# Supplementary material for: How semantics works in Chinese relative clause processing: insights from eye tracking
Source: Front Psychol. 2024 Feb 19;15:1294132. doi: 10.3389/fpsyg.2024.1294132 (PMC10910112; doi:10.3389/fpsyg.2024.1294132)
Supplement: Supplementary file 1 [file Table_1.XLSX]

## Sheet: Data
70801	1	070801.edf	1422.7	8205	.	152	0	1	691	331	1096	2	712	27	1595	1180	8205	8205	.	TRUE	TRUE	9623	34	1	1	0	neijubin		N	1	MISSING_DATA	36		3670
70801	2	070801.edf	1322.96	7564	.	199	0	1	559	199	751	1	553	28	1790	1108	7564	7564	.	TRUE	TRUE	10287	36	1	1	0	waichoubin		N	1	MISSING_DATA	59		1487
70801	3	070801.edf	1297.69	5372	.	264	0	1	624	264	1152	1	889	16	1483	1168	5372	5372	.	TRUE	TRUE	8049	24	1	1	7948.84	neijubin		Y	1	j	8		1086
70801	4	070801.edf	1424.29	4160	.	184	0	1	544	184	973	1	790	14	1820	1294	4160	4160	.	TRUE	TRUE	6002	20	1	1	0	neichouzhu		N	1	MISSING_DATA	54		722
70801	5	070801.edf	1420.13	4073	.	164	0	1	2286	1926	2772	7	716	15	1572	1318	4073	4073	.	TRUE	TRUE	5242	20	1	1	0	waijubin		N	1	MISSING_DATA	47		2147
70801	6	070801.edf	1355.6	3931	.	225	0	1	1838	1478	2218	6	638	15	1636	1127	3931	3931	.	TRUE	TRUE	6007	22	1	1	0	neichouzhu		N	1	MISSING_DATA	22		484
70801	7	070801.edf	1245.15	7497	.	185	0	1	3766	3406	5161	12	138	27	1468	954	7497	7497	.	TRUE	TRUE	9947	37	1	1	0	neichoubin		N	1	MISSING_DATA	20		628
70801	8	070801.edf	1321.6	6843	.	101	0	1	1758	1398	2860	7	976	25	1582	1108	6843	6843	.	TRUE	TRUE	10388	39	1	1	0	neichoubin		N	1	MISSING_DATA	28		671
70801	9	070801.edf	1242.3	5648	.	194	0	1	554	194	771	1	578	23	1555	939	5648	5648	.	TRUE	TRUE	8216	32	1	1	0	waichouzhu		N	1	MISSING_DATA	61		1264
70801	10	070801.edf	1264.47	8319	.	260	0	1	2098	1738	2764	6	903	30	1574	930	8319	8319	.	TRUE	TRUE	11615	41	1	1	0	neichoubin		N	1	MISSING_DATA	24		753
70801	11	070801.edf	1370.04	6110	.	197	0	1	2173	1813	3108	7	908	23	1560	1111	6110	6110	.	TRUE	TRUE	8144	31	1	1	0	waichoubin		N	1	MISSING_DATA	27		1030
70801	12	070801.edf	1242.33	4068	.	203	0	1	1653	1293	2443	5	1068	15	1470	1027	4068	4068	.	TRUE	TRUE	6372	22	1	1	2197.8	waijubin		Y	1	j	43		731
70801	13	070801.edf	1328.81	6014	.	169	0	1	1881	1521	2370	7	708	21	1634	1095	6014	6014	.	TRUE	TRUE	8860	30	1	1	0	neichouzhu		N	1	MISSING_DATA	18		406
70801	14	070801.edf	1517.08	5060	.	210	0	1	2327	1967	2936	8	812	24	1669	1208	5060	5060	.	TRUE	TRUE	7122	33	1	1	0	neijuzhu		N	1	MISSING_DATA	2		333
70801	15	070801.edf	1320.5	3525	.	440	0	1	2210	1850	3128	8	827	12	1664	1168	3525	3525	.	TRUE	TRUE	4985	18	1	1	1281.09	neijubin		Y	1	f	12		715
70801	16	070801.edf	1303.57	3333	.	177	0	1	1364	1004	2245	5	845	14	1491	1150	3333	3333	.	TRUE	TRUE	4984	21	1	1	0	waijubin		N	1	MISSING_DATA	39		811
70801	17	070801.edf	1411.37	6564	.	317	0	1	3260	2900	4281	13	755	27	1564	1250	6564	6564	.	TRUE	TRUE	8189	32	1	1	5299.07	neijuzhu		Y	1	f	14		2047
70801	18	070801.edf	1338.96	6092	.	172	0	1	754	394	1357	3	783	27	1510	1163	6092	6092	.	TRUE	TRUE	9771	41	1	1	0	neichouzhu		N	1	MISSING_DATA	62		383
70801	19	070801.edf	1414.33	4264	.	164	0	1	524	164	726	1	563	18	1630	1147	4264	4264	.	TRUE	TRUE	6482	27	1	1	0	waichouzhu		N	1	MISSING_DATA	49		831
70801	20	070801.edf	1284.69	3549	.	386	0	1	2467	2107	3130	7	916	13	1480	1169	3549	3549	.	TRUE	TRUE	5385	22	1	1	0	waijuzhu		N	1	MISSING_DATA	5		365
70801	21	070801.edf	1580.95	5054	.	102	0	1	1796	1436	2550	9	663	22	1776	1406	5054	5054	.	TRUE	TRUE	6771	29	1	1	0	neichoubin		N	1	MISSING_DATA	60		456
70801	22	070801.edf	1611.58	3017	.	173	0	1	533	173	723	1	551	12	1862	1533	3017	3017	.	TRUE	TRUE	4217	17	1	1	0	neichoubin		N	1	MISSING_DATA	32		324
70801	23	070801.edf	1438.56	6191	.	157	0	1	622	262	844	2	545	18	1597	1332	6191	6191	.	TRUE	TRUE	7581	22	1	1	3538.98	waichoubin		Y	1	j	31		2913
70801	24	070801.edf	1542.33	5031	.	427	0	1	1536	1176	2292	5	855	18	1741	1339	5031	5031	.	TRUE	TRUE	6375	24	1	1	0	waichoubin		N	1	MISSING_DATA	23		133
70801	25	070801.edf	1466.44	2343	.	215	0	1	1443	1083	2122	4	955	9	1732	1291	2343	2343	.	TRUE	TRUE	3717	15	1	1	0	neijuzhu		N	1	MISSING_DATA	38		497
70801	26	070801.edf	1450.69	4184	.	170	0	1	530	170	716	1	547	16	1564	1352	4184	4184	.	TRUE	TRUE	6582	25	1	1	3514.98	waichouzhu		Y	1	j	25		1214
70801	27	070801.edf	1345.15	4579	.	218	0	1	1854	1494	3618	5	2041	13	1441	1229	4579	4579	.	TRUE	TRUE	6942	22	1	1	0	neijubin		N	1	MISSING_DATA	48		1330
70801	28	070801.edf	1472.44	3772	.	172	0	1	532	172	704	1	533	9	1640	1366	3772	3772	.	TRUE	TRUE	5473	15	1	1	0	neichouzhu		N	1	MISSING_DATA	30		1224
70801	29	070801.edf	1418.82	4931	.	448	0	1	808	448	1056	1	609	17	1664	1254	4931	4931	.	TRUE	TRUE	7319	27	1	1	0	neijuzhu		N	1	MISSING_DATA	42		1445
70801	30	070801.edf	1322.93	3750	.	247	0	1	1725	1365	2169	6	702	15	1387	1270	3750	3750	.	TRUE	TRUE	5864	24	1	1	0	waijuzhu		N	1	MISSING_DATA	33		1038
70801	31	070801.edf	1426.2	7054	.	733	0	1	4557	4197	5678	15	974	25	1794	1068	7054	7054	.	TRUE	TRUE	10156	38	1	1	4804.38	waijubin		1	f	11	濂瑰?戣涓€涓埗浜蹭妇鎶ョ殑鐤戠姱姝ｅ湪璋冩煡濂硅嚜宸便€?445
70801	32	070801.edf	1351.5	4800	.	299	0	1	1662	1302	2294	5	904	18	1610	1131	4800	4800	.	TRUE	TRUE	7083	24	1	1	0	neijuzhu		N	1	MISSING_DATA	10		587
70801	33	070801.edf	1367.95	4711	.	425	0	1	1715	1355	2046	5	613	19	1606	1226	4711	4711	.	TRUE	TRUE	6912	27	1	1	0	neijubin		N	1	MISSING_DATA	44		1180
70801	34	070801.edf	1254.06	5624	.	166	0	1	2266	1906	2743	6	715	18	1434	1120	5624	5624	.	TRUE	TRUE	7257	25	1	1	0	waijuzhu		N	1	MISSING_DATA	41		680
70801	35	070801.edf	1355.16	4834	.	385	0	1	2050	1690	2557	9	541	19	1541	1243	4834	4834	.	TRUE	TRUE	7314	27	1	1	0	waijuzhu		N	1	MISSING_DATA	13		1381
70801	36	070801.edf	1097.74	4877	.	189	0	1	1768	1408	2249	7	535	19	1199	944	4877	4877	.	TRUE	TRUE	7694	28	1	1	0	neijuzhu		N	1	MISSING_DATA	6		1009
70801	37	070801.edf	1239.56	4470	.	154	0	1	1154	794	1632	4	769	16	1403	1056	4470	4470	.	TRUE	TRUE	6605	23	1	1	0	waijubin		N	1	MISSING_DATA	35		273
70801	38	070801.edf	1326.17	5485	.	279	0	1	817	457	1347	2	872	23	1613	1204	5485	5485	.	TRUE	TRUE	9155	36	1	1	0	neichoubin		N	1	MISSING_DATA	56		334
70801	39	070801.edf	1330	4365	.	136	0	1	1697	1337	2168	6	721	19	1669	1147	4365	4365	.	TRUE	TRUE	6960	30	1	1	2762.03	waichoubin		Y	1	j	19		320
70801	40	070801.edf	1357.8	4810	.	162	0	1	1853	1493	2235	6	635	20	1703	1093	4810	4810	.	TRUE	TRUE	6612	28	1	1	0	neijuzhu		N	1	MISSING_DATA	46		875
70801	41	070801.edf	1286.13	3295	.	144	0	1	1818	1458	2324	6	712	15	1422	1186	3295	3295	.	TRUE	TRUE	4906	22	1	1	2256.94	waichouzhu		Y	1	f	57		426
70801	42	070801.edf	1275.19	6085	.	184	0	1	3350	2990	3935	10	709	21	1498	1082	6085	6085	.	TRUE	TRUE	7749	26	1	1	0	neichoubin		N	1	MISSING_DATA	52		1629
70801	43	070801.edf	1198.28	4862	.	123	0	1	1864	1504	2346	4	754	18	1496	1083	4862	4862	.	TRUE	TRUE	7632	29	1	1	4133.91	waijubin		Y	1	j	7		346
70801	44	070801.edf	1393.64	3697	.	338	0	1	902	542	1416	2	836	14	1514	1238	3697	3697	.	TRUE	TRUE	5585	23	1	1	0	waichoubin		N	1	MISSING_DATA	51		300
70801	45	070801.edf	1278.5	3404	.	195	0	1	2661	2301	3593	8	1084	14	1455	1188	3404	3404	.	TRUE	TRUE	5510	21	1	1	0	waichouzhu		N	1	MISSING_DATA	53		1103
70801	46	070801.edf	1296.67	2978	.	178	0	1	1737	1377	2469	5	1003	12	1464	1102	2978	2978	.	TRUE	TRUE	5724	22	1	1	0	waijuzhu		N	1	MISSING_DATA	1		1601
70801	47	070801.edf	1241.07	4167	.	162	0	1	1604	1244	1922	5	579	15	1495	1073	4167	4167	.	TRUE	TRUE	5913	22	1	1	2275.04	waijubin		Y	1	j	3		1289
70801	48	070801.edf	1248.75	2440	.	315	0	1	1969	1609	2647	5	933	8	1355	1178	2440	2440	.	TRUE	TRUE	3344	12	1	1	0	neijubin		N	1	MISSING_DATA	4		831
70801	49	070801.edf	1310.4	3427	.	194	0	1	1152	792	1626	4	757	10	1422	1193	3427	3427	.	TRUE	TRUE	4853	14	1	1	0	neijubin		N	1	MISSING_DATA	16		1959
70801	50	070801.edf	1266.18	5063	.	187	0	1	2503	2143	2806	8	533	17	1592	1131	5063	5063	.	TRUE	TRUE	6395	21	1	1	0	waijuzhu		N	1	MISSING_DATA	45		2920
70801	51	070801.edf	1253.68	5640	.	189	0	1	2451	2091	3431	11	577	22	1492	1116	5640	5640	.	TRUE	TRUE	7350	29	1	1	2756.61	neijuzhu		Y	1	j	34		869
70801	52	070801.edf	1274.05	3528	.	169	0	1	1019	659	1284	4	530	19	1432	1125	3528	3528	.	TRUE	TRUE	6379	29	1	1	0	waijuzhu		N	1	MISSING_DATA	9		601
70801	53	070801.edf	1175.86	4750	.	179	0	1	1501	1141	1960	6	705	21	1447	1007	4750	4750	.	TRUE	TRUE	6299	28	1	1	0	waichoubin		N	1	MISSING_DATA	55		426
70801	54	070801.edf	1260.43	5979	.	167	0	1	527	167	739	1	573	23	1367	1117	5979	5979	.	TRUE	TRUE	8556	33	1	1	0	neichouzhu		N	1	MISSING_DATA	26		1031
70801	55	070801.edf	1243.36	5245	.	178	0	1	919	559	1457	3	838	22	1390	1082	5245	5245	.	TRUE	TRUE	7365	31	1	1	1793.83	waijubin		Y	1	j	15		1517
70801	56	070801.edf	1196.06	4223	.	228	0	1	1851	1491	3278	6	685	16	1412	1026	4223	4223	.	TRUE	TRUE	7990	30	1	1	0	neichoubin		N	1	MISSING_DATA	64		645
70801	57	070801.edf	1214.88	4732	.	178	0	1	2811	2451	3675	11	897	17	1335	1132	4732	4732	.	TRUE	TRUE	8103	28	1	1	0	waijuzhu		N	1	MISSING_DATA	37		1935
70801	58	070801.edf	1237.62	4775	.	332	0	1	1678	1318	2282	5	862	16	1383	1119	4775	4775	.	TRUE	TRUE	6442	22	1	1	0	neichouzhu		N	1	MISSING_DATA	58		709
70801	59	070801.edf	1135.09	3583	.	252	0	1	1607	1247	2126	4	806	11	1234	1064	3583	3583	.	TRUE	TRUE	6352	22	1	1	2646.77	neijubin		1	j	40	浠栦滑绔嬪埢鎶婂＋鍏电獌?栫殑涓€鍖呯偢?€?鍒颁簡杩為槦銆?313
70801	60	070801.edf	1280.91	4408	.	207	0	1	567	207	1214	1	1008	22	1469	1098	4408	4408	.	TRUE	TRUE	7092	34	1	1	0	waichoubin		N	1	MISSING_DATA	63		65
70801	61	070801.edf	1315.94	9891	.	335	0	1	1526	1166	2261	4	1025	36	1633	949	9891	9891	.	TRUE	TRUE	11694	44	1	1	0	neichouzhu		N	1	MISSING_DATA	50		1306
70801	62	070801.edf	1435.5	5936	.	188	0	1	2460	2100	3152	9	530	22	1690	1178	5936	5936	.	TRUE	TRUE	7724	28	1	1	0	waichouzhu		N	1	MISSING_DATA	29		267
70801	63	070801.edf	1339.38	3220	.	216	0	1	2053	1693	2818	7	964	13	1543	1225	3220	3220	.	TRUE	TRUE	3979	17	1	1	3097.72	waichouzhu		Y	1	j	17		1527
70801	64	070801.edf	1313.54	4072	.	341	0	1	1776	1416	2357	4	870	13	1545	1074	4072	4072	.	TRUE	TRUE	5639	18	1	1	0	waichouzhu		N	1	MISSING_DATA	21		1680
70802	1	070802.edf	1500.4	2289	.	267	0	1	1973	1613	2736	7	729	10	1591	1436	2289	2289	.	TRUE	TRUE	4112	17	1	1	0	neijuzhu		N	1	MISSING_DATA	6		676
70802	2	070802.edf	1577.33	1838	.	179	0	1	1923	1563	3327	8	1145	9	1656	1513	1838	1838	.	TRUE	TRUE	3487	17	1	1	0	neijuzhu		N	1	MISSING_DATA	42		275
70802	3	070802.edf	1348.22	1861	.	163	0	1	523	163	883	1	721	9	1434	1294	1861	1861	.	TRUE	TRUE	3114	14	1	1	0	neichoubin		N	1	MISSING_DATA	24		340
70802	4	070802.edf	1428.11	1998	.	148	0	1	2305	1945	3727	8	1650	9	1530	1360	1998	1998	.	TRUE	TRUE	3483	16	1	1	0	neichoubin		N	1	MISSING_DATA	56		53
70802	5	070802.edf	1556.18	2779	.	250	0	1	2125	1765	3353	7	1352	11	1640	1450	2779	2779	.	TRUE	TRUE	4425	19	1	1	0	waichouzhu		N	1	MISSING_DATA	21		1014
70802	6	070802.edf	1599.68	3439	.	287	0	1	1916	1556	2933	8	1199	19	1738	1428	3439	3439	.	TRUE	TRUE	5715	28	1	1	0	neijuzhu		N	1	MISSING_DATA	46		45
70802	7	070802.edf	1513.33	1899	.	144	0	1	504	144	1225	1	1082	9	1610	1426	1899	1899	.	TRUE	TRUE	4861	21	1	1	0	waijuzhu		N	1	MISSING_DATA	45		392
70802	8	070802.edf	1542.29	1691	.	214	0	1	1694	1334	2373	5	948	7	1612	1459	1691	1691	.	TRUE	TRUE	2972	12	1	1	2900.66	waichouzhu		Y	1	f	57		357
70802	9	070802.edf	1495.29	1057	.	770	0	1	1360	1000	2160	6	749	7	1586	1358	1057	1057	.	TRUE	TRUE	1634	10	1	1	0	neichouzhu		N	1	MISSING_DATA	18		57
70802	10	070802.edf	1734.44	3445	.	93	0	1	730	370	2757	3	2357	18	1909	1557	3445	3445	.	TRUE	TRUE	7061	34	1	1	0	neijubin		N	1	MISSING_DATA	48		428
70802	11	070802.edf	1760.29	3038	.	314	0	1	2764	2404	3742	11	928	14	1812	1689	3038	3038	.	TRUE	TRUE	4192	19	1	1	0	neijuzhu		N	1	MISSING_DATA	2		634
70802	12	070802.edf	1553.04	5080	.	24	0	1	2880	2520	3672	12	739	24	1689	1410	5080	5080	.	TRUE	TRUE	6166	31	1	1	0	waichoubin		N	1	MISSING_DATA	59		1301
70802	13	070802.edf	1477.25	1634	.	307	0	1	1736	1376	2808	6	1308	8	1496	1411	1634	1634	.	TRUE	TRUE	3978	17	1	1	0	neichoubin		N	1	MISSING_DATA	28		258
70802	14	070802.edf	1757.71	3761	.	380	0	1	1750	1390	2781	8	993	21	1890	1579	3761	3761	.	TRUE	TRUE	6613	34	1	1	0	waichoubin		N	1	MISSING_DATA	23		584
70802	15	070802.edf	1564.25	927	.	238	0	1	1032	672	2762	3	2022	4	1626	1487	927	927	.	TRUE	TRUE	2353	11	1	1	0	neichoubin		N	1	MISSING_DATA	64		255
70802	16	070802.edf	1650	2848	.	449	0	1	3208	2848	3977	13	730	13	1710	1575	2848	2848	.	TRUE	TRUE	3875	17	1	1	0	neijuzhu		N	1	MISSING_DATA	10		2848
70802	17	070802.edf	1673.22	1592	.	431	0	1	1139	779	1899	5	530	9	1800	1507	1592	1592	.	TRUE	TRUE	2227	12	1	1	0	waichouzhu		N	1	MISSING_DATA	61		813
70802	18	070802.edf	1831.67	2763	.	455	0	1	438	78	1272	2	1162	15	1954	1701	2763	2763	.	TRUE	TRUE	5477	30	1	1	0	waijuzhu		N	1	MISSING_DATA	37		247
70802	19	070802.edf	1650.82	3438	.	142	0	1	2617	2257	4025	11	1260	17	1841	1542	3438	3438	.	TRUE	TRUE	5376	25	1	1	0	neichouzhu		N	1	MISSING_DATA	58		223
70802	20	070802.edf	1901.67	2492	.	422	0	1	382	22	643	1	622	15	2041	1770	2492	2492	.	TRUE	TRUE	3339	20	1	1	0	waichoubin		N	1	MISSING_DATA	27		619
70802	21	070802.edf	1585.4	1920	.	175	0	1	1566	1206	2100	6	609	10	1715	1509	1920	1920	.	TRUE	TRUE	2508	14	1	1	1672.19	waijubin		Y	1	j	43		714
70802	22	070802.edf	2006.24	3586	.	140	0	1	500	140	777	1	638	21	2088	1908	3586	3586	.	TRUE	TRUE	4682	27	1	1	0	waijuzhu		N	1	MISSING_DATA	1		919
70802	23	070802.edf	1578.75	3357	.	153	0	1	2150	1790	3062	7	1167	16	1635	1364	3357	3357	.	TRUE	TRUE	4760	24	1	1	0	neichouzhu		N	1	MISSING_DATA	50		203
70802	24	070802.edf	1583.86	2936	.	382	0	1	2809	2449	3411	11	757	14	1687	1448	2936	2936	.	TRUE	TRUE	4235	20	1	1	2153.95	waichouzhu		Y	1	j	25		230
70802	25	070802.edf	1516.23	3094	.	395	0	1	2590	2230	3419	9	993	13	1760	1331	3094	3094	.	TRUE	TRUE	4137	18	1	1	0	waichouzhu		N	1	MISSING_DATA	53		864
70802	26	070802.edf	1597.22	2036	.	230	0	1	590	230	1110	1	881	9	1702	1489	2036	2036	.	TRUE	TRUE	2668	12	1	1	0	neichouzhu		N	1	MISSING_DATA	54		549
70802	27	070802.edf	1491.84	2887	.	274	0	1	2971	2611	3572	15	580	19	1629	1327	2887	2887	.	TRUE	TRUE	3236	21	1	1	2133.04	waichoubin		Y	1	j	31		276
70802	28	070802.edf	1402.17	1055	.	129	0	1	1310	950	1981	5	923	6	1499	1328	1055	1055	.	TRUE	TRUE	1762	10	1	1	0	waijuzhu		N	1	MISSING_DATA	5		105
70802	29	070802.edf	1326.4	2681	.	176	0	1	2403	2043	2923	6	770	10	1424	1206	2681	2681	.	TRUE	TRUE	4427	19	1	1	2198	neijuzhu		Y	1	j	34		638
70802	30	070802.edf	1453	2037	.	204	0	1	2045	1685	2928	10	544	11	1542	1330	2037	2037	.	TRUE	TRUE	2698	14	1	1	0	waichouzhu		N	1	MISSING_DATA	29		352
70802	31	070802.edf	1474	4379	.	182	0	1	2630	2270	3364	11	710	19	1577	1391	4379	4379	.	TRUE	TRUE	6150	27	1	1	0	waijubin		N	1	MISSING_DATA	47		340
70802	32	070802.edf	1348.92	2281	.	387	0	1	2622	2262	3568	12	768	13	1471	1209	2281	2281	.	TRUE	TRUE	2714	16	1	1	0	neijubin		N	1	MISSING_DATA	44		19
70802	33	070802.edf	1617	2297	.	351	0	1	411	51	997	1	947	14	1826	1422	2297	2297	.	TRUE	TRUE	3013	19	1	1	0	waichoubin		N	1	MISSING_DATA	55		644
70802	34	070802.edf	1463.88	1455	.	173	0	1	1472	1112	1850	6	538	8	1591	1308	1455	1455	.	TRUE	TRUE	2052	11	1	1	0	waijubin		N	1	MISSING_DATA	39		343
70802	35	070802.edf	1443.5	2140	.	242	0	1	2371	2011	3244	9	553	10	1494	1286	2140	2140	.	TRUE	TRUE	2619	14	1	1	0	waijuzhu		N	1	MISSING_DATA	41		129
70802	36	070802.edf	1449.79	2718	.	166	0	1	2382	2022	3071	12	541	14	1552	1203	2718	2718	.	TRUE	TRUE	3322	18	1	1	0	waijuzhu		N	1	MISSING_DATA	13		696
70802	37	070802.edf	1411.33	4218	.	160	0	1	2351	1991	3576	13	998	24	1559	1257	4218	4218	.	TRUE	TRUE	5089	28	1	1	1087.16	neijubin		1	j	40	浠栦滑绔嬪埢鎶婂＋鍏电獌?栫殑涓€鍖呯偢?€?鍒颁簡杩為槦銆?71
70802	38	070802.edf	1619.33	3480	.	139	0	1	2918	2558	3927	13	901	18	1709	1512	3480	3480	.	TRUE	TRUE	5345	25	1	1	2274.2	waichouzhu		Y	1	j	17		17
70802	39	070802.edf	1341.14	3116	.	141	0	1	2638	2278	3982	10	839	14	1515	1203	3116	3116	.	TRUE	TRUE	4094	19	1	1	0	waichouzhu		N	1	MISSING_DATA	49		838
70802	40	070802.edf	1288.08	2534	.	190	0	1	2874	2514	3278	12	534	13	1454	1135	2534	2534	.	TRUE	TRUE	3031	16	1	1	0	neichoubin		N	1	MISSING_DATA	52		20
70802	41	070802.edf	1600.79	6193	.	165	0	1	1128	768	1540	4	709	39	1792	1455	6193	6193	.	TRUE	TRUE	8192	52	1	1	1701.02	waijubin		Y	1	j	7		519
70802	42	070802.edf	1408.21	2655	.	231	0	1	1775	1415	2404	8	537	14	1597	1261	2655	2655	.	TRUE	TRUE	3367	17	1	1	0	waijubin		N	1	MISSING_DATA	35		281
70802	43	070802.edf	1601.11	1732	.	163	0	1	1133	773	1583	4	711	9	1834	1448	1732	1732	.	TRUE	TRUE	2080	11	1	1	0	neichoubin		N	1	MISSING_DATA	60		959
70802	44	070802.edf	1380.45	1798	.	232	0	1	1464	1104	1741	6	534	11	1528	1222	1798	1798	.	TRUE	TRUE	2607	15	1	1	0	neichouzhu		N	1	MISSING_DATA	26		694
70802	45	070802.edf	1563.67	1807	.	229	0	1	1981	1621	2606	11	539	12	1657	1498	1807	1807	.	TRUE	TRUE	2154	14	1	1	0	neijubin		N	1	MISSING_DATA	36		186
70802	46	070802.edf	1355.5	1943	.	224	0	1	2140	1780	2778	11	545	12	1494	1242	1943	1943	.	TRUE	TRUE	2650	15	1	1	0	waichoubin		N	1	MISSING_DATA	63		163
70802	47	070802.edf	1700.71	1571	.	305	0	1	1012	652	2110	3	1152	7	1801	1548	1571	1571	.	TRUE	TRUE	2709	12	1	1	0	neichoubin		N	1	MISSING_DATA	20		919
70802	48	070802.edf	1451.5	658	.	136	0	1	1018	658	1487	4	745	4	1495	1388	658	658	.	TRUE	TRUE	1199	7	1	1	0	neichouzhu		N	1	MISSING_DATA	30		658
70802	49	070802.edf	1570	1074	.	526	0	1	1132	772	1788	5	914	7	1746	1422	1074	1074	.	TRUE	TRUE	1542	10	1	1	0	waijuzhu		N	1	MISSING_DATA	9		302
70802	50	070802.edf	1540	1083	.	286	0	1	1184	824	1962	6	739	8	1584	1492	1083	1083	.	TRUE	TRUE	1566	11	1	1	1633.35	neijubin		Y	1	f	8		259
70802	51	070802.edf	1517.42	2340	.	178	0	1	2270	1910	2624	9	537	12	1591	1348	2340	2340	.	TRUE	TRUE	4391	19	1	1	1730.09	waijubin		Y	1	j	3		19
70802	52	070802.edf	1370.26	4305	.	467	0	1	2496	2136	3262	12	545	23	1474	1258	4305	4305	.	TRUE	TRUE	4866	26	1	1	2620.78	waijubin		Y	1	j	15		834
70802	53	070802.edf	1375.42	2213	.	456	0	1	2102	1742	2596	9	542	12	1604	1223	2213	2213	.	TRUE	TRUE	2909	17	1	1	0	neichouzhu		N	1	MISSING_DATA	22		471
70802	54	070802.edf	1470.6	2112	.	270	0	1	630	270	1001	1	732	15	1570	1361	2112	2112	.	TRUE	TRUE	4111	26	1	1	0	neijuzhu		N	1	MISSING_DATA	38		483
70802	55	070802.edf	1380.17	1245	.	471	0	1	1143	783	1650	4	787	6	1481	1267	1245	1245	.	TRUE	TRUE	2036	11	1	1	0	waichoubin		N	1	MISSING_DATA	51		86
70802	56	070802.edf	1473.38	3072	.	168	0	1	3432	3072	4244	16	547	16	1573	1408	3072	3072	.	TRUE	TRUE	3352	18	1	1	1788.82	neijuzhu		Y	1	f	14		3072
70802	57	070802.edf	1440.75	1360	.	224	0	1	1720	1360	2703	8	735	8	1526	1346	1360	1360	.	TRUE	TRUE	1909	11	1	1	0	neichoubin		N	1	MISSING_DATA	32		1360
70802	58	070802.edf	1331.89	1734	.	174	0	1	2094	1734	2594	9	544	9	1373	1289	1734	1734	.	TRUE	TRUE	2609	12	1	1	1818.91	waichoubin		Y	1	j	19		1734
70802	59	070802.edf	1255.25	1618	.	321	0	1	462	102	709	2	590	8	1546	1114	1618	1618	.	TRUE	TRUE	2528	11	1	1	2397.18	neijubin		Y	1	j	12		1516
70802	60	070802.edf	1412.89	1472	.	198	0	1	1530	1170	2196	7	542	9	1490	1350	1472	1472	.	TRUE	TRUE	2503	13	1	1	0	waijuzhu		N	1	MISSING_DATA	33		302
70802	61	070802.edf	1551.95	3499	.	248	0	1	3265	2905	4220	17	530	20	1734	1363	3499	3499	.	TRUE	TRUE	4223	24	1	1	2867.97	waijubin		1	f	11	濂瑰?戣涓€涓埗浜蹭妇鎶ョ殑鐤戠姱姝ｅ湪璋冩煡濂硅嚜宸便€?255
70802	62	070802.edf	1581.45	2328	.	271	0	1	2318	1958	3470	9	1070	11	1781	1460	2328	2328	.	TRUE	TRUE	2921	19	1	1	0	neijubin		N	1	MISSING_DATA	16		370
70802	63	070802.edf	1370.94	2990	.	169	0	1	2668	2308	3943	12	848	16	1494	1144	2990	2990	.	TRUE	TRUE	4354	22	1	1	0	neijubin		N	1	MISSING_DATA	4		682
70802	64	070802.edf	1329.55	2548	.	300	0	1	1423	1063	2151	4	1016	11	1598	1159	2548	2548	.	TRUE	TRUE	3855	17	1	1	0	neichouzhu		N	1	MISSING_DATA	62		392
70901	1	070901.edf	1874.56	1873	.	116	0	1	738	378	1114	2	695	9	1975	1745	1873	1873	.	TRUE	TRUE	3951	18	1	1	2793.82	waijubin		Y	1	j	3		176
70901	2	070901.edf	1706.14	1437	.	264	0	1	1295	935	2224	4	1088	7	1824	1632	1437	1437	.	TRUE	TRUE	3179	15	1	1	0	waijubin		N	1	MISSING_DATA	35		502
70901	3	070901.edf	1783.86	1510	.	171	0	1	531	171	701	1	531	7	1937	1631	1510	1510	.	TRUE	TRUE	1996	9	1	1	0	waijubin		N	1	MISSING_DATA	39		362
70901	4	070901.edf	1645.25	924	.	306	0	1	1284	924	2488	4	1342	4	1685	1609	924	924	.	TRUE	TRUE	2720	12	1	1	0	waichouzhu		N	1	MISSING_DATA	53		924
70901	5	070901.edf	1643.85	2408	.	257	0	1	2553	2193	4063	12	937	13	1776	1504	2408	2408	.	TRUE	TRUE	3270	18	1	1	5196	waijubin		Y	1	j	7		215
70901	6	070901.edf	1789.83	1213	.	219	0	1	1453	1093	1975	5	792	6	2098	1655	1213	1213	.	TRUE	TRUE	2104	11	1	1	0	waichouzhu		N	1	MISSING_DATA	49		120
70901	7	070901.edf	1728.86	1418	.	280	0	1	640	280	1220	1	941	7	1849	1634	1418	1418	.	TRUE	TRUE	2605	13	1	1	0	waijuzhu		N	1	MISSING_DATA	45		137
70901	8	070901.edf	1783	1820	.	218	0	1	578	218	747	1	530	8	1900	1650	1820	1820	.	TRUE	TRUE	2620	11	1	1	1809.49	neijubin		Y	1	f	8		170
70901	9	070901.edf	1798.83	1167	.	295	0	1	655	295	1087	1	793	6	2021	1712	1167	1167	.	TRUE	TRUE	1708	10	1	1	0	neichouzhu		N	1	MISSING_DATA	18		872
70901	10	070901.edf	1631.33	1789	.	335	0	1	1905	1545	2785	7	920	9	1770	1550	1789	1789	.	TRUE	TRUE	2361	12	1	1	0	waichoubin		N	1	MISSING_DATA	27		244
70901	11	070901.edf	1729.43	1497	.	139	0	1	1589	1229	1934	6	593	7	1783	1653	1497	1497	.	TRUE	TRUE	1748	10	1	1	0	waichoubin		N	1	MISSING_DATA	23		268
70901	12	070901.edf	1831.6	968	.	262	0	1	1038	678	1588	4	840	5	1933	1730	968	968	.	TRUE	TRUE	1762	9	1	1	0	neichoubin		N	1	MISSING_DATA	24		290
70901	13	070901.edf	1610.56	1963	.	218	0	1	578	218	1180	1	963	9	1806	1527	1963	1963	.	TRUE	TRUE	3408	16	1	1	0	neijuzhu		N	1	MISSING_DATA	42		835
70901	14	070901.edf	1816.64	2068	.	186	0	1	546	186	789	1	604	11	2006	1656	2068	2068	.	TRUE	TRUE	3283	19	1	1	1445.69	neijuzhu		Y	1	j	34		1487
70901	15	070901.edf	1754.29	1465	.	151	0	1	1234	874	1956	5	815	7	1847	1594	1465	1465	.	TRUE	TRUE	2425	13	1	1	0	waijuzhu		N	1	MISSING_DATA	41		591
70901	16	070901.edf	1781.78	1934	.	224	0	1	584	224	767	1	544	9	1905	1640	1934	1934	.	TRUE	TRUE	2515	13	1	1	0	neijubin		N	1	MISSING_DATA	44		820
70901	17	070901.edf	1742	2238	.	137	0	1	2598	2238	3069	9	653	9	1845	1623	2238	2238	.	TRUE	TRUE	2562	11	1	1	0	waijubin		N	1	MISSING_DATA	47		2238
70901	18	070901.edf	1796.4	910	.	222	0	1	1202	842	1452	4	537	5	1868	1691	910	910	.	TRUE	TRUE	1246	7	1	1	1606.92	waichoubin		Y	1	j	19		68
70901	19	070901.edf	1681.62	1387	.	230	0	1	590	230	767	1	538	8	1748	1612	1387	1387	.	TRUE	TRUE	2940	13	1	1	0	neijuzhu		N	1	MISSING_DATA	10		364
70901	20	070901.edf	1751.43	1251	.	185	0	1	545	185	726	1	542	7	1859	1680	1251	1251	.	TRUE	TRUE	2189	12	1	1	0	neijuzhu		N	1	MISSING_DATA	46		368
70901	21	070901.edf	1805.5	1890	.	176	0	1	536	176	708	1	533	10	1934	1655	1890	1890	.	TRUE	TRUE	2403	13	1	1	0	waichoubin		N	1	MISSING_DATA	55		849
70901	22	070901.edf	1717.33	1140	.	238	0	1	1140	780	1613	4	771	6	1867	1631	1140	1140	.	TRUE	TRUE	1673	9	1	1	1061.09	waichouzhu		Y	1	f	57		360
70901	23	070901.edf	1814.5	1327	.	176	0	1	536	176	714	1	539	6	1946	1690	1327	1327	.	TRUE	TRUE	2131	10	1	1	0	waichoubin		N	1	MISSING_DATA	63		177
70901	24	070901.edf	1736.83	1361	.	174	0	1	658	298	1228	2	913	6	1822	1650	1361	1361	.	TRUE	TRUE	3109	14	1	1	2128.16	neijubin		Y	1	j	12		1063
70901	25	070901.edf	1768	1462	.	180	0	1	1426	1066	2340	5	1035	7	1846	1694	1462	1462	.	TRUE	TRUE	2325	11	1	1	0	neijubin		N	1	MISSING_DATA	4		396
70901	26	070901.edf	1797.33	1761	.	268	0	1	535	175	755	2	542	9	1916	1670	1761	1761	.	TRUE	TRUE	2599	13	1	1	1636.88	waijubin		1	f	11	濂瑰?戣涓€涓埗浜蹭妇鎶ョ殑鐤戠姱姝ｅ湪璋冩煡濂硅嚜宸便€?183
70901	27	070901.edf	1847	1247	.	164	0	1	524	164	702	1	539	7	1925	1750	1247	1247	.	TRUE	TRUE	2342	12	1	1	0	neijuzhu		N	1	MISSING_DATA	6		416
70901	28	070901.edf	1828.67	628	.	215	0	1	988	628	1721	3	1034	3	1901	1766	628	628	.	TRUE	TRUE	1929	9	1	1	0	neichouzhu		N	1	MISSING_DATA	26		628
70901	29	070901.edf	1694.33	1540	.	222	0	1	1528	1168	2254	5	981	6	1756	1626	1540	1540	.	TRUE	TRUE	2428	11	1	1	0	neichoubin		N	1	MISSING_DATA	20		372
70901	30	070901.edf	1675	2021	.	219	0	1	2298	1938	3391	9	925	10	1799	1496	2021	2021	.	TRUE	TRUE	2766	14	1	1	1457.08	waijubin		Y	1	j	43		83
70901	31	070901.edf	1803.33	880	.	157	0	1	1071	711	1723	5	781	6	1905	1637	880	880	.	TRUE	TRUE	1620	9	1	1	0	neijuzhu		N	1	MISSING_DATA	2		169
70901	32	070901.edf	1673	983	.	240	0	1	1126	766	1758	3	944	4	1772	1599	983	983	.	TRUE	TRUE	1969	8	1	1	0	waijuzhu		N	1	MISSING_DATA	5		217
70901	33	070901.edf	1656.43	1481	.	177	0	1	537	177	709	1	533	7	1732	1514	1481	1481	.	TRUE	TRUE	2408	11	1	1	0	waijuzhu		N	1	MISSING_DATA	9		76
70901	34	070901.edf	1606.67	2407	.	237	0	1	2230	1870	2778	7	776	9	1712	1469	2407	2407	.	TRUE	TRUE	3470	14	1	1	0	waichouzhu		N	1	MISSING_DATA	29		255
70901	35	070901.edf	1693.38	2767	.	170	0	1	1835	1475	2475	8	734	13	1885	1576	2767	2767	.	TRUE	TRUE	3419	16	1	1	0	waichoubin		N	1	MISSING_DATA	51		1292
70901	36	070901.edf	1675.89	2042	.	201	0	1	1757	1397	2538	6	1030	9	1818	1601	2042	2042	.	TRUE	TRUE	3097	15	1	1	1583.64	neijubin		1	j	40	浠栦滑绔嬪埢鎶婂＋鍏电獌?栫殑涓€鍖呯偢?€?鍒颁簡杩為槦銆?181
70901	37	070901.edf	1475.71	1265	.	327	0	1	1555	1195	3421	5	2130	7	1514	1436	1265	1265	.	TRUE	TRUE	3202	16	1	1	0	neichoubin		N	1	MISSING_DATA	64		70
70901	38	070901.edf	1614	1135	.	180	0	1	540	180	712	1	533	6	1717	1516	1135	1135	.	TRUE	TRUE	2199	10	1	1	0	neichoubin		N	1	MISSING_DATA	60		104
70901	39	070901.edf	1694	1554	.	211	0	1	1319	959	1575	4	531	7	1766	1628	1554	1554	.	TRUE	TRUE	2559	12	1	1	1442.79	neijuzhu		Y	1	f	14		595
70901	40	070901.edf	1745.11	1595	.	225	0	1	1955	1595	2891	9	879	9	1945	1568	1595	1595	.	TRUE	TRUE	2304	13	1	1	0	neichouzhu		N	1	MISSING_DATA	58		1595
70901	41	070901.edf	1683.65	3015	.	173	0	1	533	173	716	1	544	17	1907	1599	3015	3015	.	TRUE	TRUE	3764	21	1	1	1515.63	waijubin		Y	1	j	15		870
70901	42	070901.edf	1570.25	1891	.	306	0	1	666	306	1343	1	1038	8	1881	1493	1891	1891	.	TRUE	TRUE	3129	13	1	1	0	waichouzhu		N	1	MISSING_DATA	21		155
70901	43	070901.edf	1581.86	1949	.	249	0	1	1956	1596	2738	6	845	7	1664	1491	1949	1949	.	TRUE	TRUE	2768	11	1	1	1249.07	waichouzhu		Y	1	j	17		353
70901	44	070901.edf	1625.71	1425	.	288	0	1	1232	872	1865	4	927	7	1740	1549	1425	1425	.	TRUE	TRUE	2274	12	1	1	0	neichouzhu		N	1	MISSING_DATA	30		553
70901	45	070901.edf	1613.4	1282	.	252	0	1	1132	772	1782	3	951	5	1759	1483	1282	1282	.	TRUE	TRUE	2379	13	1	1	0	neichoubin		N	1	MISSING_DATA	32		510
70901	46	070901.edf	1799.86	1396	.	242	0	1	1240	880	1932	5	959	7	1893	1746	1396	1396	.	TRUE	TRUE	2239	11	1	1	0	neijubin		N	1	MISSING_DATA	36		288
70901	47	070901.edf	1621.73	2024	.	173	0	1	533	173	714	1	542	11	1840	1461	2024	2024	.	TRUE	TRUE	2624	14	1	1	0	waichoubin		N	1	MISSING_DATA	59		410
70901	48	070901.edf	1617.91	2220	.	165	0	1	525	165	696	1	532	11	1688	1582	2220	2220	.	TRUE	TRUE	2893	14	1	1	1872.5	waichouzhu		Y	1	j	25		151
70901	49	070901.edf	1837.4	1034	.	162	0	1	1164	804	1619	4	739	5	1986	1614	1034	1034	.	TRUE	TRUE	1791	8	1	1	0	neichouzhu		N	1	MISSING_DATA	22		230
70901	50	070901.edf	1612	2176	.	319	0	1	974	614	1804	2	1173	10	1650	1554	2176	2176	.	TRUE	TRUE	3480	15	1	1	0	neichouzhu		N	1	MISSING_DATA	50		109
70901	51	070901.edf	1562.2	2374	.	122	0	1	482	122	852	1	731	10	1696	1499	2374	2374	.	TRUE	TRUE	3426	15	1	1	1377.15	waichoubin		Y	1	j	31		2252
70901	52	070901.edf	1589.5	1302	.	352	0	1	1290	930	2676	3	1697	6	1628	1566	1302	1302	.	TRUE	TRUE	2519	12	1	1	0	neijubin		N	1	MISSING_DATA	48		372
70901	53	070901.edf	1633.2	1273	.	309	0	1	1492	1132	2129	4	923	5	1724	1526	1273	1273	.	TRUE	TRUE	2083	9	1	1	0	neichoubin		N	1	MISSING_DATA	56		141
70901	54	070901.edf	1670.88	1720	.	167	0	1	527	167	701	1	535	8	1775	1587	1720	1720	.	TRUE	TRUE	2460	14	1	1	0	neijuzhu		N	1	MISSING_DATA	38		296
70901	55	070901.edf	1524.67	1664	.	214	0	1	1882	1522	2835	8	883	9	1674	1382	1664	1664	.	TRUE	TRUE	2294	12	1	1	0	waijuzhu		N	1	MISSING_DATA	1		142
70901	56	070901.edf	1633.43	1373	.	169	0	1	529	169	710	1	542	7	1695	1573	1373	1373	.	TRUE	TRUE	2140	11	1	1	0	neichoubin		N	1	MISSING_DATA	28		321
70901	57	070901.edf	1509	1762	.	168	0	1	528	168	712	1	545	8	1636	1420	1762	1762	.	TRUE	TRUE	2920	13	1	1	0	waijuzhu		N	1	MISSING_DATA	37		651
70901	58	070901.edf	1666.2	1081	.	234	0	1	1085	725	1575	3	800	5	1799	1543	1081	1081	.	TRUE	TRUE	1829	9	1	1	0	neijubin		N	1	MISSING_DATA	16		356
70901	59	070901.edf	1609.12	2025	.	374	0	1	2059	1699	2359	6	539	8	1747	1498	2025	2025	.	TRUE	TRUE	2919	11	1	1	0	waijuzhu		N	1	MISSING_DATA	13		326
70901	60	070901.edf	1632	2476	.	225	0	1	2117	1757	2885	7	801	11	1735	1524	2476	2476	.	TRUE	TRUE	3908	15	1	1	0	neichouzhu		N	1	MISSING_DATA	54		719
70901	61	070901.edf	1612.75	2215	.	198	0	1	1997	1637	2569	8	536	12	1856	1498	2215	2215	.	TRUE	TRUE	2718	15	1	1	0	neichoubin		N	1	MISSING_DATA	52		232
70901	62	070901.edf	1657.43	1568	.	306	0	1	1343	983	1937	4	884	7	1776	1583	1568	1568	.	TRUE	TRUE	2718	15	1	1	0	waichouzhu		N	1	MISSING_DATA	61		585
70901	63	070901.edf	1572.25	1700	.	153	0	1	1178	818	1654	4	753	8	1674	1418	1700	1700	.	TRUE	TRUE	2919	13	1	1	0	waijuzhu		N	1	MISSING_DATA	33		882
70901	64	070901.edf	1738.4	1018	.	214	0	1	1171	811	1518	4	612	5	1767	1689	1018	1018	.	TRUE	TRUE	1562	9	1	1	0	neichouzhu		N	1	MISSING_DATA	62		207
70902	1	070902.edf	1818.26	6262	.	309	0	1	3689	3329	4571	14	545	27	1912	1743	6262	6262	.	TRUE	TRUE	7570	32	1	1	1998.52	waichoubin		Y	1	j	19		259
70902	2	070902.edf	1873	1520	.	212	0	1	1631	1271	2476	6	1084	8	1933	1791	1520	1520	.	TRUE	TRUE	2904	17	1	1	1518.82	waijubin		Y	1	j	43		39
70902	3	070902.edf	1717.69	2571	.	293	0	1	1915	1555	2922	8	1052	13	1880	1584	2571	2571	.	TRUE	TRUE	4800	23	1	1	0	neichoubin		N	1	MISSING_DATA	32		82
70902	4	070902.edf	1594.29	3720	.	345	0	1	2083	1723	3320	6	1514	14	1791	1471	3720	3720	.	TRUE	TRUE	6980	25	1	1	0	waichouzhu		N	1	MISSING_DATA	53		1997
70902	5	070902.edf	1649.86	2835	.	179	0	1	1959	1599	2930	8	832	14	1761	1491	2835	2835	.	TRUE	TRUE	4634	19	1	1	0	waijubin		N	1	MISSING_DATA	39		1236
70902	6	070902.edf	1645.23	3543	.	368	0	1	2238	1878	2729	6	753	13	1765	1522	3543	3543	.	TRUE	TRUE	5534	20	1	1	0	neichoubin		N	1	MISSING_DATA	60		1051
70902	7	070902.edf	1604.22	2147	.	277	0	1	2281	1921	3436	8	1181	9	1764	1492	2147	2147	.	TRUE	TRUE	4533	18	1	1	1735.7	neijuzhu		Y	1	j	34		226
70902	8	070902.edf	1599.62	4460	.	299	0	1	1002	642	1297	2	636	16	1679	1454	4460	4460	.	TRUE	TRUE	7296	28	1	1	0	waichouzhu		N	1	MISSING_DATA	29		311
70902	9	070902.edf	1656.92	2951	.	304	0	1	1770	1410	2445	6	727	13	1781	1570	2951	2951	.	TRUE	TRUE	5271	21	1	1	0	neichouzhu		N	1	MISSING_DATA	62		264
70902	10	070902.edf	1677.11	1936	.	161	0	1	1492	1132	2763	5	1340	9	1801	1566	1936	1936	.	TRUE	TRUE	4604	18	1	1	3084.54	neijubin		Y	1	f	8		804
70902	11	070902.edf	1646.23	2960	.	213	0	1	2253	1893	3939	8	1685	13	1720	1581	2960	2960	.	TRUE	TRUE	5109	22	1	1	0	neichouzhu		N	1	MISSING_DATA	50		889
70902	12	070902.edf	1590.25	2582	.	213	0	1	2942	2582	5338	8	2338	8	1696	1542	2582	2582	.	TRUE	TRUE	4600	17	1	1	0	neijubin		N	1	MISSING_DATA	48		2582
70902	13	070902.edf	1704.83	1174	.	268	0	1	1534	1174	2053	6	766	6	1768	1652	1174	1174	.	TRUE	TRUE	2215	11	1	1	0	neijubin		N	1	MISSING_DATA	36		1174
70902	14	070902.edf	1908.88	1669	.	310	0	1	2029	1669	2545	8	727	8	1946	1779	1669	1669	.	TRUE	TRUE	3414	14	1	1	3113.6	neijuzhu		Y	1	f	14		1669
70902	15	070902.edf	1862.78	1752	.	293	0	1	1358	998	2662	5	1370	9	1987	1709	1752	1752	.	TRUE	TRUE	4764	22	1	1	0	neichouzhu		N	1	MISSING_DATA	18		29
70902	16	070902.edf	1730.57	1653	.	360	0	1	1681	1321	2156	5	736	7	1784	1628	1653	1653	.	TRUE	TRUE	3234	14	1	1	0	waijuzhu		N	1	MISSING_DATA	9		332
70902	17	070902.edf	1590.4	1690	.	172	0	1	532	172	915	1	744	10	1725	1519	1690	1690	.	TRUE	TRUE	4003	18	1	1	0	neijuzhu		N	1	MISSING_DATA	10		234
70902	18	070902.edf	1638.15	2998	.	310	0	1	2776	2416	3966	11	1173	13	1678	1591	2998	2998	.	TRUE	TRUE	5151	21	1	1	0	neichouzhu		N	1	MISSING_DATA	58		582
70902	19	070902.edf	1589.2	2390	.	114	0	1	1951	1591	2680	6	981	10	1670	1490	2390	2390	.	TRUE	TRUE	4568	19	1	1	0	waijuzhu		N	1	MISSING_DATA	33		799
70902	20	070902.edf	1826.58	3692	.	166	0	1	3188	2828	4261	14	974	19	1986	1675	3692	3692	.	TRUE	TRUE	5308	25	1	1	0	waichoubin		N	1	MISSING_DATA	27		618
70902	21	070902.edf	1806	2389	.	205	0	1	1427	1067	2368	6	1017	13	1931	1698	2389	2389	.	TRUE	TRUE	3866	19	1	1	0	waijuzhu		N	1	MISSING_DATA	37		1322
70902	22	070902.edf	1835.14	1694	.	232	0	1	1853	1493	2871	6	1273	7	1962	1708	1694	1694	.	TRUE	TRUE	3299	14	1	1	0	neichouzhu		N	1	MISSING_DATA	30		201
70902	23	070902.edf	1807	1922	.	257	0	1	2220	1860	2507	6	542	7	1870	1545	1922	1922	.	TRUE	TRUE	2826	12	1	1	2982.27	waijubin		Y	1	j	3		62
70902	24	070902.edf	1961.14	1535	.	163	0	1	523	163	906	1	744	7	2077	1831	1535	1535	.	TRUE	TRUE	2331	12	1	1	0	neijubin		N	1	MISSING_DATA	16		1372
70902	25	070902.edf	1934.71	1293	.	185	0	1	1653	1293	2270	7	823	7	1986	1885	1293	1293	.	TRUE	TRUE	2954	12	1	1	0	waijubin		N	1	MISSING_DATA	35		1293
70902	26	070902.edf	1664.67	2472	.	292	0	1	2315	1955	3749	9	1441	12	1819	1523	2472	2472	.	TRUE	TRUE	4611	21	1	1	0	neichouzhu		N	1	MISSING_DATA	54		517
70902	27	070902.edf	1646.31	3865	.	194	0	1	2111	1751	2930	9	756	16	1752	1515	3865	3865	.	TRUE	TRUE	5704	24	1	1	1421.4	waichouzhu		Y	1	f	57		1901
70902	28	070902.edf	1675.38	1847	.	225	0	1	2139	1779	2816	7	723	8	1790	1491	1847	1847	.	TRUE	TRUE	3098	13	1	1	2291.6	waichouzhu		Y	1	j	25		68
70902	29	070902.edf	1664.67	2465	.	345	0	1	2397	2037	3694	9	1490	12	1839	1485	2465	2465	.	TRUE	TRUE	4558	20	1	1	2774.64	neijubin		Y	1	j	12		428
70902	30	070902.edf	1757.67	2036	.	185	0	1	1894	1534	3245	7	1362	9	1943	1565	2036	2036	.	TRUE	TRUE	4124	17	1	1	0	neichoubin		N	1	MISSING_DATA	28		228
70902	31	070902.edf	1665.95	4140	.	200	0	1	2395	2035	2972	8	759	20	1869	1555	4140	4140	.	TRUE	TRUE	5771	28	1	1	0	waichoubin		N	1	MISSING_DATA	51		389
70902	32	070902.edf	1757.38	3293	.	400	0	1	3188	2828	3758	11	720	13	1919	1498	3293	3293	.	TRUE	TRUE	4918	21	1	1	0	neichouzhu		N	1	MISSING_DATA	22		465
70902	33	070902.edf	1718.73	2591	.	311	0	1	2705	2345	3347	9	836	11	1758	1665	2591	2591	.	TRUE	TRUE	4116	17	1	1	0	waichoubin		N	1	MISSING_DATA	63		246
70902	34	070902.edf	1658.88	1829	.	245	0	1	2189	1829	2911	8	930	8	1772	1542	1829	1829	.	TRUE	TRUE	3183	16	1	1	0	waijuzhu		N	1	MISSING_DATA	41		1829
70902	35	070902.edf	1896.38	1675	.	356	0	1	1631	1271	2837	6	1472	8	2078	1775	1675	1675	.	TRUE	TRUE	3490	16	1	1	0	neichoubin		N	1	MISSING_DATA	20		404
70902	36	070902.edf	1790.5	2848	.	461	0	1	2240	1880	3179	7	1002	12	2073	1581	2848	2848	.	TRUE	TRUE	5197	21	1	1	0	neijuzhu		N	1	MISSING_DATA	46		823
70902	37	070902.edf	1780.73	3295	.	220	0	1	2756	2396	3676	8	1145	11	1946	1484	3295	3295	.	TRUE	TRUE	5031	17	1	1	3732.44	waichoubin		Y	1	j	31		899
70902	38	070902.edf	1933	3413	.	241	0	1	1491	1131	1972	5	742	14	2001	1822	3413	3413	.	TRUE	TRUE	5606	24	1	1	0	neijuzhu		N	1	MISSING_DATA	2		267
70902	39	070902.edf	1844.4	1389	.	180	0	1	1749	1389	2696	5	1216	5	1912	1774	1389	1389	.	TRUE	TRUE	2957	13	1	1	2387.11	neijubin		1	j	40	浠栦滑绔嬪埢鎶婂＋鍏电獌?栫殑涓€鍖呯偢?€?鍒颁簡杩為槦銆?389
70902	40	070902.edf	1726.2	5952	.	161	0	1	1395	1035	2101	5	971	25	1918	1607	5952	5952	.	TRUE	TRUE	7718	33	1	1	2412.83	waijubin		Y	1	j	15		2186
70902	41	070902.edf	1762.95	4353	.	205	0	1	565	205	931	1	727	20	2077	1542	4353	4353	.	TRUE	TRUE	6009	28	1	1	0	waichouzhu		N	1	MISSING_DATA	61		1521
70902	42	070902.edf	1697.93	3070	.	179	0	1	2430	2070	3467	8	1105	14	1856	1607	3070	3070	.	TRUE	TRUE	4734	22	1	1	0	neichoubin		N	1	MISSING_DATA	52		599
70902	43	070902.edf	1711.56	2411	.	285	0	1	2553	2193	3593	8	1250	9	1824	1549	2411	2411	.	TRUE	TRUE	3626	17	1	1	0	waichouzhu		N	1	MISSING_DATA	21		218
70902	44	070902.edf	1722.43	1270	.	138	0	1	1466	1106	2392	6	975	7	1793	1679	1270	1270	.	TRUE	TRUE	3298	16	1	1	1293.82	waichouzhu		Y	1	j	17		164
70902	45	070902.edf	1686.9	7015	.	212	0	1	4733	4373	5840	20	741	31	1833	1482	7015	7015	.	TRUE	TRUE	8868	40	1	1	0	neijubin		N	1	MISSING_DATA	44		307
70902	46	070902.edf	1817	1421	.	391	0	1	1489	1129	2337	5	1125	7	1932	1677	1421	1421	.	TRUE	TRUE	3381	16	1	1	0	neijuzhu		N	1	MISSING_DATA	38		292
70902	47	070902.edf	1851.67	1845	.	251	0	1	1680	1320	2709	6	1120	9	2061	1681	1845	1845	.	TRUE	TRUE	3300	14	1	1	0	neichoubin		N	1	MISSING_DATA	24		525
70902	48	070902.edf	1726.61	4500	.	187	0	1	2534	2174	3058	8	749	18	1993	1516	4500	4500	.	TRUE	TRUE	6279	26	1	1	0	waijuzhu		N	1	MISSING_DATA	13		1149
70902	49	070902.edf	1737.67	3281	.	209	0	1	1607	1247	2790	6	1426	15	1854	1515	3281	3281	.	TRUE	TRUE	5676	26	1	1	0	neijuzhu		N	1	MISSING_DATA	42		244
70902	50	070902.edf	1686.22	2320	.	295	0	1	2668	2308	2983	8	546	9	1788	1579	2320	2320	.	TRUE	TRUE	3486	13	1	1	0	neijuzhu		N	1	MISSING_DATA	6		12
70902	51	070902.edf	1819.92	1837	.	181	0	1	541	181	1220	1	1040	12	2014	1594	1837	1837	.	TRUE	TRUE	3983	19	1	1	0	waichouzhu		N	1	MISSING_DATA	49		532
70902	52	070902.edf	1918.5	1234	.	286	0	1	1386	1026	2129	5	1008	6	1961	1850	1234	1234	.	TRUE	TRUE	2115	11	1	1	0	waijuzhu		N	1	MISSING_DATA	5		208
70902	53	070902.edf	1707.47	3910	.	265	0	1	2938	2578	3885	9	975	15	1925	1629	3910	3910	.	TRUE	TRUE	6965	27	1	1	1873.31	waijubin		Y	1	j	7		159
70902	54	070902.edf	1828.43	1815	.	296	0	1	2175	1815	3198	7	1261	7	1896	1742	1815	1815	.	TRUE	TRUE	3208	14	1	1	0	neichoubin		N	1	MISSING_DATA	56		1815
70902	55	070902.edf	1629.29	2169	.	173	0	1	2529	2169	3220	7	728	7	1753	1505	2169	2169	.	TRUE	TRUE	3216	11	1	1	0	waichoubin		N	1	MISSING_DATA	23		2169
70902	56	070902.edf	1877.75	2951	.	192	0	1	552	192	732	1	541	12	1923	1755	2951	2951	.	TRUE	TRUE	3978	17	1	1	2764.15	waijubin		1	f	11	濂瑰?戣涓€涓埗浜蹭妇鎶ョ殑鐤戠姱姝ｅ湪璋冩煡濂硅嚜宸便€?99
70902	57	070902.edf	1852.86	2378	.	236	0	1	2738	2378	3402	7	904	7	1924	1749	2378	2378	.	TRUE	TRUE	4416	15	1	1	0	waijubin		N	1	MISSING_DATA	47		2378
70902	58	070902.edf	1775	2533	.	199	0	1	2169	1809	2725	8	768	12	1960	1603	2533	2533	.	TRUE	TRUE	4097	18	1	1	0	waichoubin		N	1	MISSING_DATA	55		724
70902	59	070902.edf	1697.88	1711	.	164	0	1	1333	973	2189	5	1126	8	1787	1555	1711	1711	.	TRUE	TRUE	3662	15	1	1	0	waijuzhu		N	1	MISSING_DATA	1		738
70902	60	070902.edf	1663	1825	.	567	0	1	927	567	2354	1	1788	8	1854	1549	1825	1825	.	TRUE	TRUE	3435	15	1	1	0	neichoubin		N	1	MISSING_DATA	64		1258
70902	61	070902.edf	1729.09	2460	.	422	0	1	1746	1386	2570	6	1082	11	1993	1537	2460	2460	.	TRUE	TRUE	3930	18	1	1	0	neijubin		N	1	MISSING_DATA	4		967
70902	62	070902.edf	1579.3	2462	.	192	0	1	2739	2379	3814	9	1040	10	1654	1498	2462	2462	.	TRUE	TRUE	3493	15	1	1	0	waichoubin		N	1	MISSING_DATA	59		83
70902	63	070902.edf	1754.33	1937	.	255	0	1	1705	1345	2851	7	1187	9	1865	1663	1937	1937	.	TRUE	TRUE	3698	16	1	1	0	neichouzhu		N	1	MISSING_DATA	26		210
70902	64	070902.edf	1650.7	2171	.	382	0	1	2115	1755	2856	7	730	10	1800	1566	2171	2171	.	TRUE	TRUE	3366	15	1	1	0	waijuzhu		N	1	MISSING_DATA	45		280
70903	1	070903.edf	1627	1520	.	418	0	1	1880	1520	2489	5	879	5	1697	1598	1520	1520	.	TRUE	TRUE	4190	15	1	1	0	waijuzhu		N	1	MISSING_DATA	33		1520
70903	2	070903.edf	1462.25	2219	.	492	0	1	2323	1963	3508	6	1259	8	1562	1340	2219	2219	.	TRUE	TRUE	4461	15	1	1	0	neijubin		N	1	MISSING_DATA	16		256
70903	3	070903.edf	1485.17	2409	.	529	0	1	2769	2409	4237	6	1717	6	1553	1398	2409	2409	.	TRUE	TRUE	6152	20	1	1	3236.4	neijubin		1	j	40	浠栦滑绔嬪埢鎶婂＋鍏电獌?栫殑涓€鍖呯偢?€?鍒颁簡杩為槦銆?378
70903	4	070903.edf	1509.67	3619	.	290	0	1	2120	1760	3217	7	1141	15	1652	1374	3619	3619	.	TRUE	TRUE	6470	26	1	1	0	waichoubin		N	1	MISSING_DATA	23		322
70903	5	070903.edf	1602.1	3351	.	413	0	1	1740	1380	2314	4	868	10	1761	1520	3351	3351	.	TRUE	TRUE	5215	18	1	1	0	waijubin		N	1	MISSING_DATA	35		1971
70903	6	070903.edf	1538.62	1896	.	281	0	1	1986	1626	3354	7	1587	8	1582	1482	1896	1896	.	TRUE	TRUE	4513	18	1	1	0	neijubin		N	1	MISSING_DATA	44		270
70903	7	070903.edf	1454.8	2543	.	120	0	1	2220	1860	3185	8	982	10	1522	1384	2543	2543	.	TRUE	TRUE	5333	22	1	1	0	neichoubin		N	1	MISSING_DATA	60		683
70903	8	070903.edf	1582.67	2590	.	214	0	1	2267	1907	3373	8	1292	12	1700	1440	2590	2590	.	TRUE	TRUE	4677	21	1	1	0	neichoubin		N	1	MISSING_DATA	24		402
70903	9	070903.edf	1469.25	1292	.	248	0	1	1652	1292	2713	4	1353	4	1596	1394	1292	1292	.	TRUE	TRUE	4849	15	1	1	0	waichouzhu		N	1	MISSING_DATA	53		1292
70903	10	070903.edf	1433.32	5420	.	158	0	1	3738	3378	4372	14	538	22	1525	1291	5420	5420	.	TRUE	TRUE	8256	33	1	1	1960.01	waijubin		Y	1	j	3		57
70903	11	070903.edf	1419.45	2573	.	175	0	1	535	175	1037	1	863	11	1535	1334	2573	2573	.	TRUE	TRUE	5615	26	1	1	0	neichouzhu		N	1	MISSING_DATA	18		1342
70903	12	070903.edf	1364.36	2688	.	295	0	1	2267	1907	3459	9	1180	14	1421	1309	2688	2688	.	TRUE	TRUE	5603	23	1	1	0	neichouzhu		N	1	MISSING_DATA	30		56
70903	13	070903.edf	1429.88	3894	.	171	0	1	934	574	1645	3	1004	16	1475	1377	3894	3894	.	TRUE	TRUE	6679	26	1	1	0	neichouzhu		N	1	MISSING_DATA	22		22
70903	14	070903.edf	1673.18	4011	.	171	0	1	531	171	958	1	788	17	2056	1497	4011	4011	.	TRUE	TRUE	7763	37	1	1	0	neijuzhu		N	1	MISSING_DATA	42		149
70903	15	070903.edf	1533.14	1744	.	210	0	1	570	210	961	1	752	7	1596	1477	1744	1744	.	TRUE	TRUE	4235	16	1	1	0	neichouzhu		N	1	MISSING_DATA	62		1534
70903	16	070903.edf	1546.15	3515	.	461	0	1	3875	3515	5063	13	882	13	1802	1369	3515	3515	.	TRUE	TRUE	4739	20	1	1	0	waichoubin		N	1	MISSING_DATA	63		3515
70903	17	070903.edf	1475.33	1608	.	430	0	1	1816	1456	2695	5	1151	6	1526	1390	1608	1608	.	TRUE	TRUE	3473	17	1	1	0	neijuzhu		N	1	MISSING_DATA	38		152
70903	18	070903.edf	1578	2858	.	181	0	1	2933	2573	3925	11	901	12	1674	1441	2858	2858	.	TRUE	TRUE	4578	19	1	1	936.554	waijubin		Y	1	j	43		285
70903	19	070903.edf	1497.21	3015	.	174	0	1	534	174	710	1	537	14	1555	1446	3015	3015	.	TRUE	TRUE	4851	23	1	1	0	waichoubin		N	1	MISSING_DATA	55		2057
70903	20	070903.edf	1513	2148	.	281	0	1	1622	1262	2582	6	1017	10	1583	1418	2148	2148	.	TRUE	TRUE	3912	17	1	1	1735.67	neijuzhu		Y	1	j	34		404
70903	21	070903.edf	1471.27	5094	.	167	0	1	683	323	882	2	542	26	1588	1402	5094	5094	.	TRUE	TRUE	6696	33	1	1	0	waijuzhu		N	1	MISSING_DATA	13		67
70903	22	070903.edf	1625.33	2105	.	285	0	1	2074	1714	3474	7	1468	9	1694	1494	2105	2105	.	TRUE	TRUE	4575	18	1	1	1089.3	neijubin		Y	1	f	12		391
70903	23	070903.edf	1610.92	2957	.	195	0	1	1352	992	1840	4	780	13	1804	1460	2957	2957	.	TRUE	TRUE	6176	27	1	1	0	neijuzhu		N	1	MISSING_DATA	6		293
70903	24	070903.edf	1602.42	3552	.	186	0	1	546	186	720	1	535	12	1716	1499	3552	3552	.	TRUE	TRUE	5730	23	1	1	0	neichouzhu		N	1	MISSING_DATA	58		861
70903	25	070903.edf	1565.44	2282	.	249	0	1	609	249	1087	1	839	9	1723	1476	2282	2282	.	TRUE	TRUE	4287	17	1	1	0	waichouzhu		N	1	MISSING_DATA	29		2033
70903	26	070903.edf	1452.89	2219	.	315	0	1	1781	1421	2500	5	802	9	1571	1338	2219	2219	.	TRUE	TRUE	4150	17	1	1	0	waijuzhu		N	1	MISSING_DATA	41		798
70903	27	070903.edf	1404	2623	.	448	0	1	1073	713	2414	2	1687	10	1514	1305	2623	2623	.	TRUE	TRUE	4266	18	1	1	0	neijubin		N	1	MISSING_DATA	48		597
70903	28	070903.edf	1394.4	1431	.	351	0	1	1612	1252	2209	4	883	5	1421	1370	1431	1431	.	TRUE	TRUE	3649	13	1	1	3226.67	neijubin		Y	1	j	8		179
70903	29	070903.edf	1497.44	1808	.	271	0	1	1559	1199	2210	6	893	9	1528	1454	1808	1808	.	TRUE	TRUE	3325	16	1	1	3899.83	neijuzhu		Y	1	f	14		76
70903	30	070903.edf	1421.8	1461	.	551	0	1	1821	1461	2908	5	1155	5	1459	1346	1461	1461	.	TRUE	TRUE	3683	14	1	1	0	waichouzhu		N	1	MISSING_DATA	21		1461
70903	31	070903.edf	1438.29	2943	.	222	0	1	3303	2943	4680	14	983	14	1536	1391	2943	2943	.	TRUE	TRUE	4905	23	1	1	2139.42	waichoubin		Y	1	j	31		2943
70903	32	070903.edf	1500.05	4867	.	158	0	1	518	158	704	1	547	22	1600	1347	4867	4867	.	TRUE	TRUE	6729	28	1	1	0	waichoubin		N	1	MISSING_DATA	51		53
70903	33	070903.edf	1415.86	2982	.	192	0	1	1308	948	2298	5	1077	14	1481	1338	2982	2982	.	TRUE	TRUE	5102	24	1	1	0	neichoubin		N	1	MISSING_DATA	28		844
70903	34	070903.edf	1413.67	1467	.	370	0	1	1135	775	1774	3	957	6	1481	1351	1467	1467	.	TRUE	TRUE	2867	12	1	1	0	waijuzhu		N	1	MISSING_DATA	5		692
70903	35	070903.edf	1425	1063	.	188	0	1	967	607	1588	3	916	6	1502	1346	1063	1063	.	TRUE	TRUE	2475	12	1	1	0	neijubin		N	1	MISSING_DATA	4		256
70903	36	070903.edf	1427.43	1427	.	140	0	1	1217	857	1892	4	957	7	1445	1411	1427	1427	.	TRUE	TRUE	2974	14	1	1	0	waijuzhu		N	1	MISSING_DATA	37		570
70903	37	070903.edf	1418.8	1176	.	189	0	1	1315	955	1798	4	774	5	1456	1372	1176	1176	.	TRUE	TRUE	2697	14	1	1	0	neijubin		N	1	MISSING_DATA	36		221
70903	38	070903.edf	1391	3575	.	215	0	1	712	352	1121	2	745	16	1454	1324	3575	3575	.	TRUE	TRUE	5241	24	1	1	0	neichouzhu		N	1	MISSING_DATA	50		267
70903	39	070903.edf	1368.71	1739	.	173	0	1	533	173	712	1	540	7	1430	1260	1739	1739	.	TRUE	TRUE	3095	14	1	1	0	waichouzhu		N	1	MISSING_DATA	61		501
70903	40	070903.edf	1419.62	1651	.	171	0	1	531	171	701	1	531	8	1457	1334	1651	1651	.	TRUE	TRUE	2567	13	1	1	1158.55	waichoubin		Y	1	j	19		329
70903	41	070903.edf	1442.45	1913	.	159	0	1	519	159	688	1	530	11	1499	1377	1913	1913	.	TRUE	TRUE	3226	17	1	1	1271.53	waichouzhu		Y	1	j	25		961
70903	42	070903.edf	1377.33	2147	.	242	0	1	1497	1137	1802	4	577	9	1424	1270	2147	2147	.	TRUE	TRUE	3020	16	1	1	0	waijuzhu		N	1	MISSING_DATA	45		164
70903	43	070903.edf	1427.56	1942	.	213	0	1	1004	644	1870	4	940	9	1547	1346	1942	1942	.	TRUE	TRUE	3171	16	1	1	0	neichoubin		N	1	MISSING_DATA	56		1298
70903	44	070903.edf	1412.33	2558	.	371	0	1	1002	642	1481	2	803	9	1512	1303	2558	2558	.	TRUE	TRUE	4851	19	1	1	0	waichouzhu		N	1	MISSING_DATA	49		410
70903	45	070903.edf	1366.5	1513	.	207	0	1	1391	1031	1882	4	780	6	1387	1339	1513	1513	.	TRUE	TRUE	2502	12	1	1	0	waichoubin		N	1	MISSING_DATA	59		482
70903	46	070903.edf	1640	4739	.	226	0	1	3516	3156	4675	12	904	19	1849	1363	4739	4739	.	TRUE	TRUE	7273	29	1	1	3845.15	waijubin		Y	1	j	7		1382
70903	47	070903.edf	1712.8	1208	.	310	0	1	1568	1208	2017	5	714	5	1782	1647	1208	1208	.	TRUE	TRUE	2829	15	1	1	0	neichouzhu		N	1	MISSING_DATA	26		1208
70903	48	070903.edf	1644.89	2163	.	190	0	1	1431	1071	2030	4	889	9	1777	1528	2163	2163	.	TRUE	TRUE	3725	17	1	1	0	neichoubin		N	1	MISSING_DATA	32		924
70903	49	070903.edf	1610.71	2048	.	219	0	1	579	219	759	1	541	7	1727	1533	2048	2048	.	TRUE	TRUE	4671	17	1	1	0	neichoubin		N	1	MISSING_DATA	52		617
70903	50	070903.edf	1522.71	1856	.	459	0	1	1489	1129	1978	4	576	7	1592	1479	1856	1856	.	TRUE	TRUE	2585	12	1	1	0	neijuzhu		N	1	MISSING_DATA	10		121
70903	51	070903.edf	1636.69	2631	.	233	0	1	593	233	996	1	764	13	1723	1516	2631	2631	.	TRUE	TRUE	4892	23	1	1	0	neijuzhu		N	1	MISSING_DATA	46		461
70903	52	070903.edf	1561.12	1928	.	181	0	1	541	181	716	1	536	8	1609	1468	1928	1928	.	TRUE	TRUE	2776	14	1	1	0	waijubin		N	1	MISSING_DATA	47		82
70903	53	070903.edf	1448.11	1942	.	215	0	1	1585	1225	2137	7	542	9	1496	1364	1942	1942	.	TRUE	TRUE	3110	15	1	1	883.658	waichouzhu		Y	1	f	57		392
70903	54	070903.edf	1497.73	2161	.	194	0	1	2382	2022	3956	10	1535	11	1649	1353	2161	2161	.	TRUE	TRUE	3500	18	1	1	0	neichoubin		N	1	MISSING_DATA	20		139
70903	55	070903.edf	1514.82	2659	.	347	0	1	1370	1010	1991	4	722	11	1598	1428	2659	2659	.	TRUE	TRUE	3966	17	1	1	0	waijubin		N	1	MISSING_DATA	39		624
70903	56	070903.edf	1411.8	1406	.	182	0	1	857	497	1349	2	833	5	1493	1347	1406	1406	.	TRUE	TRUE	2643	11	1	1	0	waichoubin		N	1	MISSING_DATA	27		674
70903	57	070903.edf	1444.7	2253	.	151	0	1	753	393	1212	2	801	10	1528	1347	2253	2253	.	TRUE	TRUE	4516	20	1	1	0	neichouzhu		N	1	MISSING_DATA	54		480
70903	58	070903.edf	1385.2	1306	.	251	0	1	1367	1007	1855	4	775	5	1428	1292	1306	1306	.	TRUE	TRUE	2576	10	1	1	0	waijuzhu		N	1	MISSING_DATA	9		299
70903	59	070903.edf	1404.07	3085	.	122	0	1	1282	922	1754	4	754	15	1461	1297	3085	3085	.	TRUE	TRUE	5621	27	1	1	2232.62	waijubin		1	f	11	濂瑰?戣涓€涓埗浜蹭妇鎶ョ殑鐤戠姱姝ｅ湪璋冩煡濂硅嚜宸便€?24
70903	60	070903.edf	1576.75	971	.	255	0	1	1024	664	1654	3	934	4	1673	1490	971	971	.	TRUE	TRUE	1640	9	1	1	0	waijuzhu		N	1	MISSING_DATA	1		307
70903	61	070903.edf	1471.73	2426	.	273	0	1	1729	1369	3224	7	1357	11	1528	1388	2426	2426	.	TRUE	TRUE	3541	16	1	1	0	neichoubin		N	1	MISSING_DATA	64		1057
70903	62	070903.edf	1491.88	1884	.	168	0	1	1454	1094	1757	6	533	8	1566	1455	1884	1884	.	TRUE	TRUE	2219	11	1	1	0	neijuzhu		N	1	MISSING_DATA	2		790
70903	63	070903.edf	1519.8	1546	.	366	0	1	879	519	1419	2	886	5	1535	1506	1546	1546	.	TRUE	TRUE	3711	15	1	1	3522.62	waichouzhu		Y	1	j	17		1027
70903	64	070903.edf	1525.94	4162	.	242	0	1	762	402	1209	2	768	17	1644	1424	4162	4162	.	TRUE	TRUE	5600	24	1	1	1161.95	waijubin		Y	1	j	15		872
70904	1	070904.edf	3046	3065	.	181	0	1	541	181	1019	1	839	13	3217	2725	3065	3065	.	TRUE	TRUE	4586	22	1	1	0	neichouzhu		N	1	MISSING_DATA	22		785
70904	2	070904.edf	3118.17	1296	.	334	0	1	694	334	2424	1	2091	6	3192	3009	1296	1296	.	TRUE	TRUE	3466	15	1	1	0	neichoubin		N	1	MISSING_DATA	64		374
70904	3	070904.edf	3121.12	1697	.	295	0	1	771	411	1878	2	1442	8	3198	3010	1697	1697	.	TRUE	TRUE	2795	13	1	1	0	neijubin		N	1	MISSING_DATA	48		1286
70904	4	070904.edf	3234.67	1919	.	497	0	1	857	497	1693	1	1197	6	3403	3024	1919	1919	.	TRUE	TRUE	3706	13	1	1	0	neichouzhu		N	1	MISSING_DATA	26		381
70904	5	070904.edf	2945.75	897	.	138	0	1	498	138	1062	1	925	4	3056	2865	897	897	.	TRUE	TRUE	2737	13	1	1	0	neichouzhu		N	1	MISSING_DATA	62		759
70904	6	070904.edf	2921	1026	.	321	0	1	1233	873	2268	4	1321	5	3082	2794	1026	1026	.	TRUE	TRUE	1833	10	1	1	2703.63	neijubin		1	j	40	浠栦滑绔嬪埢鎶婂＋鍏电獌?栫殑涓€鍖呯偢?€?鍒颁簡杩為槦銆?153
70904	7	070904.edf	3110.6	878	.	328	0	1	1142	782	1875	4	796	5	3287	2954	878	878	.	TRUE	TRUE	2090	9	1	1	0	waijubin		N	1	MISSING_DATA	39		96
70904	8	070904.edf	2833	833	.	153	0	1	1193	833	2113	4	980	4	3065	2650	833	833	.	TRUE	TRUE	1615	8	1	1	0	waijuzhu		N	1	MISSING_DATA	5		833
70904	9	070904.edf	2946.89	1789	.	212	0	1	572	212	784	1	573	9	3310	2753	1789	1789	.	TRUE	TRUE	2933	13	1	1	0	neijuzhu		N	1	MISSING_DATA	6		73
70904	10	070904.edf	3169	1145	.	157	0	1	1100	740	1808	4	782	6	3454	2944	1145	1145	.	TRUE	TRUE	1868	8	1	1	7073.18	waichouzhu		Y	1	j	25		405
70904	11	070904.edf	3179.13	3491	.	290	0	1	2088	1728	2952	7	838	15	3324	3038	3491	3491	.	TRUE	TRUE	4939	22	1	1	0	waichoubin		N	1	MISSING_DATA	59		1763
70904	12	070904.edf	3087	1432	.	276	0	1	859	499	1347	2	799	6	3277	2988	1432	1432	.	TRUE	TRUE	2704	12	1	1	0	neichoubin		N	1	MISSING_DATA	24		933
70904	13	070904.edf	3171.88	1834	.	162	0	1	632	272	1084	2	776	8	3249	3016	1834	1834	.	TRUE	TRUE	3509	16	1	1	0	neijuzhu		N	1	MISSING_DATA	46		240
70904	14	070904.edf	2959	678	.	224	0	1	1038	678	1558	3	818	3	3092	2885	678	678	.	TRUE	TRUE	1510	7	1	1	0	waichoubin		N	1	MISSING_DATA	27		678
70904	15	070904.edf	3140	270	.	109	0	1	630	270	1286	2	814	2	3238	3042	270	270	.	TRUE	TRUE	1415	5	1	1	0	neijubin		N	1	MISSING_DATA	16		270
70904	16	070904.edf	3053	1417	.	307	0	1	892	532	1561	2	994	5	3305	2863	1417	1417	.	TRUE	TRUE	2357	12	1	1	0	neichoubin		N	1	MISSING_DATA	52		226
70904	17	070904.edf	3283.25	820	.	244	0	1	604	244	1109	1	866	4	3306	3249	820	820	.	TRUE	TRUE	2000	10	1	1	0	waichouzhu		N	1	MISSING_DATA	29		576
70904	18	070904.edf	3121.88	1938	.	347	0	1	812	452	1268	2	776	8	3280	2977	1938	1938	.	TRUE	TRUE	3382	15	1	1	3721.83	waijubin		Y	1	f	7		342
70904	19	070904.edf	3177.17	1299	.	436	0	1	1067	707	1803	3	827	6	3258	3044	1299	1299	.	TRUE	TRUE	2037	10	1	1	0	waijuzhu		N	1	MISSING_DATA	45		236
70904	20	070904.edf	3111.8	959	.	197	0	1	1114	754	1830	4	782	5	3198	3040	959	959	.	TRUE	TRUE	1577	8	1	1	0	waichoubin		N	1	MISSING_DATA	55		205
70904	21	070904.edf	3188	1069	.	212	0	1	925	565	1693	3	878	5	3356	3075	1069	1069	.	TRUE	TRUE	2173	9	1	1	0	waichouzhu		N	1	MISSING_DATA	53		504
70904	22	070904.edf	3002.17	880	.	237	0	1	857	497	1599	3	826	6	3141	2868	880	880	.	TRUE	TRUE	1624	9	1	1	0	neijuzhu		N	1	MISSING_DATA	38		16
70904	23	070904.edf	2897	1718	.	270	0	1	1367	1007	1963	4	859	7	3094	2678	1718	1718	.	TRUE	TRUE	2451	11	1	1	2411.8	waichoubin		Y	1	j	31		711
70904	24	070904.edf	3084.4	1777	.	171	0	1	664	304	1139	2	806	10	3285	2761	1777	1777	.	TRUE	TRUE	2259	13	1	1	0	neijuzhu		N	1	MISSING_DATA	2		1173
70904	25	070904.edf	3029	964	.	263	0	1	1259	899	2065	5	812	6	3132	2911	964	964	.	TRUE	TRUE	1579	9	1	1	0	waichouzhu		N	1	MISSING_DATA	21		65
70904	26	070904.edf	3070.43	1264	.	236	0	1	986	626	1706	4	817	7	3248	2968	1264	1264	.	TRUE	TRUE	1982	11	1	1	2234.01	neijubin		Y	1	j	12		638
70904	27	070904.edf	3241.57	1255	.	323	0	1	804	444	1271	2	790	7	3357	3183	1255	1255	.	TRUE	TRUE	2214	11	1	1	0	neichoubin		N	1	MISSING_DATA	28		353
70904	28	070904.edf	2848.67	1860	.	187	0	1	2220	1860	3160	6	941	6	3013	2523	1860	1860	.	TRUE	TRUE	2397	9	1	1	2251.46	waijubin		1	f	11	濂瑰?戣涓€涓埗浜蹭妇鎶ョ殑鐤戠姱姝ｅ湪璋冩煡濂硅嚜宸便€?251
70904	29	070904.edf	2873	1287	.	229	0	1	1540	1180	2323	5	820	6	3098	2603	1287	1287	.	TRUE	TRUE	2141	11	1	1	0	waichoubin		N	1	MISSING_DATA	23		107
70904	30	070904.edf	3056.14	1644	.	181	0	1	1000	640	1479	3	774	7	3224	2788	1644	1644	.	TRUE	TRUE	2080	10	1	1	2859.35	waijubin		Y	1	j	15		1004
70904	31	070904.edf	2755.43	1396	.	273	0	1	959	599	1516	3	839	7	3005	2573	1396	1396	.	TRUE	TRUE	2591	12	1	1	0	neichoubin		N	1	MISSING_DATA	60		87
70904	32	070904.edf	2872.57	1605	.	245	0	1	1067	707	1679	3	914	7	2977	2744	1605	1605	.	TRUE	TRUE	2845	13	1	1	0	waijuzhu		N	1	MISSING_DATA	33		483
70904	33	070904.edf	3104.62	1673	.	307	0	1	760	400	1257	2	812	8	3203	2852	1673	1673	.	TRUE	TRUE	2567	13	1	1	0	neijubin		N	1	MISSING_DATA	44		223
70904	34	070904.edf	3175.2	1438	.	651	0	1	1798	1438	2511	5	764	5	3237	3084	1438	1438	.	TRUE	TRUE	2036	8	1	1	0	waichoubin		N	1	MISSING_DATA	51		1438
70904	35	070904.edf	2930.33	583	.	172	0	1	754	394	1564	2	1136	3	3092	2703	583	583	.	TRUE	TRUE	1444	7	1	1	2737.58	neijubin		Y	1	f	8		189
70904	36	070904.edf	2859.8	1260	.	323	0	1	1000	640	1632	3	760	5	2955	2779	1260	1260	.	TRUE	TRUE	1892	9	1	1	3026.54	waijubin		Y	1	j	43		620
70904	37	070904.edf	2883.14	1597	.	419	0	1	1742	1382	2569	6	854	7	3018	2705	1597	1597	.	TRUE	TRUE	2446	12	1	1	0	waijubin		N	1	MISSING_DATA	47		215
70904	38	070904.edf	3045.12	1914	.	244	0	1	1009	649	1501	3	806	8	3154	2852	1914	1914	.	TRUE	TRUE	2570	12	1	1	0	waijuzhu		N	1	MISSING_DATA	41		462
70904	39	070904.edf	2682	633	.	393	0	1	993	633	1787	2	1121	2	2719	2645	633	633	.	TRUE	TRUE	1837	7	1	1	0	neijubin		N	1	MISSING_DATA	4		633
70904	40	070904.edf	2980.95	4247	.	352	0	1	1722	1362	2970	6	1226	19	3222	2732	4247	4247	.	TRUE	TRUE	7220	32	1	1	0	waijuzhu		N	1	MISSING_DATA	9		517
70904	41	070904.edf	3015.38	1430	.	364	0	1	986	626	1926	3	1049	8	3189	2861	1430	1430	.	TRUE	TRUE	2540	13	1	1	0	neichouzhu		N	1	MISSING_DATA	58		347
70904	42	070904.edf	2796.67	1385	.	481	0	1	841	481	1242	1	762	6	3030	2467	1385	1385	.	TRUE	TRUE	2319	11	1	1	0	waichouzhu		N	1	MISSING_DATA	61		603
70904	43	070904.edf	2998	749	.	229	0	1	1109	749	1968	3	1154	3	3029	2963	749	749	.	TRUE	TRUE	2190	9	1	1	0	neichouzhu		N	1	MISSING_DATA	18		749
70904	44	070904.edf	2922.17	1160	.	255	0	1	615	255	1052	1	798	6	3052	2775	1160	1160	.	TRUE	TRUE	2554	12	1	1	2563.23	waijubin		Y	1	j	3		266
70904	45	070904.edf	3145.6	888	.	282	0	1	1248	888	1982	5	764	5	3326	2969	888	888	.	TRUE	TRUE	1540	8	1	1	1641.35	waichoubin		Y	1	j	19		888
70904	46	070904.edf	3248.5	487	.	228	0	1	847	487	1280	2	742	2	3305	3192	487	487	.	TRUE	TRUE	1025	5	1	1	0	neichouzhu		N	1	MISSING_DATA	30		487
70904	47	070904.edf	3102.17	1541	.	330	0	1	1901	1541	2830	6	948	6	3238	2996	1541	1541	.	TRUE	TRUE	1959	9	1	1	0	neichoubin		N	1	MISSING_DATA	56		1541
70904	48	070904.edf	3073	328	.	398	0	1	688	328	1195	2	829	2	3117	3029	328	328	.	TRUE	TRUE	1130	6	1	1	0	neichouzhu		N	1	MISSING_DATA	54		328
70904	49	070904.edf	2861.33	694	.	255	0	1	839	479	1304	2	786	3	2907	2808	694	694	.	TRUE	TRUE	1280	7	1	1	2066.69	waichouzhu		Y	1	f	57		215
70904	50	070904.edf	2764.25	722	.	231	0	1	943	583	1644	3	990	4	2941	2553	722	722	.	TRUE	TRUE	1425	7	1	1	0	neijuzhu		N	1	MISSING_DATA	10		139
70904	51	070904.edf	2968.67	1140	.	241	0	1	1064	704	1301	3	530	6	3125	2830	1140	1140	.	TRUE	TRUE	2273	10	1	1	0	waijuzhu		N	1	MISSING_DATA	13		436
70904	52	070904.edf	3089.5	855	.	213	0	1	1042	682	1790	3	876	4	3249	2975	855	855	.	TRUE	TRUE	1834	8	1	1	0	neijuzhu		N	1	MISSING_DATA	42		173
70904	53	070904.edf	2915.83	1796	.	313	0	1	1750	1390	2309	5	765	6	3062	2786	1796	1796	.	TRUE	TRUE	2381	9	1	1	2436.57	neijuzhu		Y	1	j	34		406
70904	54	070904.edf	2953	301	.	213	0	1	661	301	1134	2	784	2	3013	2893	301	301	.	TRUE	TRUE	907	5	1	1	0	waichouzhu		N	1	MISSING_DATA	49		301
70904	55	070904.edf	3018.33	463	.	187	0	1	823	463	1388	3	872	3	3074	2955	463	463	.	TRUE	TRUE	1370	7	1	1	0	neijubin		N	1	MISSING_DATA	36		463
70904	56	070904.edf	2766.1	1916	.	231	0	1	2276	1916	3420	10	756	10	3038	2515	1916	1916	.	TRUE	TRUE	2964	13	1	1	3227.71	waichouzhu		Y	1	j	17		1916
70904	57	070904.edf	3036.67	1028	.	191	0	1	625	265	1292	2	820	6	3142	2845	1028	1028	.	TRUE	TRUE	1860	9	1	1	0	waijubin		N	1	MISSING_DATA	35		763
70904	58	070904.edf	3200	549	.	274	0	1	909	549	1822	3	1019	3	3268	3157	549	549	.	TRUE	TRUE	1353	7	1	1	0	waijuzhu		N	1	MISSING_DATA	37		549
70904	59	070904.edf	3140.67	400	.	168	0	1	528	168	712	1	545	3	3249	3085	400	400	.	TRUE	TRUE	650	5	1	1	0	neichoubin		N	1	MISSING_DATA	32		232
70904	60	070904.edf	3115.33	921	.	135	0	1	637	277	1253	2	788	6	3308	2937	921	921	.	TRUE	TRUE	1939	11	1	1	0	neichouzhu		N	1	MISSING_DATA	50		194
70904	61	070904.edf	2872.8	895	.	161	0	1	521	161	706	1	546	5	3285	2419	895	895	.	TRUE	TRUE	1571	8	1	1	0	waichoubin		N	1	MISSING_DATA	63		212
70904	62	070904.edf	2919.5	2004	.	256	0	1	1370	1010	1894	4	781	10	3144	2716	2004	2004	.	TRUE	TRUE	2881	14	1	1	2288.29	neijuzhu		Y	1	f	14		413
70904	63	070904.edf	3101.25	846	.	250	0	1	982	622	1470	3	787	4	3293	2977	846	846	.	TRUE	TRUE	1464	7	1	1	0	waijuzhu		N	1	MISSING_DATA	1		224
70904	64	070904.edf	2930	626	.	248	0	1	848	488	1333	2	809	3	3025	2809	626	626	.	TRUE	TRUE	1419	7	1	1	0	neichoubin		N	1	MISSING_DATA	20		138
70905	1	070905.edf	1820	4429	.	162	0	1	522	162	875	1	714	16	2449	1543	4429	4429	.	TRUE	TRUE	7954	29	1	1	2108.11	waijubin		Y	1	j	15		262
70905	2	070905.edf	2145.9	1556	.	101	0	1	1916	1556	2825	10	711	10	2298	1957	1556	1556	.	TRUE	TRUE	3331	17	1	1	0	waijubin		N	1	MISSING_DATA	39		1556
70905	3	070905.edf	1873.73	5482	.	486	0	1	446	86	785	1	700	26	2276	1300	5482	5482	.	TRUE	TRUE	6398	32	1	1	2196.63	waijubin		Y	1	j	7		960
70905	4	070905.edf	2252	1834	.	138	0	1	498	138	820	1	683	8	2418	1996	1834	1834	.	TRUE	TRUE	3249	14	1	1	1338.54	neijuzhu		Y	1	j	34		27
70905	5	070905.edf	1894.22	1552	.	122	0	1	482	122	808	1	687	9	2104	1767	1552	1552	.	TRUE	TRUE	2581	16	1	1	0	neijubin		N	1	MISSING_DATA	16		77
70905	6	070905.edf	1967.71	3081	.	366	0	1	1933	1573	2571	6	853	14	2130	1712	3081	3081	.	TRUE	TRUE	4940	22	1	1	0	waichoubin		N	1	MISSING_DATA	55		1508
70905	7	070905.edf	2070.07	3296	.	102	0	1	3656	3296	4506	14	696	14	2160	1965	3296	3296	.	TRUE	TRUE	4436	20	1	1	0	waichoubin		N	1	MISSING_DATA	63		3296
70905	8	070905.edf	1987.08	2686	.	128	0	1	2565	2205	3303	11	688	13	2123	1867	2686	2686	.	TRUE	TRUE	4061	19	1	1	0	waijuzhu		N	1	MISSING_DATA	13		481
70905	9	070905.edf	1990	2180	.	115	0	1	475	115	809	1	695	10	2324	1503	2180	2180	.	TRUE	TRUE	3675	17	1	1	0	neichouzhu		N	1	MISSING_DATA	26		1367
70905	10	070905.edf	1942.43	1259	.	511	0	1	371	11	542	1	532	7	2087	1631	1259	1259	.	TRUE	TRUE	2466	12	1	1	2428.05	neijubin		Y	1	f	8		87
70905	11	070905.edf	1624.83	1163	.	211	0	1	1172	812	1880	5	709	6	1704	1505	1163	1163	.	TRUE	TRUE	1783	9	1	1	0	neijuzhu		N	1	MISSING_DATA	10		351
70905	12	070905.edf	2010.6	1257	.	330	0	1	1617	1257	2343	5	975	5	2074	1913	1257	1257	.	TRUE	TRUE	2248	10	1	1	0	neichouzhu		N	1	MISSING_DATA	30		1257
70905	13	070905.edf	1937.1	1991	.	139	0	1	1667	1307	2115	6	666	10	2021	1776	1991	1991	.	TRUE	TRUE	2930	15	1	1	2690.4	waijubin		1	f	11	濂瑰?戣涓€涓埗浜蹭妇鎶ョ殑鐤戠姱姝ｅ湪璋冩煡濂硅嚜宸便€?186
70905	14	070905.edf	1814	1747	.	101	0	1	621	261	985	2	700	8	2147	1615	1747	1747	.	TRUE	TRUE	2571	13	1	1	0	neijubin		N	1	MISSING_DATA	36		1486
70905	15	070905.edf	1946.82	2340	.	141	0	1	501	141	808	1	668	11	2053	1751	2340	2340	.	TRUE	TRUE	4008	21	1	1	0	waichouzhu		N	1	MISSING_DATA	61		531
70905	16	070905.edf	1683.56	1859	.	218	0	1	1827	1467	2859	6	1085	9	1866	1345	1859	1859	.	TRUE	TRUE	3654	18	1	1	0	neijuzhu		N	1	MISSING_DATA	42		51
70905	17	070905.edf	2077.15	2741	.	242	0	1	1140	780	1657	4	796	13	2305	1802	2741	2741	.	TRUE	TRUE	3871	18	1	1	0	waijuzhu		N	1	MISSING_DATA	41		463
70905	18	070905.edf	1761.78	2081	.	166	0	1	2118	1758	2756	7	670	9	2167	1386	2081	2081	.	TRUE	TRUE	2930	14	1	1	0	waijuzhu		N	1	MISSING_DATA	9		323
70905	19	070905.edf	1950.86	1540	.	195	0	1	555	195	864	1	670	7	2159	1607	1540	1540	.	TRUE	TRUE	2633	14	1	1	1988.32	neijubin		Y	1	j	12		94
70905	20	070905.edf	1761.6	2798	.	597	0	1	606	246	963	2	694	15	1979	1462	2798	2798	.	TRUE	TRUE	5178	25	1	1	0	waichoubin		N	1	MISSING_DATA	23		151
70905	21	070905.edf	1683.11	1534	.	200	0	1	1647	1287	2626	7	841	9	2023	1398	1534	1534	.	TRUE	TRUE	2149	13	1	1	3187.6	waichouzhu		Y	1	f	57		247
70905	22	070905.edf	2026.76	3014	.	244	0	1	2144	1784	2937	7	1024	17	2299	1819	3014	3014	.	TRUE	TRUE	4296	24	1	1	1151.86	waichouzhu		Y	1	j	17		522
70905	23	070905.edf	2052.56	1450	.	165	0	1	1451	1091	2125	6	913	9	2288	1673	1450	1450	.	TRUE	TRUE	2420	15	1	1	0	neijuzhu		N	1	MISSING_DATA	46		41
70905	24	070905.edf	1924	1501	.	203	0	1	563	203	995	1	793	7	2018	1809	1501	1501	.	TRUE	TRUE	2226	12	1	1	0	neijuzhu		N	1	MISSING_DATA	2		1298
70905	25	070905.edf	2041.83	1383	.	124	0	1	484	124	981	1	858	6	2082	2016	1383	1383	.	TRUE	TRUE	2202	11	1	1	0	neichouzhu		N	1	MISSING_DATA	50		1259
70905	26	070905.edf	1985	1651	.	161	0	1	618	258	1065	3	768	9	2353	1716	1651	1651	.	TRUE	TRUE	2399	13	1	1	0	neichouzhu		N	1	MISSING_DATA	18		93
70905	27	070905.edf	2116.11	1803	.	100	0	1	1944	1584	2532	8	695	9	2289	1513	1803	1803	.	TRUE	TRUE	2455	13	1	1	1241.93	waijubin		Y	1	j	3		219
70905	28	070905.edf	1626.09	2354	.	138	0	1	498	138	774	1	637	11	2245	1264	2354	2354	.	TRUE	TRUE	2860	14	1	1	0	waijuzhu		N	1	MISSING_DATA	1		315
70905	29	070905.edf	1972.8	1768	.	162	0	1	2069	1709	3008	9	790	10	2094	1720	1768	1768	.	TRUE	TRUE	2213	13	1	1	0	waichoubin		N	1	MISSING_DATA	27		59
70905	30	070905.edf	1565	1594	.	189	0	1	1814	1454	2789	9	746	10	2249	1047	1594	1594	.	TRUE	TRUE	2246	13	1	1	1619.51	waichoubin		Y	1	j	31		140
70905	31	070905.edf	1485	2095	.	164	0	1	744	384	1106	2	700	11	2231	1049	2095	2095	.	TRUE	TRUE	2722	15	1	1	2896.55	waichouzhu		Y	1	f	25		94
70905	32	070905.edf	1957.67	967	.	109	0	1	469	109	806	1	698	6	2338	1630	967	967	.	TRUE	TRUE	1703	9	1	1	0	neichoubin		N	1	MISSING_DATA	28		126
70905	33	070905.edf	1142.2	895	.	158	0	1	518	158	850	1	693	5	1406	1006	895	895	.	TRUE	TRUE	2061	11	1	1	0	neichoubin		N	1	MISSING_DATA	20		737
70905	34	070905.edf	1555.83	1535	.	205	0	1	1895	1535	2607	6	770	6	1800	1379	1535	1535	.	TRUE	TRUE	2020	10	1	1	0	waijubin		N	1	MISSING_DATA	35		1535
70905	35	070905.edf	1788.7	1660	.	222	0	1	1409	1049	2206	5	950	10	1850	1715	1660	1660	.	TRUE	TRUE	2479	15	1	1	0	neijubin		N	1	MISSING_DATA	44		146
70905	36	070905.edf	1798.5	1352	.	285	0	1	760	400	1063	2	642	8	2123	1524	1352	1352	.	TRUE	TRUE	1788	11	1	1	0	waijuzhu		N	1	MISSING_DATA	45		438
70905	37	070905.edf	1550.14	1369	.	487	0	1	1530	1170	2634	6	1342	7	1606	1465	1369	1369	.	TRUE	TRUE	2523	13	1	1	0	waijuzhu		N	1	MISSING_DATA	37		199
70905	38	070905.edf	1574.67	1832	.	238	0	1	2192	1832	4351	9	2114	9	1676	1454	1832	1832	.	TRUE	TRUE	3058	16	1	1	0	neichoubin		N	1	MISSING_DATA	64		1832
70905	39	070905.edf	1399.75	1482	.	261	0	1	1743	1383	3291	7	1570	8	1657	1319	1482	1482	.	TRUE	TRUE	3019	15	1	1	0	neichouzhu		N	1	MISSING_DATA	58		99
70905	40	070905.edf	2105.88	1944	.	186	0	1	2304	1944	2850	8	559	8	2227	1889	1944	1944	.	TRUE	TRUE	2547	13	1	1	0	neichouzhu		N	1	MISSING_DATA	22		1944
70905	41	070905.edf	1397.83	1112	.	231	0	1	1299	939	2846	5	1645	6	1581	1319	1112	1112	.	TRUE	TRUE	2300	12	1	1	0	neijubin		N	1	MISSING_DATA	48		173
70905	42	070905.edf	1387.12	1438	.	133	0	1	1798	1438	2528	8	690	8	1723	1104	1438	1438	.	TRUE	TRUE	2126	12	1	1	0	neichoubin		N	1	MISSING_DATA	60		1438
70905	43	070905.edf	1230.5	2555	.	120	0	1	480	120	815	1	696	12	1494	1015	2555	2555	.	TRUE	TRUE	3663	18	1	1	0	neichouzhu		N	1	MISSING_DATA	54		133
70905	44	070905.edf	1567.11	1715	.	291	0	1	2075	1715	3207	9	1107	9	1861	1413	1715	1715	.	TRUE	TRUE	2728	15	1	1	0	waijubin		N	1	MISSING_DATA	47		1715
70905	45	070905.edf	1682.57	1379	.	207	0	1	567	207	866	1	660	7	2050	1458	1379	1379	.	TRUE	TRUE	1872	11	1	1	0	neichoubin		N	1	MISSING_DATA	24		1172
70905	46	070905.edf	.	0	.	.	.	.	.	.	.	.	.	0	.	.	.	.	.	TRUE	TRUE	8	1	1	0	3846.35	waijubin		Y	1	f	43		.
70905	47	070905.edf	1987.85	2980	.	117	0	1	2648	2288	3345	9	709	13	2145	1830	2980	2980	.	TRUE	TRUE	4349	19	1	1	0	waichoubin		N	1	MISSING_DATA	51		491
70905	48	070905.edf	1786.78	1749	.	199	0	1	1547	1187	2198	6	693	9	2070	1333	1749	1749	.	TRUE	TRUE	2532	13	1	1	2793.03	neijuzhu		Y	1	j	14		562
70905	49	070905.edf	1927.62	1480	.	219	0	1	1840	1480	2410	8	574	8	2356	1426	1480	1480	.	TRUE	TRUE	1919	11	1	1	0	neijuzhu		N	1	MISSING_DATA	6		1480
70905	50	070905.edf	1765.29	1361	.	207	0	1	1721	1361	2856	7	1150	7	1855	1660	1361	1361	.	TRUE	TRUE	2889	14	1	1	0	neichoubin		N	1	MISSING_DATA	56		1361
70905	51	070905.edf	1931	1643	.	248	0	1	1811	1451	2386	6	625	7	2053	1682	1643	1643	.	TRUE	TRUE	2438	12	1	1	0	waichouzhu		N	1	MISSING_DATA	29		192
70905	52	070905.edf	1802.5	2018	.	120	0	1	2250	1890	2997	9	702	10	1972	1552	2018	2018	.	TRUE	TRUE	2702	15	1	1	1211.64	waichoubin		Y	1	j	19		128
70905	53	070905.edf	1769.5	1588	.	182	0	1	1576	1216	2714	6	1074	8	2325	1284	1588	1588	.	TRUE	TRUE	2742	17	1	1	0	neijuzhu		N	1	MISSING_DATA	38		372
70905	54	070905.edf	1592.44	1679	.	285	0	1	645	285	1205	1	921	9	1919	1403	1679	1679	.	TRUE	TRUE	2441	14	1	1	0	waichouzhu		N	1	MISSING_DATA	21		1394
70905	55	070905.edf	1913.3	2498	.	333	0	1	393	33	740	1	708	10	2008	1808	2498	2498	.	TRUE	TRUE	4850	21	1	1	993.295	neijubin		1	j	40	浠栦滑绔嬪埢鎶婂＋鍏电獌?栫殑涓€鍖呯偢?€?鍒颁簡杩為槦銆?73
70905	56	070905.edf	2113.5	743	.	159	0	1	1103	743	1517	4	692	4	2175	1981	743	743	.	TRUE	TRUE	1010	6	1	1	0	waichouzhu		N	1	MISSING_DATA	53		743
70905	57	070905.edf	1803	1210	.	167	0	1	1570	1210	2276	7	774	7	2168	1466	1210	1210	.	TRUE	TRUE	2245	12	1	1	0	neichouzhu		N	1	MISSING_DATA	62		1210
70905	58	070905.edf	1790.62	1419	.	167	0	1	527	167	857	1	691	8	2030	1544	1419	1419	.	TRUE	TRUE	1792	11	1	1	0	neichoubin		N	1	MISSING_DATA	32		1252
70905	59	070905.edf	1829.62	3060	.	120	0	1	1206	846	1813	5	698	16	2098	1589	3060	3060	.	TRUE	TRUE	4318	23	1	1	0	waichoubin		N	1	MISSING_DATA	59		447
70905	60	070905.edf	2135.73	2194	.	144	0	1	2410	2050	3351	10	811	11	2319	1903	2194	2194	.	TRUE	TRUE	2689	15	1	1	0	waichouzhu		N	1	MISSING_DATA	49		144
70905	61	070905.edf	1238.33	1509	.	472	0	1	1697	1337	2265	5	701	6	1641	1028	1509	1509	.	TRUE	TRUE	2014	10	1	1	0	neijubin		N	1	MISSING_DATA	4		172
70905	62	070905.edf	1133.6	1120	.	242	0	1	1283	923	2007	4	985	5	1256	988	1120	1120	.	TRUE	TRUE	1771	8	1	1	0	neichoubin		N	1	MISSING_DATA	52		197
70905	63	070905.edf	966.75	1023	.	250	0	1	1383	1023	2009	4	893	4	1106	894	1023	1023	.	TRUE	TRUE	2051	9	1	1	0	waijuzhu		N	1	MISSING_DATA	33		1023
70905	64	070905.edf	1647.83	1486	.	295	0	1	1588	1228	2564	5	1203	6	1727	1574	1486	1486	.	TRUE	TRUE	2752	12	1	1	0	waijuzhu		N	1	MISSING_DATA	5		258
70906	1	070906.edf	1984.71	1462	.	146	0	1	1822	1462	2350	7	766	7	2196	1775	1462	1462	.	TRUE	TRUE	2361	11	1	1	1969.68	waijubin		Y	1	j	3		1462
70906	2	070906.edf	1989.3	1797	.	205	0	1	2063	1703	3136	9	1079	10	2186	1837	1797	1797	.	TRUE	TRUE	2914	16	1	1	0	neijuzhu		N	1	MISSING_DATA	42		94
70906	3	070906.edf	1874.67	1021	.	172	0	1	1381	1021	2147	6	913	6	2218	1624	1021	1021	.	TRUE	TRUE	2142	11	1	1	0	neichouzhu		N	1	MISSING_DATA	62		1021
70906	4	070906.edf	2107.88	1228	.	130	0	1	1536	1176	2152	7	733	8	2198	1975	1228	1228	.	TRUE	TRUE	2321	14	1	1	0	waichouzhu		N	1	MISSING_DATA	29		52
70906	5	070906.edf	2038	1194	.	577	0	1	831	471	2885	3	2373	7	2104	1958	1194	1194	.	TRUE	TRUE	3299	20	1	1	0	neijubin		N	1	MISSING_DATA	48		622
70906	6	070906.edf	2031.6	2379	.	169	0	1	1765	1405	2324	5	856	10	2270	1874	2379	2379	.	TRUE	TRUE	3675	18	1	1	0	waijubin		N	1	MISSING_DATA	47		974
70906	7	070906.edf	2049.12	1673	.	159	0	1	519	159	882	1	724	8	2252	1771	1673	1673	.	TRUE	TRUE	3136	15	1	1	0	neichouzhu		N	1	MISSING_DATA	26		194
70906	8	070906.edf	2006.56	2300	.	153	0	1	1276	916	1988	7	711	16	2147	1730	2300	2300	.	TRUE	TRUE	3601	21	1	1	2317.76	waijubin		Y	1	j	15		449
70906	9	070906.edf	2100.09	2172	.	247	0	1	2455	2095	3640	10	1193	11	2328	2023	2172	2172	.	TRUE	TRUE	3349	16	1	1	1695.77	waichoubin		Y	1	j	31		77
70906	10	070906.edf	2036.43	1669	.	193	0	1	553	193	910	1	718	7	2195	1892	1669	1669	.	TRUE	TRUE	3079	14	1	1	0	waichouzhu		N	1	MISSING_DATA	53		88
70906	11	070906.edf	2089.5	1541	.	120	0	1	480	120	840	1	721	8	2337	1938	1541	1541	.	TRUE	TRUE	2685	15	1	1	0	neichoubin		N	1	MISSING_DATA	28		65
70906	12	070906.edf	2158.15	2236	.	142	0	1	2238	1878	2773	9	739	13	2406	1999	2236	2236	.	TRUE	TRUE	2883	17	1	1	2371.39	waichouzhu		Y	1	j	25		358
70906	13	070906.edf	2002.33	1496	.	138	0	1	1295	935	2355	5	1330	9	2117	1825	1496	1496	.	TRUE	TRUE	3361	19	1	1	1591.96	neijubin		1	j	40	浠栦滑绔嬪埢鎶婂＋鍏电獌?栫殑涓€鍖呯偢?€?鍒颁簡杩為槦銆?103
70906	14	070906.edf	2217	1676	.	142	0	1	603	243	978	2	712	10	2361	2061	1676	1676	.	TRUE	TRUE	2882	16	1	1	0	waijuzhu		N	1	MISSING_DATA	13		338
70906	15	070906.edf	2182.43	1540	.	123	0	1	1468	1108	1989	5	794	7	2451	1989	1540	1540	.	TRUE	TRUE	2808	16	1	1	0	waijuzhu		N	1	MISSING_DATA	9		237
70906	16	070906.edf	2131.35	5500	.	390	0	1	2103	1743	2751	7	897	26	2304	1944	5500	5500	.	TRUE	TRUE	6191	30	1	1	5630.36	waijubin		Y	1	f	7		540
70906	17	070906.edf	2084.88	1533	.	145	0	1	1693	1333	2753	7	1154	8	2379	1926	1533	1533	.	TRUE	TRUE	2617	13	1	1	0	neijuzhu		N	1	MISSING_DATA	38		200
70906	18	070906.edf	2132.21	3082	.	176	0	1	741	381	1104	2	709	14	2439	1896	3082	3082	.	TRUE	TRUE	4378	21	1	1	0	neijuzhu		N	1	MISSING_DATA	6		248
70906	19	070906.edf	2278.38	2618	.	476	0	1	751	391	1288	3	724	13	2532	2128	2618	2618	.	TRUE	TRUE	3259	17	1	1	2235.9	waichoubin		Y	1	j	19		268
70906	20	070906.edf	2192.11	1853	.	408	0	1	1986	1626	3569	8	1666	9	2375	2074	1853	1853	.	TRUE	TRUE	3263	17	1	1	0	neichouzhu		N	1	MISSING_DATA	50		227
70906	21	070906.edf	2182.93	2872	.	131	0	1	491	131	1053	1	923	15	2383	2036	2872	2872	.	TRUE	TRUE	3614	19	1	1	0	neichoubin		N	1	MISSING_DATA	56		2741
70906	22	070906.edf	2174.3	1702	.	153	0	1	847	487	1239	3	703	10	2324	2020	1702	1702	.	TRUE	TRUE	2665	15	1	1	0	waichoubin		N	1	MISSING_DATA	51		142
70906	23	070906.edf	2073.67	1794	.	131	0	1	1844	1484	2491	9	715	12	2361	1888	1794	1794	.	TRUE	TRUE	2645	16	1	1	1368.61	waichouzhu		Y	1	f	57		5
70906	24	070906.edf	2252.5	2132	.	211	0	1	2222	1862	2758	9	735	10	2335	2167	2132	2132	.	TRUE	TRUE	2814	14	1	1	0	waichouzhu		N	1	MISSING_DATA	61		270
70906	25	070906.edf	2125.62	2337	.	203	0	1	2697	2337	3755	13	1006	13	2531	1900	2337	2337	.	TRUE	TRUE	2987	17	1	1	1859.13	waijubin		1	f	11	濂瑰?戣涓€涓埗浜蹭妇鎶ョ殑鐤戠姱姝ｅ湪璋冩煡濂硅嚜宸便€?202
70906	26	070906.edf	2178.38	1507	.	174	0	1	1671	1311	2534	7	1105	8	2356	2090	1507	1507	.	TRUE	TRUE	2376	13	1	1	0	neichoubin		N	1	MISSING_DATA	32		196
70906	27	070906.edf	2162.64	2061	.	173	0	1	1337	977	2125	5	1057	11	2343	2050	2061	2061	.	TRUE	TRUE	2823	15	1	1	1521.25	waijubin		Y	1	j	43		1084
70906	28	070906.edf	2143.33	1644	.	156	0	1	2004	1644	4346	9	2413	9	2262	2032	1644	1644	.	TRUE	TRUE	3360	17	1	1	0	neichoubin		N	1	MISSING_DATA	64		1644
70906	29	070906.edf	2165.77	2267	.	168	0	1	960	600	1578	4	926	13	2362	2023	2267	2267	.	TRUE	TRUE	3110	17	1	1	0	waichoubin		N	1	MISSING_DATA	27		1667
70906	30	070906.edf	2169.8	2092	.	129	0	1	2452	2092	3402	10	975	10	2341	2080	2092	2092	.	TRUE	TRUE	2488	12	1	1	0	waijuzhu		N	1	MISSING_DATA	5		2092
70906	31	070906.edf	2052.57	1584	.	249	0	1	1513	1153	2209	5	972	7	2409	1902	1584	1584	.	TRUE	TRUE	2466	11	1	1	0	waijubin		N	1	MISSING_DATA	39		431
70906	32	070906.edf	2104.3	1461	.	244	0	1	1545	1185	2243	8	907	10	2387	1961	1461	1461	.	TRUE	TRUE	2314	15	1	1	0	waijuzhu		N	1	MISSING_DATA	1		59
70906	33	070906.edf	2110.3	2479	.	251	0	1	611	251	1178	1	928	10	2171	2031	2479	2479	.	TRUE	TRUE	3655	16	1	1	2623.99	neijuzhu		Y	1	j	34		143
70906	34	070906.edf	2146.57	1508	.	475	0	1	435	75	779	1	705	7	2401	1944	1508	1508	.	TRUE	TRUE	2171	11	1	1	0	neijuzhu		N	1	MISSING_DATA	2		97
70906	35	070906.edf	2149	979	.	156	0	1	1252	892	1742	4	777	5	2356	1971	979	979	.	TRUE	TRUE	1959	11	1	1	0	waijubin		N	1	MISSING_DATA	35		87
70906	36	070906.edf	2186.12	1519	.	136	0	1	1812	1452	2347	7	783	8	2356	2108	1519	1519	.	TRUE	TRUE	2232	13	1	1	0	waijuzhu		N	1	MISSING_DATA	41		67
70906	37	070906.edf	2134.71	1518	.	135	0	1	1841	1481	3082	6	1485	7	2302	2018	1518	1518	.	TRUE	TRUE	2845	13	1	1	0	neijubin		N	1	MISSING_DATA	4		37
70906	38	070906.edf	2108.75	1876	.	175	0	1	753	393	1404	3	983	8	2264	1957	1876	1876	.	TRUE	TRUE	2754	12	1	1	0	neichouzhu		N	1	MISSING_DATA	58		1483
70906	39	070906.edf	2120.31	2448	.	218	0	1	1549	1189	2041	6	749	13	2255	1952	2448	2448	.	TRUE	TRUE	3190	19	1	1	0	neijubin		N	1	MISSING_DATA	44		299
70906	40	070906.edf	2043.4	996	.	168	0	1	1290	930	2082	4	1075	5	2177	1975	996	996	.	TRUE	TRUE	2384	11	1	1	0	neijubin		N	1	MISSING_DATA	36		66
70906	41	070906.edf	2116.3	2117	.	281	0	1	2250	1890	3136	9	1094	10	2238	2042	2117	2117	.	TRUE	TRUE	2803	15	1	1	2468.26	neijubin		Y	1	f	8		227
70906	42	070906.edf	2220.7	1908	.	138	0	1	2222	1862	2655	9	619	10	2362	2049	1908	1908	.	TRUE	TRUE	2503	14	1	1	2339.29	neijuzhu		Y	1	f	14		46
70906	43	070906.edf	2218.18	1827	.	169	0	1	1774	1414	2247	8	715	11	2464	2047	1827	1827	.	TRUE	TRUE	2477	15	1	1	0	waichoubin		N	1	MISSING_DATA	63		322
70906	44	070906.edf	2162.44	1586	.	140	0	1	1946	1586	2834	9	920	9	2211	2042	1586	1586	.	TRUE	TRUE	2093	12	1	1	0	waichouzhu		N	1	MISSING_DATA	49		1586
70906	45	070906.edf	2159.86	1319	.	164	0	1	524	164	856	1	693	7	2311	2005	1319	1319	.	TRUE	TRUE	2192	11	1	1	0	neijuzhu		N	1	MISSING_DATA	10		1155
70906	46	070906.edf	2145.67	1472	.	143	0	1	1832	1472	2380	9	726	9	2218	2060	1472	1472	.	TRUE	TRUE	2083	14	1	1	0	neichouzhu		N	1	MISSING_DATA	18		1472
70906	47	070906.edf	2126.5	2105	.	167	0	1	2220	1860	2723	8	714	10	2230	2035	2105	2105	.	TRUE	TRUE	2723	15	1	1	0	neichoubin		N	1	MISSING_DATA	60		245
70906	48	070906.edf	2266.75	766	.	312	0	1	1126	766	1649	4	683	4	2362	2139	766	766	.	TRUE	TRUE	894	5	1	1	0	waijuzhu		N	1	MISSING_DATA	33		766
70906	49	070906.edf	2114.56	2303	.	139	0	1	2587	2227	3335	8	981	9	2297	1965	2303	2303	.	TRUE	TRUE	3267	13	1	1	2909.64	waichouzhu		Y	1	j	17		76
70906	50	070906.edf	1862.14	1879	.	108	0	1	2239	1879	2933	7	890	7	1974	1764	1879	1879	.	TRUE	TRUE	2190	9	1	1	0	waichouzhu		N	1	MISSING_DATA	21		1879
70906	51	070906.edf	1941.12	1518	.	313	0	1	1641	1281	2091	6	709	8	2085	1834	1518	1518	.	TRUE	TRUE	2762	15	1	1	0	neijuzhu		N	1	MISSING_DATA	46		237
70906	52	070906.edf	1921.2	1773	.	239	0	1	1796	1436	2242	7	686	10	2013	1723	1773	1773	.	TRUE	TRUE	2428	13	1	1	0	waichoubin		N	1	MISSING_DATA	55		337
70906	53	070906.edf	1835.86	1360	.	156	0	1	1676	1316	2437	6	1017	7	1968	1758	1360	1360	.	TRUE	TRUE	2241	13	1	1	0	waijuzhu		N	1	MISSING_DATA	37		44
70906	54	070906.edf	1921	1200	.	115	0	1	1560	1200	1850	6	530	6	1978	1826	1200	1200	.	TRUE	TRUE	1999	12	1	1	0	neichouzhu		N	1	MISSING_DATA	22		1200
70906	55	070906.edf	1904.75	1862	.	225	0	1	2222	1862	2831	8	704	8	2094	1792	1862	1862	.	TRUE	TRUE	2171	10	1	1	0	waijuzhu		N	1	MISSING_DATA	45		1862
70906	56	070906.edf	1808.6	909	.	158	0	1	1269	909	2027	5	948	5	2052	1680	909	909	.	TRUE	TRUE	1882	11	1	1	0	neichouzhu		N	1	MISSING_DATA	30		909
70906	57	070906.edf	1764.2	866	.	290	0	1	1226	866	2436	5	1391	5	1877	1662	866	866	.	TRUE	TRUE	2261	12	1	1	0	neichouzhu		N	1	MISSING_DATA	54		866
70906	58	070906.edf	1892.3	1624	.	152	0	1	1984	1624	2597	10	744	10	2059	1789	1624	1624	.	TRUE	TRUE	1810	14	1	1	0	neichoubin		N	1	MISSING_DATA	52		1624
70906	59	070906.edf	1836	785	.	198	0	1	1145	785	2488	4	730	4	1987	1718	785	785	.	TRUE	TRUE	870	5	1	1	0	neijubin		N	1	MISSING_DATA	16		785
70906	60	070906.edf	1809.75	1047	.	159	0	1	1407	1047	2085	4	861	4	2045	1620	1047	1047	.	TRUE	TRUE	1917	9	1	1	0	neichoubin		N	1	MISSING_DATA	24		1047
70906	61	070906.edf	1709.56	1834	.	291	0	1	1778	1418	2257	7	718	9	1935	1627	1834	1834	.	TRUE	TRUE	2373	12	1	1	0	waichoubin		N	1	MISSING_DATA	59		416
70906	62	070906.edf	1716	1323	.	154	0	1	1519	1159	2774	6	1398	7	1823	1642	1323	1323	.	TRUE	TRUE	2887	14	1	1	1891.86	neijubin		Y	1	j	12		164
70906	63	070906.edf	1801.83	1598	.	287	0	1	1958	1598	2952	6	1237	6	1865	1744	1598	1598	.	TRUE	TRUE	2673	13	1	1	0	neichoubin		N	1	MISSING_DATA	20		1598
70906	64	070906.edf	1806.86	1855	.	344	0	1	1465	1105	2118	4	945	7	1895	1729	1855	1855	.	TRUE	TRUE	2895	13	1	1	0	waichoubin		N	1	MISSING_DATA	23		216
71001	1	071001.edf	3067.5	1421	.	594	0	1	1449	1089	2756	5	1342	6	3156	2886	1421	1421	.	TRUE	TRUE	5701	19	1	1	0	neichouzhu		N	1	MISSING_DATA	30		332
71001	2	071001.edf	3147.5	3211	.	169	0	1	2693	2333	3715	7	922	12	3392	2823	3211	3211	.	TRUE	TRUE	5031	18	1	1	1905.87	waichoubin		Y	1	j	31		11
71001	3	071001.edf	3147.25	3295	.	250	0	1	2606	2246	3641	8	740	12	3381	3006	3295	3295	.	TRUE	TRUE	4644	16	1	1	0	waichoubin		N	1	MISSING_DATA	55		1049
71001	4	071001.edf	2959	1715	.	232	0	1	1781	1421	2741	8	563	10	3087	2690	1715	1715	.	TRUE	TRUE	2425	13	1	1	1570.99	waijubin		Y	1	j	3		294
71001	5	071001.edf	3146.86	2063	.	165	0	1	525	165	1013	1	849	7	3403	3034	2063	2063	.	TRUE	TRUE	4090	17	1	1	0	waichoubin		N	1	MISSING_DATA	51		472
71001	6	071001.edf	3051.4	1166	.	243	0	1	603	243	1354	1	1112	5	3215	2844	1166	1166	.	TRUE	TRUE	2431	10	1	1	0	neijubin		N	1	MISSING_DATA	4		130
71001	7	071001.edf	2727.89	3071	.	261	0	1	2337	1977	4196	5	2131	9	2949	2404	3071	3071	.	TRUE	TRUE	4763	18	1	1	0	neichoubin		N	1	MISSING_DATA	64		1094
71001	8	071001.edf	2835.77	3162	.	67	0	1	2394	2034	3722	8	1520	13	3076	2604	3162	3162	.	TRUE	TRUE	6563	24	1	1	0	neichouzhu		N	1	MISSING_DATA	50		1128
71001	9	071001.edf	3011.6	988	.	197	0	1	1348	988	2550	5	1027	5	3176	2840	988	988	.	TRUE	TRUE	1763	9	1	1	0	waijuzhu		N	1	MISSING_DATA	45		988
71001	10	071001.edf	2781.43	1369	.	307	0	1	1250	890	2346	5	895	7	3037	2498	1369	1369	.	TRUE	TRUE	2454	11	1	1	0	neichouzhu		N	1	MISSING_DATA	18		479
71001	11	071001.edf	3126.08	3568	.	195	0	1	1036	676	1510	3	800	13	3397	2820	3568	3568	.	TRUE	TRUE	5632	20	1	1	2123.87	waichouzhu		Y	1	j	25		1036
71001	12	071001.edf	3097	3443	.	132	0	1	2598	2238	4264	10	945	15	3313	2851	3443	3443	.	TRUE	TRUE	5447	23	1	1	0	neijuzhu		N	1	MISSING_DATA	42		1205
71001	13	071001.edf	3114.73	3378	.	169	0	1	1392	1032	2211	5	714	15	3372	2568	3378	3378	.	TRUE	TRUE	5320	23	1	1	0	neichouzhu		N	1	MISSING_DATA	62		332
71001	14	071001.edf	2931	3222	.	308	0	1	1986	1626	3558	7	1010	13	3351	2670	3222	3222	.	TRUE	TRUE	4786	18	1	1	0	neichoubin		N	1	MISSING_DATA	20		1596
71001	15	071001.edf	3286.1	1386	.	482	0	1	1746	1386	2658	10	788	10	3581	3085	1386	1386	.	TRUE	TRUE	2254	14	1	1	0	neichoubin		N	1	MISSING_DATA	52		1386
71001	16	071001.edf	3163.84	3344	.	187	0	1	2298	1938	3585	9	728	19	3457	2604	3344	3344	.	TRUE	TRUE	5919	35	1	1	0	waijuzhu		N	1	MISSING_DATA	13		40
71001	17	071001.edf	3414.9	2801	.	217	0	1	1464	1104	3306	9	1405	20	3605	3148	2801	2801	.	TRUE	TRUE	5134	31	1	1	0	neichoubin		N	1	MISSING_DATA	28		434
71001	18	071001.edf	3149.78	2426	.	216	0	1	576	216	1969	1	1754	9	3332	2986	2426	2426	.	TRUE	TRUE	4906	20	1	1	0	neijuzhu		N	1	MISSING_DATA	46		1366
71001	19	071001.edf	3267.33	1891	.	180	0	1	1570	1210	2367	5	919	9	3470	2905	1891	1891	.	TRUE	TRUE	3189	18	1	1	0	neichouzhu		N	1	MISSING_DATA	58		327
71001	20	071001.edf	3469.25	903	.	203	0	1	1263	903	2783	4	1178	4	3630	3084	903	903	.	TRUE	TRUE	2514	9	1	1	0	neijubin		N	1	MISSING_DATA	36		903
71001	21	071001.edf	3209.62	2871	.	319	0	1	679	319	1231	1	913	8	3435	2929	2871	2871	.	TRUE	TRUE	5388	20	1	1	0	neijuzhu		N	1	MISSING_DATA	10		867
71001	22	071001.edf	3137.62	1679	.	202	0	1	1125	765	1845	3	1042	8	3327	2849	1679	1679	.	TRUE	TRUE	3148	15	1	1	0	neichoubin		N	1	MISSING_DATA	32		365
71001	23	071001.edf	2994.6	1037	.	195	0	1	1280	920	1874	4	877	5	3051	2928	1037	1037	.	TRUE	TRUE	2027	9	1	1	3762.05	neijubin		Y	1	j	8		117
71001	24	071001.edf	3005	1486	.	203	0	1	1644	1284	2323	5	937	6	3069	2931	1486	1486	.	TRUE	TRUE	2397	10	1	1	3065.46	waijubin		1	f	11	濂瑰?戣涓€涓埗浜蹭妇鎶ョ殑鐤戠姱姝ｅ湪璋冩煡濂硅嚜宸便€?202
71001	25	071001.edf	3663.5	2822	.	131	0	1	491	131	1075	1	945	16	3906	3353	2822	2822	.	TRUE	TRUE	4913	27	1	1	0	waichouzhu		N	1	MISSING_DATA	21		594
71001	26	071001.edf	3476.38	2381	.	169	0	1	1974	1614	3367	6	1649	13	3849	3198	2381	2381	.	TRUE	TRUE	3799	20	1	1	0	neijuzhu		N	1	MISSING_DATA	38		400
71001	27	071001.edf	3322	1885	.	227	0	1	587	227	766	1	540	10	3578	3000	1885	1885	.	TRUE	TRUE	4030	18	1	1	14039	waijubin		Y	1	j	7		473
71001	28	071001.edf	3773.53	2510	.	174	0	1	534	174	718	1	545	17	4176	3374	2510	2510	.	TRUE	TRUE	5237	32	1	1	0	waichouzhu		N	1	MISSING_DATA	29		563
71001	29	071001.edf	3520.5	2380	.	182	0	1	542	182	722	1	541	10	3950	3002	2380	2380	.	TRUE	TRUE	3516	21	1	1	0	neichoubin		N	1	MISSING_DATA	60		587
71001	30	071001.edf	3135.67	819	.	284	0	1	1179	819	1944	3	1067	3	3246	3013	819	819	.	TRUE	TRUE	1614	8	1	1	0	neijubin		N	1	MISSING_DATA	16		819
71001	31	071001.edf	1949	167	.	167	0	1	527	167	707	1	541	1	1949	1949	167	167	.	TRUE	TRUE	319	3	1	1	0	waijuzhu		N	1	MISSING_DATA	9		167
71001	32	071001.edf	2920	44	.	444	0	1	404	44	2298	1	2255	1	2920	2920	44	44	.	TRUE	TRUE	1088	9	1	1	0	waichoubin		N	1	MISSING_DATA	63		44
71001	33	071001.edf	2811	20	.	420	0	1	380	20	2473	1	2454	1	2811	2811	20	20	.	TRUE	TRUE	662	3	1	1	0	neichouzhu		N	1	MISSING_DATA	26		20
71001	34	071001.edf	3356.6	1370	.	190	0	1	550	190	733	1	544	5	3588	3017	1370	1370	.	TRUE	TRUE	3198	14	1	1	2369.26	neijubin		Y	1	j	12		377
71001	35	071001.edf	3406.67	1247	.	108	0	1	468	108	649	1	542	6	3807	3207	1247	1247	.	TRUE	TRUE	1581	12	1	1	1994.18	neijuzhu		Y	1	f	14		1139
71001	36	071001.edf	2905	958	.	293	0	1	1012	652	1308	4	544	6	3401	2540	958	958	.	TRUE	TRUE	1755	10	1	1	0	neijuzhu		N	1	MISSING_DATA	2		89
71001	37	071001.edf	2968.9	1421	.	197	0	1	914	554	1422	7	537	10	3480	2698	1421	1421	.	TRUE	TRUE	3158	18	1	1	1388.48	waijubin		Y	1	j	15		511
71001	38	071001.edf	3497.18	1944	.	252	0	1	1167	807	1415	4	543	11	4640	2880	1944	1944	.	TRUE	TRUE	3267	21	1	1	4577.59	waichouzhu		Y	1	j	17		120
71001	39	071001.edf	3148.14	1668	.	481	0	1	441	81	612	1	532	7	3459	2700	1668	1668	.	TRUE	TRUE	3979	17	1	1	0	neijubin		N	1	MISSING_DATA	44		737
71001	40	071001.edf	3563.1	1776	.	255	0	1	721	361	2221	2	819	10	4424	3212	1776	1776	.	TRUE	TRUE	3804	25	1	1	0	waijubin		N	1	MISSING_DATA	47		751
71001	41	071001.edf	2923.5	252	.	172	0	1	612	252	984	2	629	2	3076	2771	252	252	.	TRUE	TRUE	2593	14	1	1	0	waijuzhu		N	1	MISSING_DATA	33		252
71001	42	071001.edf	2605	1010	.	159	0	1	915	555	1143	3	535	5	2926	2160	1010	1010	.	TRUE	TRUE	2879	14	1	1	0	neijuzhu		N	1	MISSING_DATA	6		455
71001	43	071001.edf	3358.5	1577	.	182	0	1	1707	1347	2600	6	536	8	3789	3036	1577	1577	.	TRUE	TRUE	2422	11	1	1	0	waichouzhu		N	1	MISSING_DATA	49		230
71001	44	071001.edf	3269.5	1008	.	186	0	1	1368	1008	1775	6	538	6	3311	3193	1008	1008	.	TRUE	TRUE	2071	11	1	1	0	neichouzhu		N	1	MISSING_DATA	22		1008
71001	45	071001.edf	3229.67	1198	.	332	0	1	1225	865	3176	3	2281	6	3356	3067	1198	1198	.	TRUE	TRUE	2372	14	1	1	0	neijubin		N	1	MISSING_DATA	48		333
71001	46	071001.edf	3135.43	682	.	519	0	1	379	19	551	1	533	7	3480	2726	682	682	.	TRUE	TRUE	2506	20	1	1	1962.94	waijubin		Y	1	j	43		208
71001	47	071001.edf	2720.8	940	.	186	0	1	978	618	1240	3	545	5	3272	2424	940	940	.	TRUE	TRUE	1772	9	1	1	1282.98	waichoubin		Y	1	j	19		218
71001	48	071001.edf	3053	937	.	143	0	1	529	169	734	2	543	6	3221	2804	937	937	.	TRUE	TRUE	2523	15	1	1	0	waichoubin		N	1	MISSING_DATA	27		713
71001	49	071001.edf	2578	346	.	197	0	1	706	346	909	2	542	2	2671	2485	346	346	.	TRUE	TRUE	346	2	1	1	0	waijubin		N	1	MISSING_DATA	39		346
71001	50	071001.edf	2142	136	.	136	0	1	496	136	697	1	562	1	2142	2142	136	136	.	TRUE	TRUE	1492	6	1	1	0	waichouzhu		N	1	MISSING_DATA	53		136
71001	51	071001.edf	2992	1026	.	164	0	1	604	244	1871	2	539	5	3530	2670	1026	1026	.	TRUE	TRUE	1677	14	1	1	3949.79	neijubin		1	j	40	浠栦滑绔嬪埢鎶婂＋鍏电獌?栫殑涓€鍖呯偢?€?鍒颁簡杩為槦銆?89
71001	52	071001.edf	3037.6	745	.	180	0	1	706	346	970	2	590	5	3539	2621	745	745	.	TRUE	TRUE	1064	11	1	1	0	waichouzhu		N	1	MISSING_DATA	61		399
71001	53	071001.edf	.	.	.	.	.	.	.	.	.	.	.	0	.	.	.	.	.	TRUE	TRUE	429	3	1	0	0	neichoubin		N	1	MISSING_DATA	24		.
71001	54	071001.edf	3711.29	833	.	189	0	1	549	189	730	1	542	7	4077	3318	833	833	.	TRUE	TRUE	3925	31	1	1	0	neichoubin		N	1	MISSING_DATA	56		199
71001	55	071001.edf	2421	1067	.	215	0	1	1204	844	1435	4	542	5	2944	2078	1067	1067	.	TRUE	TRUE	2769	18	1	1	3198.98	neijuzhu		Y	1	j	34		223
71001	56	071001.edf	3177.67	2106	.	281	0	1	1656	1296	1939	5	544	12	3444	2847	2106	2106	.	TRUE	TRUE	2665	16	1	1	2003.26	waichouzhu		Y	1	f	57		633
71001	57	071001.edf	3123	226	.	388	0	1	448	88	665	1	578	2	3216	3030	226	226	.	TRUE	TRUE	1246	10	1	1	0	waichoubin		N	1	MISSING_DATA	59		138
71001	58	071001.edf	2978.6	551	.	294	0	1	911	551	1540	5	559	5	3099	2859	551	551	.	TRUE	TRUE	951	7	1	1	0	waijuzhu		N	1	MISSING_DATA	37		551
71001	59	071001.edf	3029	905	.	178	0	1	869	509	1256	2	723	5	3159	2849	905	905	.	TRUE	TRUE	1735	11	1	1	0	neichouzhu		N	1	MISSING_DATA	54		396
71001	60	071001.edf	3057.2	841	.	349	0	1	1036	676	1531	3	813	5	3437	2799	841	841	.	TRUE	TRUE	1911	10	1	1	0	waijuzhu		N	1	MISSING_DATA	5		165
71001	61	071001.edf	3041.17	1036	.	220	0	1	1265	905	1652	5	618	6	3259	2511	1036	1036	.	TRUE	TRUE	2143	13	1	1	0	waijuzhu		N	1	MISSING_DATA	1		131
71001	62	071001.edf	3005.8	827	.	195	0	1	971	611	1257	4	538	5	3125	2857	827	827	.	TRUE	TRUE	1603	11	1	1	0	waijuzhu		N	1	MISSING_DATA	41		216
71001	63	071001.edf	2932.58	1679	.	319	0	1	647	287	882	3	536	12	3366	2175	1679	1679	.	TRUE	TRUE	4592	30	1	1	0	waichoubin		N	1	MISSING_DATA	23		134
71001	64	071001.edf	3379.5	423	.	293	0	1	783	423	979	2	535	2	3396	3363	423	423	.	TRUE	TRUE	1010	7	1	1	0	waijubin		N	1	MISSING_DATA	35		423
71002	1	071002.edf	2070.94	2911	.	362	0	1	960	600	2011	3	1239	16	2311	1891	2911	2911	.	TRUE	TRUE	4691	27	1	1	0	neijubin		N	1	MISSING_DATA	36		1550
71002	2	071002.edf	2291.12	2026	.	242	0	1	1973	1613	2474	6	761	8	2536	2026	2026	2026	.	TRUE	TRUE	3643	14	1	1	0	neijuzhu		N	1	MISSING_DATA	6		413
71002	3	071002.edf	2220	1647	.	228	0	1	2007	1647	2842	5	1090	5	2291	2150	1647	1647	.	TRUE	TRUE	3164	10	1	1	0	waijuzhu		N	1	MISSING_DATA	1		1647
71002	4	071002.edf	2242	1648	.	189	0	1	2008	1648	2566	7	797	7	2331	2116	1648	1648	.	TRUE	TRUE	2914	13	1	1	0	waijuzhu		N	1	MISSING_DATA	41		1648
71002	5	071002.edf	2121.33	2034	.	264	0	1	2166	1806	3350	8	934	9	2250	2000	2034	2034	.	TRUE	TRUE	3490	16	1	1	0	waichouzhu		N	1	MISSING_DATA	61		228
71002	6	071002.edf	2272	1075	.	248	0	1	1435	1075	2226	5	1057	5	2337	2131	1075	1075	.	TRUE	TRUE	2560	11	1	1	0	neijuzhu		N	1	MISSING_DATA	10		1075
71002	7	071002.edf	2351	1932	.	339	0	1	445	85	1155	2	887	9	2508	1971	1932	1932	.	TRUE	TRUE	3548	17	1	1	1220.7	waichoubin		Y	1	j	19		397
71002	8	071002.edf	2317.11	1752	.	241	0	1	601	241	773	1	533	9	2405	2250	1752	1752	.	TRUE	TRUE	2873	14	1	1	0	waichouzhu		N	1	MISSING_DATA	29		1511
71002	9	071002.edf	2148	664	.	119	0	1	1024	664	2413	6	1157	6	2304	1979	664	664	.	TRUE	TRUE	2350	12	1	1	0	waichouzhu		N	1	MISSING_DATA	53		664
71002	10	071002.edf	2158.29	1566	.	125	0	1	1686	1326	2643	6	1030	7	2391	1625	1566	1566	.	TRUE	TRUE	3035	14	1	1	0	waichoubin		N	1	MISSING_DATA	63		240
71002	11	071002.edf	2012.75	803	.	391	0	1	1163	803	2654	4	1438	4	2075	1917	803	803	.	TRUE	TRUE	2188	11	1	1	0	neichouzhu		N	1	MISSING_DATA	30		803
71002	12	071002.edf	1963	1211	.	277	0	1	1411	1051	3207	4	1892	5	2065	1774	1211	1211	.	TRUE	TRUE	2647	14	1	1	0	neichouzhu		N	1	MISSING_DATA	50		160
71002	13	071002.edf	2088	1041	.	190	0	1	1401	1041	2925	5	1612	5	2215	1955	1041	1041	.	TRUE	TRUE	2781	14	1	1	1337.66	neijuzhu		Y	1	j	34		1041
71002	14	071002.edf	2398	1279	.	203	0	1	1639	1279	2077	7	536	7	2617	2087	1279	1279	.	TRUE	TRUE	2319	10	1	1	0	neichouzhu		N	1	MISSING_DATA	22		1279
71002	15	071002.edf	2422.22	1544	.	301	0	1	1784	1424	3106	8	1025	9	2578	1930	1544	1544	.	TRUE	TRUE	2731	14	1	1	0	waichouzhu		N	1	MISSING_DATA	49		120
71002	16	071002.edf	2175.75	715	.	200	0	1	1075	715	2919	4	1750	4	2326	2067	715	715	.	TRUE	TRUE	2333	13	1	1	0	neichoubin		N	1	MISSING_DATA	20		715
71002	17	071002.edf	2008.75	1242	.	241	0	1	1602	1242	4060	4	694	4	2117	1947	1242	1242	.	TRUE	TRUE	2898	12	1	1	0	neijubin		N	1	MISSING_DATA	48		1242
71002	18	071002.edf	2307.25	1317	.	105	0	1	1501	1141	2472	7	791	8	2560	1921	1317	1317	.	TRUE	TRUE	2214	12	1	1	0	waijuzhu		N	1	MISSING_DATA	33		176
71002	19	071002.edf	2267.33	1343	.	274	0	1	1344	984	2099	5	542	6	2335	2067	1343	1343	.	TRUE	TRUE	2599	11	1	1	0	waijuzhu		N	1	MISSING_DATA	13		359
71002	20	071002.edf	2381.11	1287	.	104	0	1	1297	937	2396	7	749	9	2559	2085	1287	1287	.	TRUE	TRUE	2104	12	1	1	0	waichoubin		N	1	MISSING_DATA	51		350
71002	21	071002.edf	2481.67	1075	.	162	0	1	1292	932	2328	5	1124	6	2719	2317	1075	1075	.	TRUE	TRUE	2227	12	1	1	0	waijuzhu		N	1	MISSING_DATA	37		143
71002	22	071002.edf	2411.8	607	.	57	0	1	807	447	2192	4	1159	5	2581	1978	607	607	.	TRUE	TRUE	2014	13	1	1	0	neichoubin		N	1	MISSING_DATA	52		160
71002	23	071002.edf	2399.5	865	.	52	0	1	727	367	2205	6	900	8	2486	2198	865	865	.	TRUE	TRUE	1859	15	1	1	0	waijubin		N	1	MISSING_DATA	47		168
71002	24	071002.edf	2276	1180	.	153	0	1	1540	1180	2740	6	1152	6	2372	2198	1180	1180	.	TRUE	TRUE	2226	10	1	1	0	waichoubin		N	1	MISSING_DATA	59		1180
71002	25	071002.edf	1907.14	1763	.	99	0	1	1562	1202	2687	6	1197	14	2771	1263	1763	1763	.	TRUE	TRUE	2273	18	1	1	0	waichoubin		N	1	MISSING_DATA	27		561
71002	26	071002.edf	2674.27	1952	.	165	0	1	1403	1043	2203	6	747	11	2909	2431	1952	1952	.	TRUE	TRUE	2857	15	1	1	0	neijuzhu		N	1	MISSING_DATA	2		909
71002	27	071002.edf	2361	615	.	317	0	1	975	615	3066	3	410	3	2434	2301	615	615	.	TRUE	TRUE	1994	10	1	1	0	neichoubin		N	1	MISSING_DATA	64		615
71002	28	071002.edf	2316	973	.	202	0	1	1333	973	2170	4	995	4	2435	2187	973	973	.	TRUE	TRUE	1709	8	1	1	0	waichouzhu		N	1	MISSING_DATA	21		973
71002	29	071002.edf	2133.6	1283	.	335	0	1	1643	1283	2287	5	913	5	2294	1994	1283	1283	.	TRUE	TRUE	2155	12	1	1	0	waijuzhu		N	1	MISSING_DATA	5		1283
71002	30	071002.edf	2188.57	1272	.	252	0	1	1632	1272	2576	7	790	7	2305	2044	1272	1272	.	TRUE	TRUE	2956	13	1	1	1042.87	waijubin		Y	1	j	7		1272
71002	31	071002.edf	2389.2	1140	.	199	0	1	1500	1140	2457	5	1183	5	2641	2219	1140	1140	.	TRUE	TRUE	2047	9	1	1	0	neichouzhu		N	1	MISSING_DATA	54		1140
71002	32	071002.edf	2303.2	718	.	256	0	1	606	246	1433	2	1007	5	2483	2136	718	718	.	TRUE	TRUE	2235	12	1	1	1925.35	waijubin		1	f	11	濂瑰?戣涓€涓埗浜蹭妇鎶ョ殑鐤戠姱姝ｅ湪璋冩煡濂硅嚜宸便€?70
71002	33	071002.edf	2352.75	783	.	229	0	1	1143	783	2357	4	1121	4	2694	1959	783	783	.	TRUE	TRUE	2294	14	1	1	1415.18	waichoubin		Y	1	j	31		783
71002	34	071002.edf	2131	1259	.	331	0	1	1619	1259	2784	6	1025	6	2328	1890	1259	1259	.	TRUE	TRUE	2408	12	1	1	1533.32	waichouzhu		Y	1	j	17		1259
71002	35	071002.edf	2188.86	1526	.	331	0	1	1508	1148	2358	5	1122	7	2360	2067	1526	1526	.	TRUE	TRUE	2481	12	1	1	788.744	waijubin		Y	1	j	43		378
71002	36	071002.edf	2051.11	1638	.	178	0	1	538	178	745	1	568	9	2213	1872	1638	1638	.	TRUE	TRUE	2247	13	1	1	835.835	waijubin		Y	1	j	15		122
71002	37	071002.edf	2516.43	913	.	215	0	1	575	215	855	1	641	7	2737	1976	913	913	.	TRUE	TRUE	2158	16	1	1	0	neijuzhu		N	1	MISSING_DATA	46		397
71002	38	071002.edf	2573.57	3413	.	185	0	1	1868	1508	2767	6	1158	14	2819	2371	3413	3413	.	TRUE	TRUE	6531	30	1	1	0	neichoubin		N	1	MISSING_DATA	56		1102
71002	39	071002.edf	2092.12	934	.	322	0	1	1161	801	2703	6	1148	8	2543	1740	934	934	.	TRUE	TRUE	2271	14	1	1	0	neijubin		N	1	MISSING_DATA	44		69
71002	40	071002.edf	2222.6	1131	.	252	0	1	1491	1131	2548	5	1329	5	2248	2178	1131	1131	.	TRUE	TRUE	3116	16	1	1	1900.09	neijubin		Y	1	j	12		1131
71002	41	071002.edf	2405.75	830	.	152	0	1	1190	830	2520	4	1617	4	2483	2300	830	830	.	TRUE	TRUE	2261	13	1	1	0	neijubin		N	1	MISSING_DATA	4		830
71002	42	071002.edf	2298.85	2442	.	117	0	1	1232	872	2302	6	849	13	2481	2110	2442	2442	.	TRUE	TRUE	3287	17	1	1	0	waijuzhu		N	1	MISSING_DATA	9		1570
71002	43	071002.edf	2030	1621	.	359	0	1	1589	1229	3205	7	1435	9	2230	1715	1621	1621	.	TRUE	TRUE	2434	15	1	1	1162.15	neijubin		1	j	40	浠栦滑绔嬪埢鎶婂＋鍏电獌?栫殑涓€鍖呯偢?€?鍒颁簡杩為槦銆?247
71002	44	071002.edf	2116.4	1131	.	167	0	1	1105	745	1632	4	801	5	2247	1838	1131	1131	.	TRUE	TRUE	2447	12	1	1	0	neichoubin		N	1	MISSING_DATA	32		386
71002	45	071002.edf	2075.5	1312	.	344	0	1	1454	1094	1998	5	824	6	2173	1840	1312	1312	.	TRUE	TRUE	2589	13	1	1	0	waichoubin		N	1	MISSING_DATA	55		218
71002	46	071002.edf	2075.5	1298	.	180	0	1	1291	931	2320	6	953	8	2197	1816	1298	1298	.	TRUE	TRUE	2075	12	1	1	0	neijuzhu		N	1	MISSING_DATA	38		367
71002	47	071002.edf	2086.4	1172	.	241	0	1	1337	977	2460	4	1081	5	2246	1829	1172	1172	.	TRUE	TRUE	2198	10	1	1	0	neichouzhu		N	1	MISSING_DATA	58		195
71002	48	071002.edf	1937.75	788	.	171	0	1	1148	788	2206	4	1354	4	2146	1666	788	788	.	TRUE	TRUE	1836	12	1	1	736.623	neijubin		Y	1	f	8		788
71002	49	071002.edf	2119.33	1309	.	222	0	1	1568	1208	2446	5	1162	6	2273	1976	1309	1309	.	TRUE	TRUE	2389	13	1	1	1170.89	waichouzhu		Y	1	f	25		101
71002	50	071002.edf	2180	1239	.	154	0	1	1208	848	3724	6	2415	9	2568	1841	1239	1239	.	TRUE	TRUE	3043	19	1	1	0	neichoubin		N	1	MISSING_DATA	24		391
71002	51	071002.edf	2124.5	1095	.	142	0	1	502	142	673	1	532	6	2191	1998	1095	1095	.	TRUE	TRUE	2566	12	1	1	0	neijubin		N	1	MISSING_DATA	16		953
71002	52	071002.edf	1743.43	1180	.	210	0	1	1237	877	2074	5	833	7	1942	1618	1180	1180	.	TRUE	TRUE	2236	12	1	1	0	waichoubin		N	1	MISSING_DATA	23		303
71002	53	071002.edf	1924.44	1604	.	216	0	1	1020	660	1628	5	542	9	2038	1765	1604	1604	.	TRUE	TRUE	2510	13	1	1	1879.81	neijuzhu		Y	1	f	14		506
71002	54	071002.edf	2130.57	1168	.	174	0	1	1344	984	2080	6	800	7	2456	1779	1168	1168	.	TRUE	TRUE	1841	10	1	1	0	neichoubin		N	1	MISSING_DATA	60		184
71002	55	071002.edf	2120.18	730	.	52	0	1	708	348	2063	7	1068	11	2223	2033	730	730	.	TRUE	TRUE	1667	18	1	1	0	neichoubin		N	1	MISSING_DATA	28		382
71002	56	071002.edf	2005	677	.	201	0	1	934	574	1652	7	802	9	2169	1660	677	677	.	TRUE	TRUE	1683	15	1	1	978.317	waichouzhu		Y	1	f	57		103
71002	57	071002.edf	1435.5	519	.	205	0	1	879	519	2028	2	1503	2	1602	1269	519	519	.	TRUE	TRUE	2012	9	1	1	0	waijuzhu		N	1	MISSING_DATA	45		519
71002	58	071002.edf	2227.33	574	.	43	0	1	934	574	2814	6	1109	6	2295	2127	574	574	.	TRUE	TRUE	1493	9	1	1	0	neichouzhu		N	1	MISSING_DATA	26		574
71002	59	071002.edf	2282.15	1482	.	178	0	1	538	178	714	1	537	13	2577	2071	1482	1482	.	TRUE	TRUE	2112	18	1	1	0	neijuzhu		N	1	MISSING_DATA	42		1304
71002	60	071002.edf	2010.8	1040	.	256	0	1	1001	641	1922	4	761	5	2154	1652	1040	1040	.	TRUE	TRUE	2010	11	1	1	0	waijubin		N	1	MISSING_DATA	39		399
71002	61	071002.edf	1963.33	1052	.	162	0	1	1152	792	2039	5	778	6	2166	1438	1052	1052	.	TRUE	TRUE	1679	9	1	1	0	waijubin		N	1	MISSING_DATA	35		260
71002	62	071002.edf	1737.62	1121	.	195	0	1	1382	1022	2330	6	762	8	2006	1494	1121	1121	.	TRUE	TRUE	2023	13	1	1	0	neichouzhu		N	1	MISSING_DATA	62		99
71002	63	071002.edf	1864.67	821	.	146	0	1	1181	821	2548	6	1006	6	1981	1631	821	821	.	TRUE	TRUE	2338	13	1	1	0	neichouzhu		N	1	MISSING_DATA	18		821
71002	64	071002.edf	2033.6	687	.	114	0	1	928	568	1699	4	744	5	2129	1886	687	687	.	TRUE	TRUE	1620	9	1	1	938.149	waijubin		Y	1	j	3		119
071003-2	1	071003-2.edf	2839.07	2705	.	178	0	1	1188	828	1540	5	584	14	3022	2610	2705	2705	.	TRUE	TRUE	4921	21	1	1	0	waijubin		N	2	MISSING_DATA	134		118
071003-2	2	071003-2.edf	2834	2155	.	483	0	1	2515	2155	3239	6	987	6	2992	2626	2155	2155	.	TRUE	TRUE	4893	12	1	1	0	waichouzhu		N	2	MISSING_DATA	148		2155
071003-2	3	071003-2.edf	2861.6	1168	.	172	0	1	532	172	713	1	542	5	2998	2575	1168	1168	.	TRUE	TRUE	3549	13	1	1	0	neijubin		N	2	MISSING_DATA	175		996
071003-2	4	071003-2.edf	2608.8	1646	.	385	0	1	2006	1646	2594	5	862	5	2765	2482	1646	1646	.	TRUE	TRUE	3766	8	1	1	2791.46	waijuzhu		2	j	168	浠栦滑绔嬪埢鎶婁竴鍖呰鍑绘晫鏂圭殑鐐歌?€?鍒颁簡杩為槦銆?297
071003-2	5	071003-2.edf	2829.75	1030	.	277	0	1	1390	1030	2489	4	1388	4	2928	2768	1030	1030	.	TRUE	TRUE	3134	10	1	1	0	waijubin		N	2	MISSING_DATA	166		1030
071003-2	6	071003-2.edf	2722	2065	.	824	0	1	1766	1406	2007	4	538	7	2989	2455	2065	2065	.	TRUE	TRUE	3654	12	1	1	0	neijuzhu		N	2	MISSING_DATA	169		659
071003-2	7	071003-2.edf	2685.33	3176	.	4	0	1	883	523	1090	3	542	12	2922	2477	3176	3176	.	TRUE	TRUE	4138	16	1	1	0	neichoubin		N	2	MISSING_DATA	183		930
071003-2	8	071003-2.edf	2798.75	984	.	356	0	1	981	621	1620	2	964	4	3101	2556	984	984	.	TRUE	TRUE	3045	10	1	1	0	neijuzhu		N	2	MISSING_DATA	161		363
071003-2	9	071003-2.edf	2829.75	1383	.	160	0	1	760	400	1437	3	998	8	3063	2553	1383	1383	.	TRUE	TRUE	3053	14	1	1	0	waichouzhu		N	2	MISSING_DATA	156		312
071003-2	10	071003-2.edf	2907.6	1201	.	148	0	1	508	148	690	1	543	5	3006	2692	1201	1201	.	TRUE	TRUE	2502	10	1	1	0	neichoubin		N	2	MISSING_DATA	155		1053
071003-2	11	071003-2.edf	2632	1192	.	243	0	1	1387	1027	2014	3	931	4	2741	2523	1192	1192	.	TRUE	TRUE	2826	10	1	1	0	waichouzhu		N	2	MISSING_DATA	188		165
071003-2	12	071003-2.edf	2993	949	.	153	0	1	513	153	684	1	532	4	3099	2789	949	949	.	TRUE	TRUE	2062	8	1	1	0	neijubin		N	2	MISSING_DATA	163		233
071003-2	13	071003-2.edf	2602.33	612	.	245	0	1	972	612	1558	3	884	3	2721	2478	612	612	.	TRUE	TRUE	2511	9	1	1	0	neijuzhu		N	2	MISSING_DATA	129		612
071003-2	14	071003-2.edf	2700.6	893	.	153	0	1	909	549	1480	4	708	5	2902	2469	893	893	.	TRUE	TRUE	1931	9	1	1	1219.23	neijubin		Y	2	j	171		344
071003-2	15	071003-2.edf	2665	1746	.	399	0	1	1987	1627	2493	5	714	6	3052	2432	1746	1746	.	TRUE	TRUE	3100	11	1	1	0	neichoubin		N	2	MISSING_DATA	187		119
071003-2	16	071003-2.edf	2736.5	1691	.	885	0	1	2051	1691	2671	4	917	4	2797	2658	1691	1691	.	TRUE	TRUE	4289	12	1	1	2406.32	waijuzhu		Y	2	f	140		1691
071003-2	17	071003-2.edf	2925.2	1533	.	443	0	1	803	443	1446	1	1004	5	3060	2652	1533	1533	.	TRUE	TRUE	4255	14	1	1	0	waichoubin		N	2	MISSING_DATA	158		175
071003-2	18	071003-2.edf	2791.5	1026	.	463	0	1	1386	1026	1887	4	780	4	2857	2712	1026	1026	.	TRUE	TRUE	2845	11	1	1	0	waichoubin		N	2	MISSING_DATA	146		1026
071003-2	19	071003-2.edf	2892.6	1002	.	100	0	1	953	593	1401	3	751	5	3101	2704	1002	1002	.	TRUE	TRUE	2102	9	1	1	0	waichouzhu		N	2	MISSING_DATA	160		409
071003-2	20	071003-2.edf	2893.33	1393	.	340	0	1	1753	1393	2719	6	1188	6	3187	2749	1393	1393	.	TRUE	TRUE	2860	13	1	1	0	waijubin		N	2	MISSING_DATA	170		1393
071003-2	21	071003-2.edf	2778.2	1368	.	185	0	1	1147	787	1674	3	844	5	3188	2535	1368	1368	.	TRUE	TRUE	2397	9	1	1	0	waichoubin		N	2	MISSING_DATA	182		581
071003-2	22	071003-2.edf	2858.71	1582	.	210	0	1	1020	660	1270	3	541	7	3167	2584	1582	1582	.	TRUE	TRUE	2409	10	1	1	0	waijubin		N	2	MISSING_DATA	174		360
071003-2	23	071003-2.edf	2843.5	1093	.	279	0	1	1453	1093	1926	4	730	4	3083	2620	1093	1093	.	TRUE	TRUE	1926	7	1	1	0	neichouzhu		N	2	MISSING_DATA	177		1093
071003-2	24	071003-2.edf	2942.5	906	.	250	0	1	735	375	1164	2	748	4	3181	2757	906	906	.	TRUE	TRUE	1536	7	1	1	0	waijubin		N	2	MISSING_DATA	130		531
071003-2	25	071003-2.edf	3210.5	848	.	224	0	1	1208	848	1665	4	728	4	3450	2977	848	848	.	TRUE	TRUE	1859	8	1	1	2078.61	neichouzhu		Y	2	j	145		848
071003-2	26	071003-2.edf	2959.5	567	.	233	0	1	927	567	1438	2	833	2	3037	2882	567	567	.	TRUE	TRUE	1594	6	1	1	1066.58	waijuzhu		Y	2	j	136		567
071003-2	27	071003-2.edf	3056.83	1276	.	196	0	1	985	625	1387	3	707	6	3285	2869	1276	1276	.	TRUE	TRUE	1698	9	1	1	0	neichoubin		N	2	MISSING_DATA	159		651
071003-2	28	071003-2.edf	2538.25	1264	.	304	0	1	1624	1264	2204	4	859	4	2791	2422	1264	1264	.	TRUE	TRUE	2178	8	1	1	0	waichouzhu		N	2	MISSING_DATA	184		1264
071003-2	29	071003-2.edf	2569.25	734	.	104	0	1	1024	664	1467	3	721	4	2802	2451	734	734	.	TRUE	TRUE	1479	7	1	1	0	neichouzhu		N	2	MISSING_DATA	185		70
071003-2	30	071003-2.edf	2638.6	1213	.	201	0	1	1156	796	1620	3	743	5	2788	2497	1213	1213	.	TRUE	TRUE	1769	8	1	1	1082.24	neijubin		Y	2	j	143		256
071003-2	31	071003-2.edf	2984	488	.	170	0	1	720	360	1112	2	714	3	3096	2791	488	488	.	TRUE	TRUE	1451	6	1	1	0	neichoubin		N	2	MISSING_DATA	151		128
071003-2	32	071003-2.edf	2672	839	.	159	0	1	1199	839	1464	4	536	4	2753	2460	839	839	.	TRUE	TRUE	1069	5	1	1	858.935	neijubin		Y	2	j	135		839
071003-2	33	071003-2.edf	3149.8	1038	.	151	0	1	975	615	1233	4	530	5	3275	2986	1038	1038	.	TRUE	TRUE	1182	6	1	1	3439	neijubin		Y	2	j	131		423
071003-2	34	071003-2.edf	3132.67	582	.	99	0	1	942	582	1348	3	721	3	3201	3000	582	582	.	TRUE	TRUE	1021	6	1	1	0	waichoubin		N	2	MISSING_DATA	190		582
071003-2	35	071003-2.edf	2951	599	.	172	0	1	959	599	1195	3	536	3	2987	2879	599	599	.	TRUE	TRUE	987	4	1	1	3685.95	neijubin		2	f	139	濂瑰?戣鐖朵翰涓炬姤鐨勪竴涓枒鐘鍦ㄨ皟鏌ュス鑷繁銆?341
071003-2	36	071003-2.edf	3275	646	.	149	0	1	1006	646	1250	3	538	3	3344	3200	646	646	.	TRUE	TRUE	1314	5	1	1	0	neichouzhu		N	2	MISSING_DATA	157		646
071003-2	37	071003-2.edf	2859.75	942	.	206	0	1	1302	942	1563	4	529	4	3073	2628	942	942	.	TRUE	TRUE	1278	5	1	1	1949.23	waijubin		Y	2	j	162		942
071003-2	38	071003-2.edf	2599.25	1006	.	211	0	1	1366	1006	2067	4	984	4	2777	2497	1006	1006	.	TRUE	TRUE	1470	7	1	1	0	waichouzhu		N	2	MISSING_DATA	192		1006
071003-2	39	071003-2.edf	2982	1685	.	156	0	1	917	557	1350	3	719	7	3188	2790	1685	1685	.	TRUE	TRUE	3091	12	1	1	0	neijuzhu		N	2	MISSING_DATA	133		1128
071003-2	40	071003-2.edf	2937	1247	.	45	0	1	562	202	750	2	531	6	3217	2592	1247	1247	.	TRUE	TRUE	3148	10	1	1	0	waijubin		N	2	MISSING_DATA	138		536
071003-2	41	071003-2.edf	2940.29	1425	.	165	0	1	965	605	1216	3	538	7	3201	2713	1425	1425	.	TRUE	TRUE	1880	10	1	1	2252.58	waijubin		Y	2	f	142		47
071003-2	42	071003-2.edf	2802.25	1901	.	314	0	1	1641	1281	2567	6	1138	8	2946	2697	1901	1901	.	TRUE	TRUE	2924	12	1	1	0	waijuzhu		N	2	MISSING_DATA	176		620
071003-2	43	071003-2.edf	2614	1456	.	273	0	1	1446	1086	1707	4	544	5	3048	2400	1456	1456	.	TRUE	TRUE	3289	10	1	1	0	neichoubin		N	2	MISSING_DATA	147		370
071003-2	44	071003-2.edf	2898	1308	.	195	0	1	1431	1071	1877	4	709	5	3287	2534	1308	1308	.	TRUE	TRUE	6114	18	1	1	0	neijuzhu		N	2	MISSING_DATA	165		237
071003-2	45	071003-2.edf	2857.57	1651	.	79	0	1	1111	751	1566	4	735	7	3035	2680	1651	1651	.	TRUE	TRUE	3697	14	1	1	0	neichouzhu		N	2	MISSING_DATA	149		195
071003-2	46	071003-2.edf	2477.88	2202	.	238	0	1	859	499	1269	2	734	8	2699	2308	2202	2202	.	TRUE	TRUE	3257	12	1	1	0	neichoubin		N	2	MISSING_DATA	191		956
071003-2	47	071003-2.edf	2705	2181	.	273	0	1	1247	887	1491	3	536	8	3159	2438	2181	2181	.	TRUE	TRUE	3574	12	1	1	0	neijuzhu		N	2	MISSING_DATA	137		551
071003-2	48	071003-2.edf	2887.62	1696	.	76	0	1	2056	1696	2420	8	547	8	3175	2661	1696	1696	.	TRUE	TRUE	3353	14	1	1	0	waichoubin		N	2	MISSING_DATA	150		1696
071003-2	49	071003-2.edf	3131	2217	.	178	0	1	1436	1076	2256	5	537	11	3779	2837	2217	2217	.	TRUE	TRUE	2952	14	1	1	0	neichouzhu		N	2	MISSING_DATA	181		1141
071003-2	50	071003-2.edf	2641.09	3120	.	155	0	1	1187	827	1430	3	538	11	2922	2458	3120	3120	.	TRUE	TRUE	5082	18	1	1	0	neijuzhu		N	2	MISSING_DATA	141		2293
071003-2	51	071003-2.edf	2951.12	1769	.	160	0	1	1879	1519	3018	7	617	8	3167	2639	1769	1769	.	TRUE	TRUE	3016	13	1	1	3786.59	neichouzhu		Y	2	j	153		250
071003-2	52	071003-2.edf	2649	1299	.	222	0	1	1454	1094	1753	5	537	6	2748	2532	1299	1299	.	TRUE	TRUE	3060	12	1	1	0	waichoubin		N	2	MISSING_DATA	178		205
071003-2	53	071003-2.edf	2729	2084	.	186	0	1	546	186	715	1	530	9	3017	2503	2084	2084	.	TRUE	TRUE	2812	12	1	1	0	waijuzhu		N	2	MISSING_DATA	164		976
071003-2	54	071003-2.edf	2716.25	1929	.	170	0	1	2289	1929	2659	8	546	8	2945	2479	1929	1929	.	TRUE	TRUE	4417	14	1	1	0	neijuzhu		N	2	MISSING_DATA	173		1929
071003-2	55	071003-2.edf	2785	2183	.	154	0	1	514	154	693	1	540	9	2894	2653	2183	2183	.	TRUE	TRUE	5788	18	1	1	0	waichoubin		N	2	MISSING_DATA	154		508
071003-2	56	071003-2.edf	2677.57	1998	.	174	0	1	534	174	703	1	530	7	2812	2566	1998	1998	.	TRUE	TRUE	5515	14	1	1	0	waijuzhu		N	2	MISSING_DATA	132		1824
071003-2	57	071003-2.edf	2821.89	1511	.	147	0	1	1546	1186	1890	7	537	9	2989	2628	1511	1511	.	TRUE	TRUE	2609	12	1	1	0	neichoubin		N	2	MISSING_DATA	179		325
071003-2	58	071003-2.edf	2415.5	1451	.	154	0	1	1330	970	1586	4	541	6	2530	2235	1451	1451	.	TRUE	TRUE	2464	10	1	1	0	waichouzhu		N	2	MISSING_DATA	180		481
071003-2	59	071003-2.edf	2717.4	1360	.	197	0	1	1589	1229	1850	4	542	5	2821	2525	1360	1360	.	TRUE	TRUE	3725	9	1	1	0	neijubin		N	2	MISSING_DATA	167		131
071003-2	60	071003-2.edf	2708.9	1853	.	31	0	1	1728	1368	2054	7	532	10	2936	2544	1853	1853	.	TRUE	TRUE	3710	15	1	1	0	waijuzhu		N	2	MISSING_DATA	172		485
071003-2	61	071003-2.edf	2701.6	1911	.	205	0	1	1075	715	1314	3	539	10	3030	2468	1911	1911	.	TRUE	TRUE	2947	13	1	1	0	waijuzhu		N	2	MISSING_DATA	144		56
071003-2	62	071003-2.edf	2654.75	1302	.	459	0	1	1662	1302	1915	4	531	4	2788	2509	1302	1302	.	TRUE	TRUE	3091	8	1	1	0	waichoubin		N	2	MISSING_DATA	186		1302
071003-2	63	071003-2.edf	2504.71	1680	.	422	0	1	1764	1404	2047	5	537	7	2703	2274	1680	1680	.	TRUE	TRUE	2848	12	1	1	0	neichouzhu		N	2	MISSING_DATA	189		276
071003-2	64	071003-2.edf	2696.25	1053	.	187	0	1	1413	1053	1842	4	711	4	2933	2436	1053	1053	.	TRUE	TRUE	3743	10	1	1	0	waichouzhu		N	2	MISSING_DATA	152		1053
071101-2	1	071101-2.edf	2006.88	1835	.	222	0	1	2195	1835	2778	8	774	8	2176	1890	1835	1835	.	TRUE	TRUE	3102	14	1	1	0	neijuzhu		N	2	MISSING_DATA	137		1835
071101-2	2	071101-2.edf	2285.4	3256	.	310	0	1	2617	2257	3710	7	993	10	2674	1913	3256	3256	.	TRUE	TRUE	4521	16	1	1	2323.08	neichouzhu		Y	2	f	153		999
071101-2	3	071101-2.edf	2052.86	2165	.	288	0	1	2525	2165	3223	7	931	7	2169	1899	2165	2165	.	TRUE	TRUE	3903	13	1	1	0	neichoubin		N	2	MISSING_DATA	179		2165
071101-2	4	071101-2.edf	2171.6	1012	.	225	0	1	1372	1012	2414	5	1146	5	2381	1956	1012	1012	.	TRUE	TRUE	2490	11	1	1	0	neichouzhu		N	2	MISSING_DATA	185		1012
071101-2	5	071101-2.edf	2066.6	1638	.	275	0	1	1998	1638	2613	5	885	5	2178	1925	1638	1638	.	TRUE	TRUE	3230	11	1	1	0	neichoubin		N	2	MISSING_DATA	151		1638
071101-2	6	071101-2.edf	1733.2	1355	.	335	0	1	1453	1093	2525	4	996	5	1963	1617	1355	1355	.	TRUE	TRUE	2996	12	1	1	0	neichoubin		N	2	MISSING_DATA	187		262
071101-2	7	071101-2.edf	1957	1403	.	211	0	1	1440	1080	2367	6	790	7	2239	1819	1403	1403	.	TRUE	TRUE	3066	12	1	1	0	waichoubin		N	2	MISSING_DATA	178		323
071101-2	8	071101-2.edf	1963.33	723	.	233	0	1	1083	723	1718	3	940	3	2071	1868	723	723	.	TRUE	TRUE	2208	9	1	1	0	neijuzhu		N	2	MISSING_DATA	129		723
071101-2	9	071101-2.edf	1789.5	1189	.	237	0	1	1549	1189	2464	4	1199	4	1915	1654	1189	1189	.	TRUE	TRUE	2374	9	1	1	1020.31	waijuzhu		Y	2	f	140		1189
071101-2	10	071101-2.edf	1833.67	891	.	312	0	1	1251	891	1896	3	948	3	1970	1726	891	891	.	TRUE	TRUE	2600	10	1	1	1243.77	neijubin		Y	2	j	171		891
071101-2	11	071101-2.edf	1901.67	1629	.	391	0	1	1651	1291	2387	5	1005	6	2097	1770	1629	1629	.	TRUE	TRUE	2764	10	1	1	1358.55	neijubin		Y	2	j	143		338
071101-2	12	071101-2.edf	1980	633	.	117	0	1	948	588	1561	3	714	4	2424	1658	633	633	.	TRUE	TRUE	1909	8	1	1	1537.15	neijubin		Y	2	j	131		45
071101-2	13	071101-2.edf	1813	1310	.	195	0	1	1107	747	1598	3	788	5	1979	1698	1310	1310	.	TRUE	TRUE	2411	8	1	1	0	neichouzhu		N	2	MISSING_DATA	181		244
071101-2	14	071101-2.edf	1634	1151	.	195	0	1	1511	1151	2024	7	756	7	1934	1460	1151	1151	.	TRUE	TRUE	2969	13	1	1	0	waichouzhu		N	2	MISSING_DATA	160		1151
071101-2	15	071101-2.edf	1756.17	1070	.	212	0	1	1430	1070	2140	6	750	6	2001	1608	1070	1070	.	TRUE	TRUE	2856	10	1	1	0	waijubin		N	2	MISSING_DATA	130		1070
071101-2	16	071101-2.edf	2016.8	1134	.	209	0	1	1356	996	1799	4	725	5	2246	1762	1134	1134	.	TRUE	TRUE	2412	11	1	1	0	waijubin		N	2	MISSING_DATA	174		138
071101-2	17	071101-2.edf	1784	723	.	184	0	1	1083	723	1520	3	737	3	1918	1665	723	723	.	TRUE	TRUE	1659	7	1	1	0	neijuzhu		N	2	MISSING_DATA	133		723
071101-2	18	071101-2.edf	1642.29	1244	.	149	0	1	1415	1055	1898	5	762	7	1915	1523	1244	1244	.	TRUE	TRUE	2430	12	1	1	0	waichoubin		N	2	MISSING_DATA	150		189
071101-2	19	071101-2.edf	1779	1152	.	105	0	1	1512	1152	2268	5	813	5	1928	1617	1152	1152	.	TRUE	TRUE	2540	10	1	1	0	neijuzhu		N	2	MISSING_DATA	169		1152
071101-2	20	071101-2.edf	1708.83	1531	.	196	0	1	1891	1531	2595	6	968	6	1858	1648	1531	1531	.	TRUE	TRUE	2735	12	1	1	0	waichoubin		N	2	MISSING_DATA	154		1531
071101-2	21	071101-2.edf	1675.12	1380	.	186	0	1	1096	736	2033	5	988	8	1878	1511	1380	1380	.	TRUE	TRUE	3074	15	1	1	0	neichouzhu		N	2	MISSING_DATA	189		644
071101-2	22	071101-2.edf	1792	1389	.	193	0	1	1488	1128	2040	6	735	7	2143	1585	1389	1389	.	TRUE	TRUE	2789	14	1	1	0	neichouzhu		N	2	MISSING_DATA	157		261
071101-2	23	071101-2.edf	2076.5	801	.	226	0	1	1161	801	1702	4	817	4	2187	2014	801	801	.	TRUE	TRUE	2541	11	1	1	1713.5	neichouzhu		Y	2	j	145		801
071101-2	24	071101-2.edf	1789.78	1642	.	197	0	1	1927	1567	2914	8	953	9	1931	1709	1642	1642	.	TRUE	TRUE	2620	13	1	1	0	waichouzhu		N	2	MISSING_DATA	148		75
071101-2	25	071101-2.edf	1767.5	790	.	190	0	1	1150	790	1611	4	734	4	1998	1617	790	790	.	TRUE	TRUE	2199	12	1	1	0	neijuzhu		N	2	MISSING_DATA	161		790
071101-2	26	071101-2.edf	1751.67	623	.	139	0	1	983	623	1429	3	737	3	1935	1594	623	623	.	TRUE	TRUE	1976	10	1	1	0	waijuzhu		N	2	MISSING_DATA	172		623
071101-2	27	071101-2.edf	1802.83	1239	.	34	0	1	1174	814	1880	4	814	6	1965	1658	1239	1239	.	TRUE	TRUE	2493	10	1	1	1914.4	neijubin		2	f	139	濂瑰?戣鐖朵翰涓炬姤鐨勪竴涓枒鐘鍦ㄨ皟鏌ュス鑷繁銆?93
071101-2	28	071101-2.edf	1815.67	1325	.	217	0	1	1134	774	1849	4	1009	6	1990	1688	1325	1325	.	TRUE	TRUE	2883	12	1	1	0	waijubin		N	2	MISSING_DATA	166		316
071101-2	29	071101-2.edf	1834.12	1882	.	169	0	1	1877	1517	2349	6	721	8	2093	1697	1882	1882	.	TRUE	TRUE	2502	11	1	1	0	waichouzhu		N	2	MISSING_DATA	180		365
071101-2	30	071101-2.edf	1637.2	926	.	138	0	1	1286	926	1839	5	828	5	1879	1516	926	926	.	TRUE	TRUE	2322	11	1	1	0	waichoubin		N	2	MISSING_DATA	186		926
071101-2	31	071101-2.edf	1684.33	2199	.	298	0	1	1309	949	1802	4	801	9	1952	1548	2199	2199	.	TRUE	TRUE	3789	17	1	1	0	waijubin		N	2	MISSING_DATA	170		573
071101-2	32	071101-2.edf	1764.8	1239	.	189	0	1	1599	1239	2124	5	799	5	2043	1630	1239	1239	.	TRUE	TRUE	3043	12	1	1	0	neichoubin		N	2	MISSING_DATA	183		1239
071101-2	33	071101-2.edf	1612.4	1360	.	194	0	1	1720	1360	2467	5	1021	5	1718	1521	1360	1360	.	TRUE	TRUE	3610	11	1	1	0	waichouzhu		N	2	MISSING_DATA	152		1360
071101-2	34	071101-2.edf	1659.17	1524	.	205	0	1	1884	1524	3279	6	1640	6	1790	1548	1524	1524	.	TRUE	TRUE	2983	11	1	1	0	waichouzhu		N	2	MISSING_DATA	192		1524
071101-2	35	071101-2.edf	1626	501	.	207	0	1	861	501	1837	2	1298	2	1652	1600	501	501	.	TRUE	TRUE	2259	8	1	1	0	neichouzhu		N	2	MISSING_DATA	177		501
071101-2	36	071101-2.edf	1622	834	.	159	0	1	1194	834	1693	4	785	4	1749	1532	834	834	.	TRUE	TRUE	2058	10	1	1	0	waichoubin		N	2	MISSING_DATA	158		834
071101-2	37	071101-2.edf	1475.33	826	.	471	0	1	1186	826	1739	3	865	3	1610	1402	826	826	.	TRUE	TRUE	2287	9	1	1	0	waijubin		N	2	MISSING_DATA	138		826
071101-2	38	071101-2.edf	1707.5	1459	.	261	0	1	1395	1035	1863	5	744	6	1942	1553	1459	1459	.	TRUE	TRUE	2780	11	1	1	0	neijuzhu		N	2	MISSING_DATA	173		424
071101-2	39	071101-2.edf	2089	866	.	212	0	1	1226	866	1656	3	728	3	2149	2044	866	866	.	TRUE	TRUE	2530	10	1	1	0	neijubin		N	2	MISSING_DATA	163		866
071101-2	40	071101-2.edf	1792.57	1345	.	208	0	1	1640	1280	1925	6	533	7	2141	1608	1345	1345	.	TRUE	TRUE	2529	13	1	1	1136.38	waijubin		Y	2	f	142		65
071101-2	41	071101-2.edf	1717.67	1324	.	220	0	1	1255	895	1901	4	929	6	1873	1574	1324	1324	.	TRUE	TRUE	2414	10	1	1	0	neichouzhu		N	2	MISSING_DATA	149		429
071101-2	42	071101-2.edf	1851	1020	.	164	0	1	968	608	1766	3	1096	5	1985	1739	1020	1020	.	TRUE	TRUE	1974	9	1	1	0	waichoubin		N	2	MISSING_DATA	146		412
071101-2	43	071101-2.edf	1618.67	1076	.	227	0	1	1182	822	1672	4	779	6	1887	1549	1076	1076	.	TRUE	TRUE	1985	10	1	1	0	waijubin		N	2	MISSING_DATA	134		254
071101-2	44	071101-2.edf	1621	576	.	169	0	1	936	576	1403	3	762	3	1726	1524	576	576	.	TRUE	TRUE	1615	8	1	1	1415.38	neijubin		Y	2	f	135		576
071101-2	45	071101-2.edf	1849	1379	.	241	0	1	1161	801	1823	3	965	5	1992	1714	1379	1379	.	TRUE	TRUE	2073	9	1	1	0	waijuzhu		N	2	MISSING_DATA	132		578
071101-2	46	071101-2.edf	1690.5	1309	.	190	0	1	1135	775	1662	3	826	6	1832	1563	1309	1309	.	TRUE	TRUE	2394	14	1	1	0	waichoubin		N	2	MISSING_DATA	190		23
071101-2	47	071101-2.edf	1996.4	1266	.	186	0	1	1626	1266	2763	5	1392	5	2077	1905	1266	1266	.	TRUE	TRUE	2354	10	1	1	0	waijuzhu		N	2	MISSING_DATA	176		1266
071101-2	48	071101-2.edf	1820.2	1017	.	130	0	1	890	530	1327	3	749	5	2049	1646	1017	1017	.	TRUE	TRUE	1693	9	1	1	0	waichouzhu		N	2	MISSING_DATA	188		487
071101-2	49	071101-2.edf	1651.25	820	.	199	0	1	1180	820	1820	4	924	4	1818	1525	820	820	.	TRUE	TRUE	2308	10	1	1	0	neijubin		N	2	MISSING_DATA	175		820
071101-2	50	071101-2.edf	1631.8	1405	.	163	0	1	1097	737	1885	3	893	5	1817	1506	1405	1405	.	TRUE	TRUE	2296	9	1	1	0	waichouzhu		N	2	MISSING_DATA	184		668
071101-2	51	071101-2.edf	1729.2	902	.	254	0	1	614	254	1024	1	771	5	1939	1553	902	902	.	TRUE	TRUE	2014	10	1	1	0	waichouzhu		N	2	MISSING_DATA	156		17
071101-2	52	071101-2.edf	1719.4	1195	.	202	0	1	1052	692	1478	3	733	5	1940	1558	1195	1195	.	TRUE	TRUE	2175	10	1	1	0	neichoubin		N	2	MISSING_DATA	147		503
071101-2	53	071101-2.edf	1687.4	1366	.	317	0	1	866	506	1340	2	808	5	1948	1517	1366	1366	.	TRUE	TRUE	2440	10	1	1	1150.14	waijubin		Y	2	j	162		518
071101-2	54	071101-2.edf	1791.5	1022	.	171	0	1	1100	740	1636	3	824	4	1901	1730	1022	1022	.	TRUE	TRUE	2383	9	1	1	1699.67	waijuzhu		Y	2	j	136		282
071101-2	55	071101-2.edf	1851.33	636	.	169	0	1	996	636	1438	3	752	3	2110	1608	636	636	.	TRUE	TRUE	1816	8	1	1	0	neichoubin		N	2	MISSING_DATA	191		636
071101-2	56	071101-2.edf	1593.6	987	.	244	0	1	1226	866	1868	4	754	5	1702	1498	987	987	.	TRUE	TRUE	1886	9	1	1	0	neijubin		N	2	MISSING_DATA	167		121
071101-2	57	071101-2.edf	1742.4	1127	.	166	0	1	1077	717	1726	3	957	5	1885	1577	1127	1127	.	TRUE	TRUE	2233	10	1	1	0	waichoubin		N	2	MISSING_DATA	182		265
071101-2	58	071101-2.edf	2173.86	1793	.	186	0	1	927	567	1338	2	742	7	2303	1955	1793	1793	.	TRUE	TRUE	2815	12	1	1	0	waijuzhu		N	2	MISSING_DATA	164		322
071101-2	59	071101-2.edf	1627.33	644	.	250	0	1	1004	644	1625	3	937	3	1740	1529	644	644	.	TRUE	TRUE	2190	10	1	1	0	waijuzhu		N	2	MISSING_DATA	144		644
071101-2	60	071101-2.edf	1536.86	1380	.	49	0	1	1411	1051	1892	6	743	7	1736	1350	1380	1380	.	TRUE	TRUE	2266	11	1	1	0	neichoubin		N	2	MISSING_DATA	159		329
071101-2	61	071101-2.edf	1462	904	.	148	0	1	1264	904	1826	5	845	5	1599	1375	904	904	.	TRUE	TRUE	2769	14	1	1	0	neichoubin		N	2	MISSING_DATA	155		904
071101-2	62	071101-2.edf	1995.25	853	.	205	0	1	1020	660	1728	3	808	4	2217	1856	853	853	.	TRUE	TRUE	2448	10	1	1	0	neijuzhu		N	2	MISSING_DATA	165		193
071101-2	63	071101-2.edf	1894.86	1723	.	238	0	1	993	633	1457	3	764	7	2227	1608	1723	1723	.	TRUE	TRUE	2977	12	1	1	0	neijuzhu		N	2	MISSING_DATA	141		1090
071101-2	64	071101-2.edf	1693	451	.	291	0	1	811	451	1468	2	979	2	1740	1646	451	451	.	TRUE	TRUE	2179	9	1	1	1886.49	waijuzhu		2	j	168	浠栦滑绔嬪埢鎶婁竴鍖呰鍑绘晫鏂圭殑鐐歌?€?鍒颁簡杩為槦銆?160
071102-2	1	071102-2.edf	2199.57	1665	.	223	0	1	583	223	979	1	757	7	2519	1826	1665	1665	.	TRUE	TRUE	2881	11	1	1	0	neijuzhu		N	2	MISSING_DATA	161		477
071102-2	2	071102-2.edf	2072.88	2277	.	199	0	1	2224	1864	2771	6	763	8	2610	1493	2277	2277	.	TRUE	TRUE	4641	16	1	1	0	neijubin		N	2	MISSING_DATA	175		413
071102-2	3	071102-2.edf	2187.91	3306	.	144	0	1	3666	3306	6859	11	2544	11	2539	1748	3306	3306	.	TRUE	TRUE	4926	18	1	1	0	waichouzhu		N	2	MISSING_DATA	192		3306
071102-2	4	071102-2.edf	1626.12	3503	.	210	0	1	3241	2881	8647	14	786	16	1951	1210	3503	3503	.	TRUE	TRUE	4345	21	1	1	0	neichoubin		N	2	MISSING_DATA	159		622
071102-2	5	071102-2.edf	2071	1592	.	219	0	1	1426	1066	2100	4	963	7	2283	1856	1592	1592	.	TRUE	TRUE	2590	12	1	1	0	waichouzhu		N	2	MISSING_DATA	152		526
071102-2	6	071102-2.edf	2412.6	925	.	237	0	1	1008	648	2029	4	766	5	2650	2219	925	925	.	TRUE	TRUE	2326	11	1	1	0	waichoubin		N	2	MISSING_DATA	186		277
071102-2	7	071102-2.edf	1987.78	1784	.	137	0	1	896	536	1368	3	755	9	2354	1505	1784	1784	.	TRUE	TRUE	3821	16	1	1	0	neijuzhu		N	2	MISSING_DATA	129		40
071102-2	8	071102-2.edf	2256.75	1776	.	253	0	1	1111	751	2178	4	742	8	2392	2081	1776	1776	.	TRUE	TRUE	3746	16	1	1	1525.94	neijubin		2	f	139	濂瑰?戣鐖朵翰涓炬姤鐨勪竴涓枒鐘鍦ㄨ皟鏌ュス鑷繁銆?194
071102-2	9	071102-2.edf	2232.5	1672	.	226	0	1	2032	1672	2908	8	747	8	2411	2091	1672	1672	.	TRUE	TRUE	3455	13	1	1	0	neichoubin		N	2	MISSING_DATA	147		1672
071102-2	10	071102-2.edf	2100.62	3409	.	228	0	1	687	327	1116	2	759	13	2652	1550	3409	3409	.	TRUE	TRUE	4773	20	1	1	0	waichouzhu		N	2	MISSING_DATA	148		318
071102-2	11	071102-2.edf	2620.71	1334	.	209	0	1	747	387	1480	3	762	7	2887	2457	1334	1334	.	TRUE	TRUE	2517	11	1	1	0	waijubin		N	2	MISSING_DATA	166		947
071102-2	12	071102-2.edf	2507.78	1268	.	114	0	1	1553	1193	3360	8	760	9	2706	2411	1268	1268	.	TRUE	TRUE	2215	12	1	1	2072.43	neijubin		Y	2	j	135		75
071102-2	13	071102-2.edf	1991.17	1374	.	189	0	1	1144	784	1438	6	537	12	2447	1458	1374	1374	.	TRUE	TRUE	4410	23	1	1	0	neijuzhu		N	2	MISSING_DATA	141		66
071102-2	14	071102-2.edf	2596	1806	.	176	0	1	968	608	1724	4	536	7	2854	2375	1806	1806	.	TRUE	TRUE	3473	12	1	1	0	waijubin		N	2	MISSING_DATA	134		1198
071102-2	15	071102-2.edf	2597.29	3330	.	177	0	1	537	177	965	1	789	17	2951	1953	3330	3330	.	TRUE	TRUE	4805	23	1	1	0	waichoubin		N	2	MISSING_DATA	154		2571
071102-2	16	071102-2.edf	2256.88	1472	.	196	0	1	1106	746	1850	4	775	8	2649	1822	1472	1472	.	TRUE	TRUE	2549	13	1	1	0	waichouzhu		N	2	MISSING_DATA	156		485
071102-2	17	071102-2.edf	1933.17	1064	.	138	0	1	1424	1064	2915	6	744	6	2314	1710	1064	1064	.	TRUE	TRUE	1556	9	1	1	0	waichouzhu		N	2	MISSING_DATA	180		1064
071102-2	18	071102-2.edf	2161.25	1360	.	178	0	1	1127	767	1385	4	532	8	2415	1934	1360	1360	.	TRUE	TRUE	3196	17	1	1	1444.45	waijubin		Y	2	f	142		318
071102-2	19	071102-2.edf	2102.5	661	.	43	0	1	1021	661	2136	4	1130	4	2149	2030	661	661	.	TRUE	TRUE	1076	7	1	1	0	waichoubin		N	2	MISSING_DATA	158		661
071102-2	20	071102-2.edf	2659.8	881	.	134	0	1	1019	659	1487	3	741	5	2961	2366	881	881	.	TRUE	TRUE	1184	7	1	1	0	neichouzhu		N	2	MISSING_DATA	185		222
071102-2	21	071102-2.edf	2143	409	.	204	0	1	769	409	1200	2	750	2	2152	2134	409	409	.	TRUE	TRUE	806	4	1	1	3250.04	neijubin		Y	2	j	171		409
071102-2	22	071102-2.edf	2729.08	2870	.	133	0	1	965	605	1349	4	640	12	3219	2147	2870	2870	.	TRUE	TRUE	3605	17	1	1	0	neichoubin		N	2	MISSING_DATA	151		183
071102-2	23	071102-2.edf	2515	684	.	242	0	1	771	411	1197	2	753	4	2560	2464	684	684	.	TRUE	TRUE	1424	8	1	1	0	neichouzhu		N	2	MISSING_DATA	189		273
071102-2	24	071102-2.edf	2634	436	.	38	0	1	702	342	1812	3	786	4	2862	2332	436	436	.	TRUE	TRUE	1835	8	1	1	0	waijuzhu		N	2	MISSING_DATA	164		94
071102-2	25	071102-2.edf	2387.4	578	.	108	0	1	938	578	1436	5	780	5	2583	2110	578	578	.	TRUE	TRUE	1567	12	1	1	0	waichoubin		N	2	MISSING_DATA	178		578
071102-2	26	071102-2.edf	2253.33	366	.	80	0	1	520	160	1599	2	1085	3	2295	2190	366	366	.	TRUE	TRUE	1162	9	1	1	0	waichouzhu		N	2	MISSING_DATA	160		206
071102-2	27	071102-2.edf	2014.2	1723	.	128	0	1	712	352	1142	2	756	10	2657	1696	1723	1723	.	TRUE	TRUE	2680	15	1	1	1871.71	waijubin		Y	2	j	162		197
071102-2	28	071102-2.edf	1793.17	1704	.	130	0	1	2064	1704	5705	12	811	12	2124	1548	1704	1704	.	TRUE	TRUE	2453	16	1	1	1271.66	waijuzhu		Y	2	f	140		1704
071102-2	29	071102-2.edf	2051.83	1395	.	217	0	1	1755	1395	2759	6	753	6	2308	1844	1395	1395	.	TRUE	TRUE	2249	10	1	1	0	neichouzhu		N	2	MISSING_DATA	177		1395
071102-2	30	071102-2.edf	1589.5	910	.	73	0	1	675	315	1291	3	932	6	1723	1500	910	910	.	TRUE	TRUE	1579	9	1	1	1546.84	waijuzhu		Y	2	j	136		344
071102-2	31	071102-2.edf	3029.18	1717	.	180	0	1	784	424	982	2	537	11	3395	2651	1717	1717	.	TRUE	TRUE	3074	21	1	1	0	neichouzhu		N	2	MISSING_DATA	157		241
071102-2	32	071102-2.edf	2174.94	3117	.	46	0	1	2542	2182	3591	12	538	16	2861	1299	3117	3117	.	TRUE	TRUE	4089	22	1	1	0	neichoubin		N	2	MISSING_DATA	183		613
071102-2	33	071102-2.edf	1951.88	1444	.	201	0	1	1277	917	1555	5	530	8	2482	1361	1444	1444	.	TRUE	TRUE	3811	20	1	1	1941.55	neijubin		Y	2	j	143		330
071102-2	34	071102-2.edf	1916.71	1478	.	128	0	1	760	400	1210	3	743	7	2200	1569	1478	1478	.	TRUE	TRUE	3278	15	1	1	0	waijuzhu		N	2	MISSING_DATA	144		869
071102-2	35	071102-2.edf	2428.67	486	.	151	0	1	747	387	1199	2	773	3	2824	1872	486	486	.	TRUE	TRUE	1397	9	1	1	0	waichouzhu		N	2	MISSING_DATA	188		99
071102-2	36	071102-2.edf	2294.67	2002	.	184	0	1	2209	1849	5378	8	596	9	2547	2002	2002	2002	.	TRUE	TRUE	3079	13	1	1	0	waijuzhu		N	2	MISSING_DATA	172		153
071102-2	37	071102-2.edf	2128.33	1172	.	76	0	1	1089	729	1640	5	764	9	2445	1795	1172	1172	.	TRUE	TRUE	2309	16	1	1	0	waichoubin		N	2	MISSING_DATA	182		52
071102-2	38	071102-2.edf	2072.8	960	.	132	0	1	1320	960	2214	5	1178	5	2472	1760	960	960	.	TRUE	TRUE	1515	9	1	1	0	waijuzhu		N	2	MISSING_DATA	176		960
071102-2	39	071102-2.edf	1840.5	835	.	183	0	1	921	561	1165	4	532	6	2394	1595	835	835	.	TRUE	TRUE	1693	9	1	1	0	neijubin		N	2	MISSING_DATA	163		274
071102-2	40	071102-2.edf	2710.5	1745	.	206	0	1	2105	1745	2394	6	541	6	2808	2519	1745	1745	.	TRUE	TRUE	2179	8	1	1	0	waichoubin		N	2	MISSING_DATA	150		1745
071102-2	41	071102-2.edf	2252	870	.	106	0	1	657	297	956	2	627	7	2615	2020	870	870	.	TRUE	TRUE	1623	12	1	1	0	neijubin		N	2	MISSING_DATA	167		573
071102-2	42	071102-2.edf	2347.83	852	.	191	0	1	1158	798	2393	5	586	6	2842	2079	852	852	.	TRUE	TRUE	1179	8	1	1	0	neichoubin		N	2	MISSING_DATA	191		54
071102-2	43	071102-2.edf	2036.62	1044	.	132	0	1	912	552	1362	5	715	8	2489	1390	1044	1044	.	TRUE	TRUE	2620	17	1	1	0	neichouzhu		N	2	MISSING_DATA	149		492
071102-2	44	071102-2.edf	2119.67	1217	.	87	0	1	790	430	1227	4	712	9	2406	1623	1217	1217	.	TRUE	TRUE	1869	13	1	1	0	waichoubin		N	2	MISSING_DATA	190		69
071102-2	45	071102-2.edf	2630.5	1578	.	216	0	1	840	480	1224	2	709	8	3036	1831	1578	1578	.	TRUE	TRUE	4245	22	1	1	0	waijuzhu		N	2	MISSING_DATA	132		409
071102-2	46	071102-2.edf	2490.33	1122	.	189	0	1	658	298	1832	3	753	9	2708	2101	1122	1122	.	TRUE	TRUE	2759	15	1	1	1629.38	neichouzhu		Y	2	j	153		37
071102-2	47	071102-2.edf	2115.8	683	.	129	0	1	695	335	1138	3	745	5	2347	1959	683	683	.	TRUE	TRUE	1527	12	1	1	0	neijuzhu		N	2	MISSING_DATA	173		348
071102-2	48	071102-2.edf	2744.91	1984	.	176	0	1	2197	1837	4259	10	776	11	3003	2319	1984	1984	.	TRUE	TRUE	2503	14	1	1	0	neichouzhu		N	2	MISSING_DATA	181		147
071102-2	49	071102-2.edf	2658.14	956	.	187	0	1	761	401	979	2	539	7	2816	2549	956	956	.	TRUE	TRUE	2166	12	1	1	0	neijuzhu		N	2	MISSING_DATA	137		161
071102-2	50	071102-2.edf	2446.5	1586	.	187	0	1	1946	1586	2271	4	596	4	2620	2255	1586	1586	.	TRUE	TRUE	2393	8	1	1	0	neijuzhu		N	2	MISSING_DATA	169		1586
071102-2	51	071102-2.edf	2848	367	.	188	0	1	727	367	1173	2	769	2	2868	2828	367	367	.	TRUE	TRUE	1316	7	1	1	0	neichoubin		N	2	MISSING_DATA	155		367
071102-2	52	071102-2.edf	2582.5	471	.	164	0	1	831	471	1264	2	752	2	2596	2569	471	471	.	TRUE	TRUE	1237	5	1	1	0	waijubin		N	2	MISSING_DATA	138		471
071102-2	53	071102-2.edf	2417.75	1503	.	685	0	1	1606	1246	2064	3	772	4	2625	2201	1503	1503	.	TRUE	TRUE	2658	9	1	1	0	neichoubin		N	2	MISSING_DATA	179		257
071102-2	54	071102-2.edf	2154.5	809	.	190	0	1	550	190	929	1	740	4	2449	1995	809	809	.	TRUE	TRUE	2236	11	1	1	0	neichoubin		N	2	MISSING_DATA	187		619
071102-2	55	071102-2.edf	1803.8	888	.	197	0	1	1011	651	1822	3	1091	5	2261	1578	888	888	.	TRUE	TRUE	2158	10	1	1	0	waijubin		N	2	MISSING_DATA	130		160
071102-2	56	071102-2.edf	1934.8	1263	.	218	0	1	847	487	1268	2	760	5	2185	1542	1263	1263	.	TRUE	TRUE	3566	13	1	1	0	waijubin		N	2	MISSING_DATA	174		185
071102-2	57	071102-2.edf	1694	658	.	235	0	1	1018	658	1499	2	799	2	1828	1560	658	658	.	TRUE	TRUE	923	4	1	1	2131.85	neichouzhu		Y	2	j	145		658
071102-2	58	071102-2.edf	2110	788	.	151	0	1	1113	753	2176	5	750	6	2178	2017	788	788	.	TRUE	TRUE	1047	8	1	1	1460.69	neijubin		Y	2	j	131		35
071102-2	59	071102-2.edf	2000	607	.	192	0	1	967	607	1244	3	565	3	2110	1853	607	607	.	TRUE	TRUE	915	5	1	1	0	waichoubin		N	2	MISSING_DATA	146		607
071102-2	60	071102-2.edf	2229	152	.	152	0	1	512	152	926	1	775	1	2229	2229	152	152	.	TRUE	TRUE	551	4	1	1	0	neijuzhu		N	2	MISSING_DATA	165		152
071102-2	61	071102-2.edf	1767.09	1699	.	186	0	1	892	532	1387	3	799	11	2301	1386	1699	1699	.	TRUE	TRUE	3454	26	1	1	0	waijubin		N	2	MISSING_DATA	170		359
071102-2	62	071102-2.edf	2270.4	309	.	44	0	1	578	218	1553	4	1028	5	2438	1917	309	309	.	TRUE	TRUE	1485	11	1	1	0	waichouzhu		N	2	MISSING_DATA	184		91
071102-2	63	071102-2.edf	1816.17	801	.	167	0	1	1043	683	1532	5	753	6	2014	1418	801	801	.	TRUE	TRUE	2520	14	1	1	0	neijuzhu		N	2	MISSING_DATA	133		118
071102-2	64	071102-2.edf	2055	835	.	149	0	1	1195	835	2024	3	1133	3	2240	1849	835	835	.	TRUE	TRUE	972	4	1	1	2350.55	waijuzhu		2	j	168	浠栦滑绔嬪埢鎶婁竴鍖呰鍑绘晫鏂圭殑鐐歌?€?鍒颁簡杩為槦銆?369
071103-2	1	071103-2.edf	3570.43	1472	.	176	0	1	1608	1248	3015	6	1659	7	3693	3466	1472	1472	.	TRUE	TRUE	3585	18	1	1	0	waichouzhu		N	2	MISSING_DATA	152		224
071103-2	2	071103-2.edf	3500.88	1577	.	197	0	1	1937	1577	2720	8	997	8	3555	3460	1577	1577	.	TRUE	TRUE	3349	17	1	1	0	waichoubin		N	2	MISSING_DATA	182		1577
071103-2	3	071103-2.edf	3380.64	2389	.	161	0	1	1933	1573	2964	7	1266	11	3490	3318	2389	2389	.	TRUE	TRUE	3491	16	1	1	0	waichouzhu		N	2	MISSING_DATA	148		816
071103-2	4	071103-2.edf	3450.1	2354	.	197	0	1	2359	1999	3177	8	1048	10	3600	3336	2354	2354	.	TRUE	TRUE	3163	16	1	1	0	waichouzhu		N	2	MISSING_DATA	188		355
071103-2	5	071103-2.edf	3341.33	1483	.	155	0	1	1843	1483	2833	6	1248	6	3381	3273	1483	1483	.	TRUE	TRUE	3014	13	1	1	0	waichoubin		N	2	MISSING_DATA	186		1483
071103-2	6	071103-2.edf	3439.5	1503	.	169	0	1	1655	1295	2533	7	1116	8	3458	3391	1503	1503	.	TRUE	TRUE	3472	18	1	1	0	waichouzhu		N	2	MISSING_DATA	156		208
071103-2	7	071103-2.edf	3359.56	1423	.	135	0	1	1361	1001	1821	6	720	9	3449	3251	1423	1423	.	TRUE	TRUE	2358	14	1	1	2441.57	waijubin		Y	2	f	142		422
071103-2	8	071103-2.edf	3703.56	1778	.	189	0	1	1329	969	2181	5	1129	9	3822	3597	1778	1778	.	TRUE	TRUE	2486	13	1	1	0	waichoubin		N	2	MISSING_DATA	146		809
071103-2	9	071103-2.edf	3496.57	1421	.	251	0	1	1427	1067	2100	5	958	7	3570	3444	1421	1421	.	TRUE	TRUE	2683	13	1	1	0	waichouzhu		N	2	MISSING_DATA	184		354
071103-2	10	071103-2.edf	.	0	.	.	.	.	.	.	.	.	.	0	.	.	.	.	.	TRUE	TRUE	153	2	1	0	3683.16	neijubin		2	j	139	濂瑰?戣鐖朵翰涓炬姤鐨勪竴涓枒鐘鍦ㄨ皟鏌ュス鑷繁銆?.
071103-2	11	071103-2.edf	3611	826	.	105	0	1	1186	826	1727	5	816	5	3714	3487	826	826	.	TRUE	TRUE	2007	11	1	1	0	waijuzhu		N	2	MISSING_DATA	172		826
071103-2	12	071103-2.edf	3432.56	1838	.	134	0	1	1611	1251	2045	6	689	9	3532	3264	1838	1838	.	TRUE	TRUE	2905	14	1	1	0	waichoubin		N	2	MISSING_DATA	150		587
071103-2	13	071103-2.edf	3501.29	1432	.	194	0	1	1398	1038	1866	5	743	7	3560	3429	1432	1432	.	TRUE	TRUE	2289	12	1	1	0	neichoubin		N	2	MISSING_DATA	187		394
071103-2	14	071103-2.edf	3422.6	866	.	147	0	1	1226	866	1706	5	759	5	3478	3355	866	866	.	TRUE	TRUE	1774	10	1	1	0	neichoubin		N	2	MISSING_DATA	151		866
071103-2	15	071103-2.edf	3352	1043	.	253	0	1	1403	1043	1849	5	720	5	3370	3339	1043	1043	.	TRUE	TRUE	1760	9	1	1	0	neichoubin		N	2	MISSING_DATA	159		1043
071103-2	16	071103-2.edf	3375.6	877	.	174	0	1	1237	877	2677	5	1562	5	3391	3358	877	877	.	TRUE	TRUE	2325	12	1	1	0	waijuzhu		N	2	MISSING_DATA	176		877
071103-2	17	071103-2.edf	3455	899	.	159	0	1	1259	899	1950	4	976	4	3512	3394	899	899	.	TRUE	TRUE	1908	10	1	1	0	neijuzhu		N	2	MISSING_DATA	129		899
071103-2	18	071103-2.edf	3425.5	869	.	244	0	1	1229	869	1650	4	713	4	3472	3395	869	869	.	TRUE	TRUE	1544	7	1	1	0	neijubin		N	2	MISSING_DATA	163		869
071103-2	19	071103-2.edf	3314.4	1001	.	164	0	1	1361	1001	1788	5	706	5	3398	3248	1001	1001	.	TRUE	TRUE	1707	9	1	1	0	neijuzhu		N	2	MISSING_DATA	173		1001
071103-2	20	071103-2.edf	3260.67	1247	.	221	0	1	1607	1247	2065	6	706	6	3318	3175	1247	1247	.	TRUE	TRUE	2154	11	1	1	0	waijubin		N	2	MISSING_DATA	138		1247
071103-2	21	071103-2.edf	3268.5	920	.	172	0	1	1280	920	1770	4	783	4	3333	3191	920	920	.	TRUE	TRUE	1689	10	1	1	0	neichoubin		N	2	MISSING_DATA	179		920
071103-2	22	071103-2.edf	3152	925	.	165	0	1	1285	925	1802	5	789	5	3166	3122	925	925	.	TRUE	TRUE	1664	9	1	1	1454.23	waijuzhu		Y	2	f	140		925
071103-2	23	071103-2.edf	3386.38	1715	.	135	0	1	1401	1041	2061	5	934	8	3425	3317	1715	1715	.	TRUE	TRUE	2683	13	1	1	0	waijuzhu		N	2	MISSING_DATA	144		598
071103-2	24	071103-2.edf	3237.5	765	.	223	0	1	1125	765	1714	4	884	4	3268	3204	765	765	.	TRUE	TRUE	1888	9	1	1	0	waichouzhu		N	2	MISSING_DATA	160		765
071103-2	25	071103-2.edf	3394.33	1013	.	154	0	1	1208	848	1653	5	723	6	3506	3282	1013	1013	.	TRUE	TRUE	1917	12	1	1	0	neijuzhu		N	2	MISSING_DATA	137		165
071103-2	26	071103-2.edf	2919.9	1856	.	122	0	1	1122	762	1866	5	883	10	3167	2710	1856	1856	.	TRUE	TRUE	2924	18	1	1	0	waijubin		N	2	MISSING_DATA	130		447
071103-2	27	071103-2.edf	2858.38	3088	.	119	0	1	2295	1935	3357	8	776	13	3074	2626	3088	3088	.	TRUE	TRUE	4054	16	1	1	2390.28	waijuzhu		Y	2	j	136		1153
071103-2	28	071103-2.edf	3071.76	2788	.	213	0	1	1307	947	1925	6	686	17	3330	2798	2788	2788	.	TRUE	TRUE	3850	24	1	1	0	neijubin		N	2	MISSING_DATA	167		272
071103-2	29	071103-2.edf	2820.75	2324	.	148	0	1	1062	702	1791	5	789	12	2982	2602	2324	2324	.	TRUE	TRUE	3721	20	1	1	3012.36	neichouzhu		Y	2	j	153		230
071103-2	30	071103-2.edf	2888.38	3013	.	245	0	1	1190	830	1743	4	840	16	3028	2762	3013	3013	.	TRUE	TRUE	4182	22	1	1	2626.36	neijubin		Y	2	j	143		2183
071103-2	31	071103-2.edf	2682.86	1145	.	112	0	1	1229	869	1865	6	913	7	2839	2600	1145	1145	.	TRUE	TRUE	2342	13	1	1	0	waichouzhu		N	2	MISSING_DATA	180		276
071103-2	32	071103-2.edf	2814.88	1541	.	196	0	1	1107	747	1542	5	544	8	2854	2678	1541	1541	.	TRUE	TRUE	2055	10	1	1	2747.07	neijubin		Y	2	j	131		794
071103-2	33	071103-2.edf	2772.44	1796	.	101	0	1	1080	720	1735	4	786	9	2922	2612	1796	1796	.	TRUE	TRUE	3019	14	1	1	0	waichoubin		N	2	MISSING_DATA	190		1076
071103-2	34	071103-2.edf	2819.14	1128	.	192	0	1	1488	1128	1996	7	544	7	2962	2713	1128	1128	.	TRUE	TRUE	2284	12	1	1	0	neichouzhu		N	2	MISSING_DATA	157		1128
071103-2	35	071103-2.edf	2947.71	1270	.	180	0	1	1216	856	1763	4	842	7	3019	2865	1270	1270	.	TRUE	TRUE	2246	12	1	1	0	neichoubin		N	2	MISSING_DATA	191		414
071103-2	36	071103-2.edf	2701	853	.	194	0	1	1213	853	1934	4	1017	4	2880	2552	853	853	.	TRUE	TRUE	1796	9	1	1	1611.83	waijuzhu		2	j	168	浠栦滑绔嬪埢鎶婁竴鍖呰鍑绘晫鏂圭殑鐐歌?€?鍒颁簡杩為槦銆?207
071103-2	37	071103-2.edf	2845	866	.	222	0	1	1226	866	1814	4	880	4	2884	2768	866	866	.	TRUE	TRUE	1699	8	1	1	0	neichouzhu		N	2	MISSING_DATA	177		866
071103-2	38	071103-2.edf	2999	1070	.	201	0	1	1061	701	1305	4	537	6	3078	2924	1070	1070	.	TRUE	TRUE	1991	10	1	1	0	neichoubin		N	2	MISSING_DATA	147		369
071103-2	39	071103-2.edf	2851.57	1392	.	199	0	1	559	199	749	1	551	7	2911	2766	1392	1392	.	TRUE	TRUE	2625	14	1	1	0	waijuzhu		N	2	MISSING_DATA	164		257
071103-2	40	071103-2.edf	3099.3	1698	.	178	0	1	1250	890	1991	4	1022	10	3151	2995	1698	1698	.	TRUE	TRUE	3200	19	1	1	1500.07	neijubin		Y	2	j	171		55
071103-2	41	071103-2.edf	3082.8	1093	.	162	0	1	891	531	1411	3	831	5	3165	2999	1093	1093	.	TRUE	TRUE	1924	10	1	1	0	neijuzhu		N	2	MISSING_DATA	161		562
071103-2	42	071103-2.edf	2940.83	972	.	157	0	1	1237	877	1728	4	782	6	3018	2862	972	972	.	TRUE	TRUE	2034	11	1	1	0	neijubin		N	2	MISSING_DATA	175		95
071103-2	43	071103-2.edf	3071.75	721	.	205	0	1	983	623	1652	3	973	4	3137	3005	721	721	.	TRUE	TRUE	2187	11	1	1	0	neijuzhu		N	2	MISSING_DATA	165		98
071103-2	44	071103-2.edf	2983.14	1402	.	229	0	1	1026	666	1600	3	876	7	3061	2887	1402	1402	.	TRUE	TRUE	2291	13	1	1	4011.33	neichouzhu		Y	2	j	145		492
071103-2	45	071103-2.edf	3117.12	1296	.	114	0	1	1218	858	1712	4	788	8	3274	2924	1296	1296	.	TRUE	TRUE	2507	14	1	1	1662.46	waijubin		Y	2	j	162		45
071103-2	46	071103-2.edf	3089.86	1733	.	263	0	1	1287	927	1726	4	723	7	3279	2730	1733	1733	.	TRUE	TRUE	2892	11	1	1	0	neijuzhu		N	2	MISSING_DATA	169		806
071103-2	47	071103-2.edf	3152.86	1518	.	215	0	1	1878	1518	3486	7	1658	7	3209	3085	1518	1518	.	TRUE	TRUE	3324	16	1	1	0	waichouzhu		N	2	MISSING_DATA	192		1518
071103-2	48	071103-2.edf	3162.33	1191	.	254	0	1	1225	865	1832	4	902	6	3193	3111	1191	1191	.	TRUE	TRUE	1901	12	1	1	2133.38	neijubin		Y	2	j	135		326
071103-2	49	071103-2.edf	3276.5	1660	.	157	0	1	1719	1359	2414	6	946	8	3366	3170	1660	1660	.	TRUE	TRUE	2511	12	1	1	0	waijuzhu		N	2	MISSING_DATA	132		301
071103-2	50	071103-2.edf	3260.29	1315	.	167	0	1	1199	839	1720	4	809	7	3316	3176	1315	1315	.	TRUE	TRUE	1927	11	1	1	0	neijuzhu		N	2	MISSING_DATA	133		476
071103-2	51	071103-2.edf	3177.67	963	.	173	0	1	1211	851	1487	5	552	6	3336	3059	963	963	.	TRUE	TRUE	1905	12	1	1	0	waijubin		N	2	MISSING_DATA	134		112
071103-2	52	071103-2.edf	3071.8	972	.	123	0	1	1199	839	1623	4	717	5	3198	2934	972	972	.	TRUE	TRUE	2034	9	1	1	0	neichoubin		N	2	MISSING_DATA	155		133
071103-2	53	071103-2.edf	3123.33	926	.	170	0	1	1197	837	1880	5	795	6	3211	2950	926	926	.	TRUE	TRUE	1766	11	1	1	0	neichoubin		N	2	MISSING_DATA	183		89
071103-2	54	071103-2.edf	2993.86	1045	.	165	0	1	1319	959	1593	6	544	7	3175	2865	1045	1045	.	TRUE	TRUE	2019	12	1	1	0	neichouzhu		N	2	MISSING_DATA	185		86
071103-2	55	071103-2.edf	2924.83	1132	.	177	0	1	1320	960	1811	5	765	6	3050	2838	1132	1132	.	TRUE	TRUE	2042	10	1	1	0	neichouzhu		N	2	MISSING_DATA	149		172
071103-2	56	071103-2.edf	2920.5	778	.	182	0	1	542	182	718	1	537	6	3085	2836	778	778	.	TRUE	TRUE	1649	10	1	1	0	neichouzhu		N	2	MISSING_DATA	181		217
071103-2	57	071103-2.edf	2995.33	694	.	196	0	1	1054	694	1646	3	902	3	3082	2936	694	694	.	TRUE	TRUE	1570	7	1	1	0	waijubin		N	2	MISSING_DATA	166		694
071103-2	58	071103-2.edf	3116.2	988	.	264	0	1	1305	945	1560	4	531	5	3164	3084	988	988	.	TRUE	TRUE	1747	8	1	1	0	waichoubin		N	2	MISSING_DATA	154		43
071103-2	59	071103-2.edf	2947.75	917	.	177	0	1	1277	917	1844	4	850	4	3029	2852	917	917	.	TRUE	TRUE	1846	9	1	1	0	waichoubin		N	2	MISSING_DATA	178		917
071103-2	60	071103-2.edf	3104	1368	.	202	0	1	1145	785	1401	4	544	8	3150	3049	1368	1368	.	TRUE	TRUE	2129	12	1	1	0	neichouzhu		N	2	MISSING_DATA	189		583
071103-2	61	071103-2.edf	3041.83	1165	.	238	0	1	1525	1165	2209	6	952	6	3181	2919	1165	1165	.	TRUE	TRUE	1933	11	1	1	0	waijubin		N	2	MISSING_DATA	170		1165
071103-2	62	071103-2.edf	.	0	.	.	.	.	.	.	.	.	.	0	.	.	.	.	.	TRUE	TRUE	133	1	1	0	0	waijubin		N	2	MISSING_DATA	174		.
071103-2	63	071103-2.edf	3195.57	1341	.	131	0	1	1001	641	1660	4	687	7	3336	3032	1341	1341	.	TRUE	TRUE	2348	13	1	1	0	neijuzhu		N	2	MISSING_DATA	141		700
071103-2	64	071103-2.edf	3140.12	1591	.	173	0	1	1302	942	1858	5	832	8	3186	3087	1591	1591	.	TRUE	TRUE	2543	13	1	1	0	waichoubin		N	2	MISSING_DATA	158		649
071104-2	1	071104-2.edf	4622.12	3250	.	166	0	1	1028	668	1788	5	758	17	4759	4336	3250	3250	.	TRUE	TRUE	6769	27	1	1	0	neichoubin		N	2	MISSING_DATA	191		286
071104-2	2	071104-2.edf	4392.67	4033	.	127	0	1	874	514	1281	3	720	18	4521	4009	4033	4033	.	TRUE	TRUE	6825	29	1	1	0	waijubin		N	2	MISSING_DATA	174		1780
071104-2	3	071104-2.edf	4254.44	3914	.	131	0	1	2618	2258	3213	11	717	18	4377	3989	3914	3914	.	TRUE	TRUE	5516	25	1	1	0	waichoubin		N	2	MISSING_DATA	190		270
071104-2	4	071104-2.edf	4239.46	3090	.	149	0	1	2596	2236	3479	9	734	13	4370	3983	3090	3090	.	TRUE	TRUE	4238	20	1	1	2466.13	neijubin		Y	2	j	131		724
071104-2	5	071104-2.edf	4444.95	4836	.	232	0	1	2894	2534	3780	10	762	19	4637	4245	4836	4836	.	TRUE	TRUE	6958	28	1	1	0	waijubin		N	2	MISSING_DATA	134		320
071104-2	6	071104-2.edf	4527	1971	.	259	0	1	688	328	1148	2	808	10	4635	4375	1971	1971	.	TRUE	TRUE	3658	17	1	1	0	neijuzhu		N	2	MISSING_DATA	141		1643
071104-2	7	071104-2.edf	4424.87	3680	.	100	0	1	694	334	1315	2	956	15	4565	4267	3680	3680	.	TRUE	TRUE	5102	22	1	1	0	waichouzhu		N	2	MISSING_DATA	180		1521
071104-2	8	071104-2.edf	4325.33	2559	.	39	0	1	399	39	1052	1	1014	12	4469	4159	2559	2559	.	TRUE	TRUE	3639	18	1	1	0	waijubin		N	2	MISSING_DATA	166		663
071104-2	9	071104-2.edf	4384.17	2833	.	331	0	1	691	331	1056	1	726	12	4499	4296	2833	2833	.	TRUE	TRUE	4664	21	1	1	0	waichoubin		N	2	MISSING_DATA	178		187
071104-2	10	071104-2.edf	4381.94	3702	.	57	0	1	2083	1723	2868	8	722	17	4585	4150	3702	3702	.	TRUE	TRUE	4610	22	1	1	0	neijubin		N	2	MISSING_DATA	167		23
071104-2	11	071104-2.edf	4356.23	2888	.	96	0	1	2036	1676	2612	7	747	13	4499	4216	2888	2888	.	TRUE	TRUE	3911	19	1	1	1813.85	waijubin		Y	2	f	142		263
071104-2	12	071104-2.edf	4282.82	3755	.	141	0	1	2450	2090	3740	8	719	17	4451	4024	3755	3755	.	TRUE	TRUE	5286	26	1	1	0	neichoubin		N	2	MISSING_DATA	187		151
071104-2	13	071104-2.edf	4292.93	2226	.	147	0	1	654	294	1056	2	740	15	4491	3987	2226	2226	.	TRUE	TRUE	5047	26	1	1	0	neichoubin		N	2	MISSING_DATA	155		201
071104-2	14	071104-2.edf	4406.7	1728	.	45	0	1	616	256	1287	3	722	10	4557	4270	1728	1728	.	TRUE	TRUE	3197	16	1	1	0	waijuzhu		N	2	MISSING_DATA	172		287
071104-2	15	071104-2.edf	4201.75	1996	.	73	0	1	1694	1334	2743	8	657	12	4372	3936	1996	1996	.	TRUE	TRUE	2878	16	1	1	0	waijuzhu		N	2	MISSING_DATA	164		662
071104-2	16	071104-2.edf	4305.8	3397	.	364	0	1	876	516	1515	2	957	15	4584	3940	3397	3397	.	TRUE	TRUE	4763	22	1	1	0	neichoubin		N	2	MISSING_DATA	179		376
071104-2	17	071104-2.edf	4027.35	4213	.	286	0	1	2379	2019	4738	9	2208	17	4171	3908	4213	4213	.	TRUE	TRUE	5694	27	1	1	0	waijuzhu		N	2	MISSING_DATA	176		2194
071104-2	18	071104-2.edf	3945.67	2166	.	152	0	1	1265	905	1956	5	954	12	4077	3819	2166	2166	.	TRUE	TRUE	3969	20	1	1	1364.13	waijuzhu		2	j	168	浠栦滑绔嬪埢鎶婁竴鍖呰鍑绘晫鏂圭殑鐐歌?€?鍒颁簡杩為槦銆?128
071104-2	19	071104-2.edf	3847.5	3628	.	131	0	1	864	504	1515	4	620	16	4001	3670	3628	3628	.	TRUE	TRUE	4513	22	1	1	0	neichoubin		N	2	MISSING_DATA	183		906
071104-2	20	071104-2.edf	3834.69	2517	.	69	0	1	1473	1113	2110	5	659	13	3985	3722	2517	2517	.	TRUE	TRUE	4598	20	1	1	0	neichoubin		N	2	MISSING_DATA	151		89
071104-2	21	071104-2.edf	3789	3003	.	36	0	1	1683	1323	2522	8	786	15	4023	3370	3003	3003	.	TRUE	TRUE	4615	21	1	1	1896.18	waijuzhu		Y	2	j	136		902
071104-2	22	071104-2.edf	3958.75	2904	.	140	0	1	1840	1480	2602	7	945	12	4139	3779	2904	2904	.	TRUE	TRUE	4073	19	1	1	0	neichoubin		N	2	MISSING_DATA	147		1424
071104-2	23	071104-2.edf	3806.17	1379	.	58	0	1	1315	955	2199	5	758	6	3972	3608	1379	1379	.	TRUE	TRUE	2967	11	1	1	1334.95	neijubin		Y	2	j	171		424
071104-2	24	071104-2.edf	3825.8	1621	.	307	0	1	1850	1490	3043	9	780	10	4119	3704	1621	1621	.	TRUE	TRUE	2915	14	1	1	0	waichoubin		N	2	MISSING_DATA	146		131
071104-2	25	071104-2.edf	3851.71	3619	.	65	0	1	453	93	1160	2	723	17	4036	3453	3619	3619	.	TRUE	TRUE	5939	26	1	1	2395.52	neichouzhu		Y	2	j	145		2182
071104-2	26	071104-2.edf	3629.28	4250	.	75	0	1	2086	1726	3107	8	752	18	3862	3024	4250	4250	.	TRUE	TRUE	6296	28	1	1	0	waijubin		N	2	MISSING_DATA	170		2524
071104-2	27	071104-2.edf	3372.92	2539	.	35	0	1	1581	1221	2317	6	726	12	3696	3036	2539	2539	.	TRUE	TRUE	4809	22	1	1	0	waijubin		N	2	MISSING_DATA	130		227
071104-2	28	071104-2.edf	3520.35	3790	.	249	0	1	1802	1442	3219	7	1014	17	3742	3222	3790	3790	.	TRUE	TRUE	5914	27	1	1	2022.38	neijubin		Y	2	j	143		617
071104-2	29	071104-2.edf	3482.83	2505	.	187	0	1	932	572	1880	4	931	12	3685	3248	2505	2505	.	TRUE	TRUE	4578	22	1	1	0	neijubin		N	2	MISSING_DATA	163		293
071104-2	30	071104-2.edf	3266	2833	.	92	0	1	1528	1168	2308	5	742	12	3682	3050	2833	2833	.	TRUE	TRUE	4587	19	1	1	0	waichoubin		N	2	MISSING_DATA	154		265
071104-2	31	071104-2.edf	3433.36	2542	.	104	0	1	1720	1360	2613	6	708	11	3600	3063	2542	2542	.	TRUE	TRUE	4337	18	1	1	0	neijuzhu		N	2	MISSING_DATA	137		1182
071104-2	32	071104-2.edf	3627.29	3392	.	341	0	1	2456	2096	3730	9	1074	14	3786	3349	3392	3392	.	TRUE	TRUE	6242	24	1	1	0	neijubin		N	2	MISSING_DATA	175		283
071104-2	33	071104-2.edf	3744.3	2570	.	20	0	1	380	20	791	1	772	10	3971	3455	2570	2570	.	TRUE	TRUE	4589	17	1	1	1406.04	waijuzhu		Y	2	f	140		262
071104-2	34	071104-2.edf	3643.91	2859	.	159	0	1	2454	2094	3721	8	718	11	3837	3394	2859	2859	.	TRUE	TRUE	4528	19	1	1	0	neijuzhu		N	2	MISSING_DATA	129		472
071104-2	35	071104-2.edf	3618.27	2792	.	103	0	1	2981	2621	4193	10	717	11	3749	3313	2792	2792	.	TRUE	TRUE	4250	17	1	1	0	neichouzhu		N	2	MISSING_DATA	189		171
071104-2	36	071104-2.edf	3686.29	3693	.	212	0	1	808	448	2026	2	1559	17	3841	3447	3693	3693	.	TRUE	TRUE	5337	26	1	1	0	waichouzhu		N	2	MISSING_DATA	192		1169
071104-2	37	071104-2.edf	3770.36	2624	.	76	0	1	436	76	2314	1	2239	11	3946	3634	2624	2624	.	TRUE	TRUE	8074	34	1	1	0	neijuzhu		N	2	MISSING_DATA	165		148
071104-2	38	071104-2.edf	3517.22	1904	.	184	0	1	2264	1904	3200	9	531	9	3706	3299	1904	1904	.	TRUE	TRUE	4494	20	1	1	0	waichoubin		N	2	MISSING_DATA	150		1904
071104-2	39	071104-2.edf	3571.08	2300	.	168	0	1	2600	2240	3537	11	724	12	3770	3346	2300	2300	.	TRUE	TRUE	3310	17	1	1	2550.34	neijubin		2	f	139	濂瑰?戣鐖朵翰涓炬姤鐨勪竴涓枒鐘鍦ㄨ皟鏌ュス鑷繁銆?60
071104-2	40	071104-2.edf	3646.83	3311	.	281	0	1	793	433	1173	2	727	12	3920	3418	3311	3311	.	TRUE	TRUE	4369	18	1	1	0	waijuzhu		N	2	MISSING_DATA	132		385
071104-2	41	071104-2.edf	3254.67	1666	.	273	0	1	1485	1125	2375	5	794	9	3637	3002	1666	1666	.	TRUE	TRUE	2363	14	1	1	0	neijuzhu		N	2	MISSING_DATA	133		196
071104-2	42	071104-2.edf	3368.44	1714	.	169	0	1	1738	1378	2391	7	530	9	3572	3216	1714	1714	.	TRUE	TRUE	2560	12	1	1	0	neijuzhu		N	2	MISSING_DATA	169		336
071104-2	43	071104-2.edf	3605.4	1503	.	254	0	1	1217	857	2562	6	1002	10	3838	3306	1503	1503	.	TRUE	TRUE	3292	19	1	1	0	neijuzhu		N	2	MISSING_DATA	173		352
071104-2	44	071104-2.edf	3989.82	2680	.	221	0	1	1504	1144	2266	6	724	11	4121	3887	2680	2680	.	TRUE	TRUE	4402	21	1	1	0	waichouzhu		N	2	MISSING_DATA	152		188
071104-2	45	071104-2.edf	3601.27	2219	.	199	0	1	1707	1347	2628	6	539	11	3811	3391	2219	2219	.	TRUE	TRUE	5034	19	1	1	2053.13	neijubin		Y	2	f	135		68
071104-2	46	071104-2.edf	3796.83	2871	.	73	0	1	2723	2363	3964	10	541	12	3937	3620	2871	2871	.	TRUE	TRUE	4200	17	1	1	2137.9	neichouzhu		Y	2	j	153		508
071104-2	47	071104-2.edf	3665.33	2735	.	61	0	1	1492	1132	2561	6	796	12	3959	3398	2735	2735	.	TRUE	TRUE	4103	18	1	1	0	waichouzhu		N	2	MISSING_DATA	148		69
071104-2	48	071104-2.edf	3716.38	3321	.	11	0	1	2215	1855	3258	9	539	13	3998	3386	3321	3321	.	TRUE	TRUE	4294	19	1	1	0	neichouzhu		N	2	MISSING_DATA	157		1278
071104-2	49	071104-2.edf	3600.6	2804	.	367	0	1	2522	2162	3046	7	776	10	3765	3394	2804	2804	.	TRUE	TRUE	4500	19	1	1	0	neichouzhu		N	2	MISSING_DATA	181		469
071104-2	50	071104-2.edf	3520.18	2319	.	188	0	1	2633	2273	3604	10	760	11	3689	3236	2319	2319	.	TRUE	TRUE	3476	17	1	1	0	waichoubin		N	2	MISSING_DATA	186		46
071104-2	51	071104-2.edf	3030.36	3072	.	231	0	1	591	231	961	1	731	14	3238	2739	3072	3072	.	TRUE	TRUE	4752	22	1	1	0	waichoubin		N	2	MISSING_DATA	182		266
071104-2	52	071104-2.edf	3235.2	2263	.	84	0	1	680	320	1431	2	712	10	3411	3063	2263	2263	.	TRUE	TRUE	4866	20	1	1	0	waijubin		N	2	MISSING_DATA	138		1943
071104-2	53	071104-2.edf	2979.86	2942	.	278	0	1	2308	1948	3125	9	737	14	3358	2816	2942	2942	.	TRUE	TRUE	4048	20	1	1	0	neichouzhu		N	2	MISSING_DATA	149		994
071104-2	54	071104-2.edf	3000.22	1313	.	73	0	1	1144	784	2047	6	532	9	3190	2675	1313	1313	.	TRUE	TRUE	3115	16	1	1	0	neijuzhu		N	2	MISSING_DATA	161		183
071104-2	55	071104-2.edf	2787	1673	.	75	0	1	1927	1567	2837	8	732	9	2966	2305	1673	1673	.	TRUE	TRUE	2938	14	1	1	0	neichouzhu		N	2	MISSING_DATA	185		106
071104-2	56	071104-2.edf	2776.75	1709	.	158	0	1	2069	1709	3295	8	542	8	2987	2473	1709	1709	.	TRUE	TRUE	3021	12	1	1	0	waijuzhu		N	2	MISSING_DATA	144		1709
071104-2	57	071104-2.edf	2664.62	2237	.	243	0	1	603	243	774	1	532	8	2856	2485	2237	2237	.	TRUE	TRUE	2755	11	1	1	0	waichouzhu		N	2	MISSING_DATA	156		219
071104-2	58	071104-2.edf	3105.64	2130	.	102	0	1	462	102	1623	1	1522	11	3321	2691	2130	2130	.	TRUE	TRUE	4338	21	1	1	0	waichoubin		N	2	MISSING_DATA	158		549
071104-2	59	071104-2.edf	2897.27	2599	.	386	0	1	1235	875	2224	4	1025	11	3170	2521	2599	2599	.	TRUE	TRUE	4458	22	1	1	0	neichouzhu		N	2	MISSING_DATA	177		790
071104-2	60	071104-2.edf	3267.75	3461	.	142	0	1	649	289	1293	2	990	16	3505	3068	3461	3461	.	TRUE	TRUE	5260	25	1	1	0	neichoubin		N	2	MISSING_DATA	159		130
071104-2	61	071104-2.edf	2920.55	2549	.	65	0	1	653	293	1373	2	741	11	3397	2356	2549	2549	.	TRUE	TRUE	4322	18	1	1	0	waichouzhu		N	2	MISSING_DATA	160		989
071104-2	62	071104-2.edf	3372.45	2522	.	118	0	1	2632	2272	3281	9	530	11	3678	3142	2522	2522	.	TRUE	TRUE	3677	16	1	1	1568.02	waijubin		Y	2	j	162		250
071104-2	63	071104-2.edf	3294.91	2257	.	99	0	1	1863	1503	3005	8	1018	11	3429	3134	2257	2257	.	TRUE	TRUE	3754	19	1	1	0	waichouzhu		N	2	MISSING_DATA	184		754
071104-2	64	071104-2.edf	3236.64	2501	.	189	0	1	2208	1848	3549	11	543	14	3335	3135	2501	2501	.	TRUE	TRUE	3484	19	1	1	0	waichouzhu		N	2	MISSING_DATA	188		218
071106-2	1	071106-2.edf	2218.15	9148	.	291	0	1	818	458	2581	2	2101	39	2384	1934	9148	9148	.	TRUE	TRUE	13744	69	1	1	0	waichouzhu		N	2	MISSING_DATA	192		497
071106-2	2	071106-2.edf	2198.62	2739	.	191	0	1	2949	2589	4278	12	1068	13	2372	2064	2739	2739	.	TRUE	TRUE	4129	20	1	1	0	waijuzhu		N	2	MISSING_DATA	176		150
071106-2	3	071106-2.edf	2262.04	5962	.	254	0	1	1564	1204	2781	5	1492	27	2423	1949	5962	5962	.	TRUE	TRUE	8510	38	1	1	0	waichouzhu		N	2	MISSING_DATA	184		2065
071106-2	4	071106-2.edf	2354.17	2316	.	154	0	1	514	154	852	1	699	12	2480	2157	2316	2316	.	TRUE	TRUE	3911	22	1	1	0	waichouzhu		N	2	MISSING_DATA	188		764
071106-2	5	071106-2.edf	2392.05	5052	.	170	0	1	530	170	871	1	702	21	2536	2244	5052	5052	.	TRUE	TRUE	7282	31	1	1	0	neijuzhu		N	2	MISSING_DATA	161		951
071106-2	6	071106-2.edf	2545.82	5350	.	42	0	1	578	218	1206	2	947	28	2727	2365	5350	5350	.	TRUE	TRUE	7888	40	1	1	2261.86	waijuzhu		2	j	168	浠栦滑绔嬪埢鎶婁竴鍖呰鍑绘晫鏂圭殑鐐歌?€?鍒颁簡杩為槦銆?215
071106-2	7	071106-2.edf	2505.26	6313	.	158	0	1	808	448	1424	3	749	34	2817	2264	6313	6313	.	TRUE	TRUE	8444	45	1	1	0	neichoubin		N	2	MISSING_DATA	147		415
071106-2	8	071106-2.edf	2595.04	6266	.	195	0	1	753	393	1403	3	776	27	2849	2354	6266	6266	.	TRUE	TRUE	9070	38	1	1	0	neichoubin		N	2	MISSING_DATA	191		358
071106-2	9	071106-2.edf	2625.03	7980	.	111	0	1	471	111	751	1	641	31	2926	2274	7980	7980	.	TRUE	TRUE	11173	45	1	1	0	waijuzhu		N	2	MISSING_DATA	132		836
071106-2	10	071106-2.edf	2849.74	9586	.	595	0	1	2112	1752	2713	5	867	35	3011	2533	9586	9586	.	TRUE	TRUE	12192	46	1	1	0	neijubin		N	2	MISSING_DATA	163		2123
071106-2	11	071106-2.edf	2883.25	2655	.	190	0	1	2437	2077	3193	8	966	12	3087	2580	2655	2655	.	TRUE	TRUE	5045	24	1	1	0	waichouzhu		N	2	MISSING_DATA	148		392
071106-2	12	071106-2.edf	2737.53	3412	.	400	0	1	760	400	1142	1	743	15	2969	2527	3412	3412	.	TRUE	TRUE	5992	25	1	1	0	waichoubin		N	2	MISSING_DATA	182		719
071106-2	13	071106-2.edf	2814.48	7154	.	199	0	1	1778	1418	3295	7	1489	29	3042	2512	7154	7154	.	TRUE	TRUE	13515	46	1	1	0	neichouzhu		N	2	MISSING_DATA	177		785
071106-2	14	071106-2.edf	3150.59	7027	.	158	0	1	518	158	825	1	668	32	3518	2822	7027	7027	.	TRUE	TRUE	10618	46	1	1	0	neichouzhu		N	2	MISSING_DATA	181		207
071106-2	15	071106-2.edf	2871.09	10580	.	206	0	1	672	312	972	2	650	44	3245	2636	10580	10580	.	TRUE	TRUE	15555	64	1	1	2029.86	neichouzhu		Y	2	j	153		1054
071106-2	16	071106-2.edf	2834.91	10465	.	7	0	1	367	7	552	1	546	44	3073	2141	10465	10465	.	TRUE	TRUE	12143	52	1	1	1436.46	waijubin		Y	2	f	142		7879
071106-2	17	071106-2.edf	3088.08	2377	.	289	0	1	649	289	1054	1	766	12	3419	2923	2377	2377	.	TRUE	TRUE	4319	21	1	1	2667.04	waijuzhu		Y	2	j	136		28
071106-2	18	071106-2.edf	2876.47	6396	.	141	0	1	3160	2800	3843	13	721	30	3066	2551	6396	6396	.	TRUE	TRUE	9578	45	1	1	0	neijuzhu		N	2	MISSING_DATA	141		182
071106-2	19	071106-2.edf	3016.7	2012	.	176	0	1	2204	1844	3376	9	1333	10	3275	2870	2012	2012	.	TRUE	TRUE	4360	20	1	1	0	waijuzhu		N	2	MISSING_DATA	164		168
071106-2	20	071106-2.edf	2899.88	1714	.	245	0	1	2074	1714	2993	8	1117	8	3071	2743	1714	1714	.	TRUE	TRUE	3356	17	1	1	0	waijubin		N	2	MISSING_DATA	138		1714
071106-2	21	071106-2.edf	2799.6	1986	.	203	0	1	1866	1506	2884	7	1232	10	2947	2668	1986	1986	.	TRUE	TRUE	3951	20	1	1	0	waichoubin		N	2	MISSING_DATA	146		167
071106-2	22	071106-2.edf	3058.5	4584	.	194	0	1	554	194	887	1	694	20	3192	2979	4584	4584	.	TRUE	TRUE	6399	31	1	1	0	neijuzhu		N	2	MISSING_DATA	169		67
071106-2	23	071106-2.edf	3007.56	1492	.	162	0	1	522	162	1184	1	1023	9	3172	2875	1492	1492	.	TRUE	TRUE	3642	22	1	1	1143.96	waijuzhu		Y	2	f	140		70
071106-2	24	071106-2.edf	1858.89	3004	.	163	0	1	523	163	845	1	683	19	2085	1533	3004	3004	.	TRUE	TRUE	4660	27	1	1	0	neichoubin		N	2	MISSING_DATA	183		711
071106-2	25	071106-2.edf	1732.43	825	.	306	0	1	841	481	1943	4	699	7	1939	1638	825	825	.	TRUE	TRUE	1772	12	1	1	0	waijubin		N	2	MISSING_DATA	130		344
071106-2	26	071106-2.edf	1952.6	1923	.	135	0	1	1321	961	2696	7	535	15	2142	1662	1923	1923	.	TRUE	TRUE	3372	25	1	1	1263.07	neijubin		Y	2	j	131		962
071106-2	27	071106-2.edf	2115.92	1673	.	150	0	1	603	243	1549	3	734	13	2527	1529	1673	1673	.	TRUE	TRUE	2861	20	1	1	921.597	waijubin		Y	2	j	162		966
071106-2	28	071106-2.edf	1989.67	5884	.	261	0	1	1248	888	2386	4	1417	39	2474	1341	5884	5884	.	TRUE	TRUE	9147	50	1	1	0	neichoubin		N	2	MISSING_DATA	151		1875
071106-2	29	071106-2.edf	1943.94	2408	.	58	0	1	459	99	1076	2	682	16	2187	1561	2408	2408	.	TRUE	TRUE	5989	28	1	1	0	neijuzhu		N	2	MISSING_DATA	129		284
071106-2	30	071106-2.edf	2008.29	845	.	22	0	1	1129	769	1886	6	1018	7	2131	1826	845	845	.	TRUE	TRUE	2153	14	1	1	0	waichoubin		N	2	MISSING_DATA	178		76
071106-2	31	071106-2.edf	1936.5	1596	.	182	0	1	1406	1046	2197	5	1053	8	2030	1826	1596	1596	.	TRUE	TRUE	3859	16	1	1	0	waichouzhu		N	2	MISSING_DATA	160		550
071106-2	32	071106-2.edf	2096.25	4563	.	168	0	1	1686	1326	2302	7	820	16	2349	1863	4563	4563	.	TRUE	TRUE	6809	27	1	1	0	neijuzhu		N	2	MISSING_DATA	137		135
071106-2	33	071106-2.edf	2101.12	4959	.	230	0	1	590	230	764	1	535	24	2277	1983	4959	4959	.	TRUE	TRUE	7344	35	1	1	0	neichouzhu		N	2	MISSING_DATA	189		857
071106-2	34	071106-2.edf	2071.83	3433	.	210	0	1	2688	2328	3764	13	902	18	2187	1833	3433	3433	.	TRUE	TRUE	5267	29	1	1	0	waijuzhu		N	2	MISSING_DATA	144		697
071106-2	35	071106-2.edf	2163.86	5734	.	68	0	1	3118	2758	4034	14	731	29	2323	1980	5734	5734	.	TRUE	TRUE	7268	37	1	1	0	neichoubin		N	2	MISSING_DATA	179		1799
071106-2	36	071106-2.edf	2160.85	2481	.	113	0	1	1510	1150	2514	5	1272	13	2275	1994	2481	2481	.	TRUE	TRUE	4620	23	1	1	0	waichouzhu		N	2	MISSING_DATA	152		85
071106-2	37	071106-2.edf	2370.07	6452	.	102	0	1	1261	901	2210	5	1002	27	2647	2169	6452	6452	.	TRUE	TRUE	8329	36	1	1	0	neijubin		N	2	MISSING_DATA	175		4642
071106-2	38	071106-2.edf	2384.9	2389	.	164	0	1	524	164	698	1	535	10	2558	2198	2389	2389	.	TRUE	TRUE	4099	18	1	1	0	waijuzhu		N	2	MISSING_DATA	172		224
071106-2	39	071106-2.edf	2457.97	9261	.	92	0	1	622	262	814	2	543	38	2903	1819	9261	9261	.	TRUE	TRUE	10197	44	1	1	1668.2	neijubin		Y	2	j	143		175
071106-2	40	071106-2.edf	2486.36	2729	.	197	0	1	741	381	1547	2	1140	11	2611	2304	2729	2729	.	TRUE	TRUE	5137	23	1	1	0	waichoubin		N	2	MISSING_DATA	186		433
071106-2	41	071106-2.edf	2505.75	1967	.	89	0	1	1279	919	1986	5	981	12	2713	2104	1967	1967	.	TRUE	TRUE	4022	22	1	1	1165.03	neijubin		Y	2	j	171		443
071106-2	42	071106-2.edf	2509.83	3365	.	155	0	1	1874	1514	2228	9	541	18	2692	2200	3365	3365	.	TRUE	TRUE	4991	26	1	1	0	neichouzhu		N	2	MISSING_DATA	157		285
071106-2	43	071106-2.edf	2441.18	1806	.	175	0	1	535	175	709	1	535	11	2638	2294	1806	1806	.	TRUE	TRUE	3830	19	1	1	0	neichoubin		N	2	MISSING_DATA	187		218
071106-2	44	071106-2.edf	2571.14	5115	.	55	0	1	2482	2122	3339	12	731	21	2830	2164	5115	5115	.	TRUE	TRUE	8025	33	1	1	0	waichoubin		N	2	MISSING_DATA	150		625
071106-2	45	071106-2.edf	2641.23	2785	.	282	0	1	1231	871	2124	4	1173	13	2782	2504	2785	2785	.	TRUE	TRUE	5237	25	1	1	0	waijubin		N	2	MISSING_DATA	174		496
071106-2	46	071106-2.edf	2320.75	2282	.	199	0	1	1686	1326	2447	7	989	12	2739	1948	2282	2282	.	TRUE	TRUE	3840	19	1	1	0	waichoubin		N	2	MISSING_DATA	190		231
071106-2	47	071106-2.edf	2546.55	2497	.	430	0	1	1374	1014	2352	4	1261	11	2632	2452	2497	2497	.	TRUE	TRUE	4494	22	1	1	0	waijubin		N	2	MISSING_DATA	166		617
071106-2	48	071106-2.edf	2511.52	5485	.	76	0	1	2952	2592	4049	14	998	27	2776	2066	5485	5485	.	TRUE	TRUE	7012	34	1	1	3862.29	neijubin		Y	2	j	135		2447
071106-2	49	071106-2.edf	2583.88	1888	.	316	0	1	1339	979	2032	5	733	8	2833	2440	1888	1888	.	TRUE	TRUE	3706	16	1	1	0	neichouzhu		N	2	MISSING_DATA	185		408
071106-2	50	071106-2.edf	2566.67	1632	.	391	0	1	1992	1632	2292	6	544	6	2700	2483	1632	1632	.	TRUE	TRUE	2773	12	1	1	0	waijubin		N	2	MISSING_DATA	134		1632
071106-2	51	071106-2.edf	2556.12	3932	.	195	0	1	1887	1527	2608	6	942	17	2720	2419	3932	3932	.	TRUE	TRUE	7855	33	1	1	0	neijuzhu		N	2	MISSING_DATA	165		161
071106-2	52	071106-2.edf	1703.9	9982	.	78	0	1	690	330	1139	3	758	39	1954	1331	9982	9982	.	TRUE	TRUE	12945	51	1	1	0	waichouzhu		N	2	MISSING_DATA	156		2016
071106-2	53	071106-2.edf	1920.64	2106	.	157	0	1	517	157	688	1	532	11	2113	1686	2106	2106	.	TRUE	TRUE	4099	17	1	1	0	waichouzhu		N	2	MISSING_DATA	180		134
071106-2	54	071106-2.edf	1806	1441	.	181	0	1	1783	1423	2520	7	944	8	1946	1628	1441	1441	.	TRUE	TRUE	3800	19	1	1	0	neijubin		N	2	MISSING_DATA	167		18
071106-2	55	071106-2.edf	1693	1148	.	69	0	1	429	69	1046	1	978	6	1821	1563	1148	1148	.	TRUE	TRUE	4096	17	1	1	0	neichoubin		N	2	MISSING_DATA	155		1079
071106-2	56	071106-2.edf	1805.71	1290	.	183	0	1	1524	1164	2285	6	1014	7	1934	1762	1290	1290	.	TRUE	TRUE	3372	15	1	1	2151.23	neijubin		2	f	139	濂瑰?戣鐖朵翰涓炬姤鐨勪竴涓枒鐘鍦ㄨ皟鏌ュス鑷繁銆?126
071106-2	57	071106-2.edf	1956.4	8789	.	141	0	1	2292	1932	3196	8	1024	35	2169	1692	8789	8789	.	TRUE	TRUE	12424	50	1	1	0	neijuzhu		N	2	MISSING_DATA	173		451
071106-2	58	071106-2.edf	2020.45	4830	.	378	0	1	3170	2810	4180	11	1134	20	2123	1853	4830	4830	.	TRUE	TRUE	8251	32	1	1	2364.33	neichouzhu		Y	2	j	145		803
071106-2	59	071106-2.edf	2101.92	8324	.	285	0	1	1096	736	1955	3	1184	39	2279	1631	8324	8324	.	TRUE	TRUE	17571	79	1	1	0	waichoubin		N	2	MISSING_DATA	158		710
071106-2	60	071106-2.edf	2224.45	4461	.	253	0	1	1594	1234	2447	6	1111	20	2441	1986	4461	4461	.	TRUE	TRUE	8156	37	1	1	0	neichouzhu		N	2	MISSING_DATA	149		150
071106-2	61	071106-2.edf	2113.24	5201	.	213	0	1	2868	2508	3932	13	886	25	2287	1805	5201	5201	.	TRUE	TRUE	7801	35	1	1	0	neijuzhu		N	2	MISSING_DATA	133		105
071106-2	62	071106-2.edf	2246.67	7767	.	55	0	1	4294	3934	5541	17	744	36	2376	2028	7767	7767	.	TRUE	TRUE	12161	55	1	1	0	neichoubin		N	2	MISSING_DATA	159		905
071106-2	63	071106-2.edf	2175	1371	.	105	0	1	1327	967	2247	5	1191	7	2512	1943	1371	1371	.	TRUE	TRUE	3713	15	1	1	0	waichoubin		N	2	MISSING_DATA	154		404
071106-2	64	071106-2.edf	2426.98	12478	.	191	0	1	1729	1369	2697	7	951	41	2738	2155	12478	12478	.	TRUE	TRUE	16612	59	1	1	0	waijubin		N	2	MISSING_DATA	170		3573
071107-2	1	071107-2.edf	2466.33	2679	.	134	0	1	2479	2119	3911	7	1635	9	2574	2336	2679	2679	.	TRUE	TRUE	5143	16	1	1	0	waijubin		N	2	MISSING_DATA	166		141
071107-2	2	071107-2.edf	2350.57	1718	.	139	0	1	499	139	935	1	797	7	2641	2178	1718	1718	.	TRUE	TRUE	3900	15	1	1	1522.58	neijubin		Y	2	j	171		199
071107-2	3	071107-2.edf	2379.33	3165	.	213	0	1	2687	2327	3216	10	534	12	2624	2234	3165	3165	.	TRUE	TRUE	4510	17	1	1	0	waichoubin		N	2	MISSING_DATA	150		838
071107-2	4	071107-2.edf	2610.43	2267	.	198	0	1	558	198	907	1	710	7	2795	2485	2267	2267	.	TRUE	TRUE	3731	12	1	1	0	waichoubin		N	2	MISSING_DATA	182		2069
071107-2	5	071107-2.edf	2406.86	1902	.	168	0	1	2116	1756	3082	6	1088	7	2460	2362	1902	1902	.	TRUE	TRUE	3910	15	1	1	0	waichouzhu		N	2	MISSING_DATA	148		146
071107-2	6	071107-2.edf	2669.14	1415	.	150	0	1	773	413	1065	3	606	7	2845	2484	1415	1415	.	TRUE	TRUE	2638	13	1	1	0	neijubin		N	2	MISSING_DATA	163		1002
071107-2	7	071107-2.edf	2664.5	3158	.	261	0	1	3518	3158	4333	14	720	14	2792	2582	3158	3158	.	TRUE	TRUE	4370	20	1	1	0	neijubin		N	2	MISSING_DATA	175		3158
071107-2	8	071107-2.edf	2419.67	1568	.	474	0	1	1928	1568	2694	6	1017	6	2586	2171	1568	1568	.	TRUE	TRUE	2877	10	1	1	0	neichouzhu		N	2	MISSING_DATA	149		1568
071107-2	9	071107-2.edf	2800.82	2910	.	262	0	1	622	262	986	1	725	11	3057	2654	2910	2910	.	TRUE	TRUE	4536	17	1	1	0	neichouzhu		N	2	MISSING_DATA	185		504
071107-2	10	071107-2.edf	2794.33	1909	.	155	0	1	2269	1909	2909	9	784	9	2852	2759	1909	1909	.	TRUE	TRUE	2440	11	1	1	0	neijuzhu		N	2	MISSING_DATA	137		1909
071107-2	11	071107-2.edf	2698.7	2110	.	268	0	1	2470	2110	3170	10	794	10	2845	2586	2110	2110	.	TRUE	TRUE	2608	13	1	1	0	neijuzhu		N	2	MISSING_DATA	161		2110
071107-2	12	071107-2.edf	2626.14	1708	.	261	0	1	2068	1708	2890	7	1022	7	2852	2507	1708	1708	.	TRUE	TRUE	2367	11	1	1	0	waijuzhu		N	2	MISSING_DATA	164		1708
071107-2	13	071107-2.edf	2710.18	2411	.	190	0	1	2521	2161	3318	10	778	11	2987	2590	2411	2411	.	TRUE	TRUE	3439	15	1	1	0	neichouzhu		N	2	MISSING_DATA	181		250
071107-2	14	071107-2.edf	2664.38	1838	.	142	0	1	1970	1610	2536	7	767	8	2738	2580	1838	1838	.	TRUE	TRUE	2971	13	1	1	0	waijubin		N	2	MISSING_DATA	174		228
071107-2	15	071107-2.edf	2785.5	2447	.	3	0	1	2654	2294	3082	11	535	12	3039	2536	2447	2447	.	TRUE	TRUE	3093	14	1	1	627.99	waijubin		Y	2	f	142		153
071107-2	16	071107-2.edf	2705.86	1573	.	144	0	1	1605	1245	2159	5	797	7	2880	2530	1573	1573	.	TRUE	TRUE	2787	12	1	1	0	waichoubin		N	2	MISSING_DATA	146		328
071107-2	17	071107-2.edf	2770.8	799	.	46	0	1	406	46	588	1	543	5	2988	2651	799	799	.	TRUE	TRUE	1347	8	1	1	0	neijuzhu		N	2	MISSING_DATA	165		753
071107-2	18	071107-2.edf	2702.86	1926	.	200	0	1	2286	1926	4385	7	2310	7	2814	2569	1926	1926	.	TRUE	TRUE	3862	15	1	1	0	waijuzhu		N	2	MISSING_DATA	176		1926
071107-2	19	071107-2.edf	2701.64	2454	.	245	0	1	2814	2454	3548	11	779	11	2866	2545	2454	2454	.	TRUE	TRUE	3899	17	1	1	0	neichouzhu		N	2	MISSING_DATA	177		2454
071107-2	20	071107-2.edf	2727.57	1643	.	219	0	1	1983	1623	2260	6	533	7	2916	2463	1643	1643	.	TRUE	TRUE	2335	10	1	1	0	neichouzhu		N	2	MISSING_DATA	157		20
071107-2	21	071107-2.edf	2729.29	1907	.	248	0	1	2267	1907	2788	7	752	7	2866	2615	1907	1907	.	TRUE	TRUE	2787	11	1	1	1576.09	waijuzhu		Y	2	j	136		1907
071107-2	22	071107-2.edf	2559	1768	.	278	0	1	2001	1641	2343	5	610	6	2883	2409	1768	1768	.	TRUE	TRUE	2279	9	1	1	0	neijuzhu		N	2	MISSING_DATA	173		127
071107-2	23	071107-2.edf	2612	1562	.	315	0	1	1755	1395	2234	7	704	8	2852	2438	1562	1562	.	TRUE	TRUE	2041	11	1	1	0	neichoubin		N	2	MISSING_DATA	183		167
071107-2	24	071107-2.edf	2676.25	1737	.	111	0	1	471	111	642	1	532	8	2869	2485	1737	1737	.	TRUE	TRUE	2940	13	1	1	0	neichoubin		N	2	MISSING_DATA	159		1626
071107-2	25	071107-2.edf	3201.2	1186	.	119	0	1	1460	1100	1999	4	824	5	3337	3016	1186	1186	.	TRUE	TRUE	2428	10	1	1	0	waichoubin		N	2	MISSING_DATA	190		86
071107-2	26	071107-2.edf	3049.55	2452	.	205	0	1	2812	2452	3418	11	534	11	3220	2822	2452	2452	.	TRUE	TRUE	2875	13	1	1	3787.02	neijubin		2	f	139	濂瑰?戣鐖朵翰涓炬姤鐨勪竴涓枒鐘鍦ㄨ皟鏌ュス鑷繁銆?173
071107-2	27	071107-2.edf	2789.33	1686	.	165	0	1	1988	1628	2715	8	784	9	2916	2659	1686	1686	.	TRUE	TRUE	2214	11	1	1	0	waijuzhu		N	2	MISSING_DATA	132		58
071107-2	28	071107-2.edf	2771	1464	.	225	0	1	1824	1464	2289	7	542	7	2859	2608	1464	1464	.	TRUE	TRUE	2227	11	1	1	0	neichoubin		N	2	MISSING_DATA	147		1464
071107-2	29	071107-2.edf	2760.54	2774	.	397	0	1	2800	2440	3967	11	1095	13	2886	2573	2774	2774	.	TRUE	TRUE	3709	18	1	1	983.242	neichouzhu		Y	2	f	145		124
071107-2	30	071107-2.edf	2705.5	1153	.	101	0	1	1513	1153	2826	6	1374	6	2820	2591	1153	1153	.	TRUE	TRUE	2461	13	1	1	867.511	waijuzhu		2	j	168	浠栦滑绔嬪埢鎶婁竴鍖呰鍑绘晫鏂圭殑鐐歌?€?鍒颁簡杩為槦銆?235
071107-2	31	071107-2.edf	2895.89	1893	.	94	0	1	2000	1640	2305	7	530	9	3086	2661	1893	1893	.	TRUE	TRUE	3203	13	1	1	1652.02	neijubin		Y	2	j	131		253
071107-2	32	071107-2.edf	2765.75	865	.	311	0	1	1148	788	1813	3	971	4	2862	2647	865	865	.	TRUE	TRUE	1832	7	1	1	0	waijubin		N	2	MISSING_DATA	138		77
071107-2	33	071107-2.edf	2691.62	1581	.	178	0	1	638	278	1175	2	881	8	2961	2492	1581	1581	.	TRUE	TRUE	2763	13	1	1	0	neichoubin		N	2	MISSING_DATA	151		216
071107-2	34	071107-2.edf	2663	730	.	318	0	1	1090	730	1809	3	1030	3	2754	2599	730	730	.	TRUE	TRUE	1467	7	1	1	0	waichouzhu		N	2	MISSING_DATA	184		730
071107-2	35	071107-2.edf	2756.67	1501	.	154	0	1	1861	1501	2543	6	791	6	2904	2576	1501	1501	.	TRUE	TRUE	2230	9	1	1	0	neichoubin		N	2	MISSING_DATA	179		1501
071107-2	36	071107-2.edf	2593.18	2292	.	229	0	1	2652	2292	3108	11	546	11	2789	2422	2292	2292	.	TRUE	TRUE	2666	14	1	1	0	neijuzhu		N	2	MISSING_DATA	141		2292
071107-2	37	071107-2.edf	2866.17	1727	.	259	0	1	1982	1622	2599	5	890	6	2958	2773	1727	1727	.	TRUE	TRUE	2688	9	1	1	0	neichoubin		N	2	MISSING_DATA	191		105
071107-2	38	071107-2.edf	2588	1325	.	227	0	1	1569	1209	1847	5	533	6	2724	2424	1325	1325	.	TRUE	TRUE	2342	10	1	1	0	waijubin		N	2	MISSING_DATA	134		116
071107-2	39	071107-2.edf	2642.75	2377	.	238	0	1	2737	2377	4262	8	1673	8	2851	2337	2377	2377	.	TRUE	TRUE	3364	12	1	1	0	waichouzhu		N	2	MISSING_DATA	192		2377
071107-2	40	071107-2.edf	2899.36	2550	.	275	0	1	635	275	1568	1	1294	11	3045	2681	2550	2550	.	TRUE	TRUE	3800	16	1	1	0	waichoubin		N	2	MISSING_DATA	158		173
071107-2	41	071107-2.edf	2717.5	1224	.	203	0	1	563	203	746	1	544	6	2777	2696	1224	1224	.	TRUE	TRUE	2474	11	1	1	0	waichoubin		N	2	MISSING_DATA	154		1021
071107-2	42	071107-2.edf	2791.86	1338	.	191	0	1	1647	1287	2199	6	774	7	2907	2604	1338	1338	.	TRUE	TRUE	2029	10	1	1	0	neijubin		N	2	MISSING_DATA	167		51
071107-2	43	071107-2.edf	2569.6	1008	.	259	0	1	1207	847	1916	4	981	5	2703	2400	1008	1008	.	TRUE	TRUE	2167	9	1	1	0	waichouzhu		N	2	MISSING_DATA	180		161
071107-2	44	071107-2.edf	2914	2077	.	148	0	1	1808	1448	2741	6	1031	9	3075	2659	2077	2077	.	TRUE	TRUE	3780	14	1	1	0	waichouzhu		N	2	MISSING_DATA	152		629
071107-2	45	071107-2.edf	2549.62	1836	.	279	0	1	2017	1657	2829	7	950	8	2682	2407	1836	1836	.	TRUE	TRUE	2780	13	1	1	0	neichoubin		N	2	MISSING_DATA	155		179
071107-2	46	071107-2.edf	2582.2	901	.	231	0	1	1135	775	1672	4	810	5	2602	2565	901	901	.	TRUE	TRUE	1581	8	1	1	0	waijubin		N	2	MISSING_DATA	170		126
071107-2	47	071107-2.edf	2555.25	782	.	379	0	1	1090	730	1669	3	884	4	2586	2510	782	782	.	TRUE	TRUE	1762	7	1	1	3266.34	neijubin		Y	2	f	135		52
071107-2	48	071107-2.edf	2748	1295	.	249	0	1	609	249	1047	1	799	4	2906	2445	1295	1295	.	TRUE	TRUE	2310	10	1	1	0	waichouzhu		N	2	MISSING_DATA	160		1046
071107-2	49	071107-2.edf	2412	1363	.	450	0	1	1723	1363	2463	4	1026	4	2554	2336	1363	1363	.	TRUE	TRUE	2166	7	1	1	0	neijuzhu		N	2	MISSING_DATA	133		1363
071107-2	50	071107-2.edf	2905.4	922	.	207	0	1	947	587	1661	3	1022	5	3072	2673	922	922	.	TRUE	TRUE	2134	10	1	1	0	neichoubin		N	2	MISSING_DATA	187		148
071107-2	51	071107-2.edf	2592	517	.	238	0	1	713	353	1339	2	963	3	2691	2403	517	517	.	TRUE	TRUE	1763	9	1	1	0	waijuzhu		N	2	MISSING_DATA	172		164
071107-2	52	071107-2.edf	2866.5	1239	.	455	0	1	1599	1239	2293	4	969	4	2982	2744	1239	1239	.	TRUE	TRUE	2138	8	1	1	0	waichouzhu		N	2	MISSING_DATA	156		1239
071107-2	53	071107-2.edf	2525.2	986	.	195	0	1	691	331	1267	2	897	5	2612	2424	986	986	.	TRUE	TRUE	2196	10	1	1	2737.71	neijubin		Y	2	j	143		655
071107-2	54	071107-2.edf	2529.29	1899	.	248	0	1	2259	1899	3868	7	1729	7	2664	2406	1899	1899	.	TRUE	TRUE	3533	12	1	1	0	waijuzhu		N	2	MISSING_DATA	144		1899
071107-2	55	071107-2.edf	2642.38	1756	.	186	0	1	546	186	995	1	810	8	2710	2518	1756	1756	.	TRUE	TRUE	2621	11	1	1	0	neijuzhu		N	2	MISSING_DATA	169		486
071107-2	56	071107-2.edf	2402	1065	.	250	0	1	1425	1065	2495	4	1372	4	2466	2361	1065	1065	.	TRUE	TRUE	3096	10	1	1	0	waichoubin		N	2	MISSING_DATA	178		1065
071107-2	57	071107-2.edf	2306.6	1358	.	303	0	1	1718	1358	2438	5	981	5	2356	2241	1358	1358	.	TRUE	TRUE	2410	9	1	1	0	neichouzhu		N	2	MISSING_DATA	189		1358
071107-2	58	071107-2.edf	2538.71	1111	.	143	0	1	503	143	967	1	825	7	2620	2436	1111	1111	.	TRUE	TRUE	1915	10	1	1	0	waijubin		N	2	MISSING_DATA	130		968
071107-2	59	071107-2.edf	2314.67	1231	.	386	0	1	1591	1231	2235	6	883	6	2406	2192	1231	1231	.	TRUE	TRUE	2141	11	1	1	0	waichouzhu		N	2	MISSING_DATA	188		1231
071107-2	60	071107-2.edf	2194	1567	.	112	0	1	1927	1567	2664	5	988	5	2259	2154	1567	1567	.	TRUE	TRUE	3241	12	1	1	0	waichoubin		N	2	MISSING_DATA	186		1567
071107-2	61	071107-2.edf	2559.5	1796	.	85	0	1	2156	1796	2781	8	830	8	2668	2371	1796	1796	.	TRUE	TRUE	2658	11	1	1	955.664	waijubin		Y	2	j	162		1796
071107-2	62	071107-2.edf	2252.25	1153	.	291	0	1	1513	1153	2334	4	1022	4	2271	2238	1153	1153	.	TRUE	TRUE	2033	9	1	1	980.639	waijuzhu		Y	2	f	140		1153
071107-2	63	071107-2.edf	2347.56	1921	.	191	0	1	2281	1921	3137	9	1003	9	2527	2198	1921	1921	.	TRUE	TRUE	2810	13	1	1	1740.97	neichouzhu		Y	2	j	153		1921
071107-2	64	071107-2.edf	2557	849	.	457	0	1	1209	849	1845	3	946	3	2602	2532	849	849	.	TRUE	TRUE	1734	8	1	1	0	neijuzhu		N	2	MISSING_DATA	129		849
071201-2	1	071201-2.edf	2106.85	9107	.	172	0	1	532	172	869	1	698	41	2622	1739	9107	9107	.	TRUE	TRUE	16184	74	1	1	0	neichoubin		N	2	MISSING_DATA	191		1381
071201-2	2	071201-2.edf	1837.71	3150	.	158	0	1	2459	2099	2998	8	758	14	1907	1723	3150	3150	.	TRUE	TRUE	5248	25	1	1	2805.24	waijubin		Y	2	f	142		679
071201-2	3	071201-2.edf	1861.35	3492	.	160	0	1	681	321	1070	2	743	17	2190	1615	3492	3492	.	TRUE	TRUE	5660	29	1	1	0	neijubin		N	2	MISSING_DATA	167		688
071201-2	4	071201-2.edf	1773.88	3464	.	175	0	1	535	175	918	1	744	17	1843	1636	3464	3464	.	TRUE	TRUE	5993	29	1	1	3256.11	neijubin		2	f	139	濂瑰?戣鐖朵翰涓炬姤鐨勪竴涓枒鐘鍦ㄨ皟鏌ュス鑷繁銆?58
071201-2	5	071201-2.edf	1754.86	3020	.	139	0	1	967	607	1756	3	1099	14	1993	1615	3020	3020	.	TRUE	TRUE	5590	26	1	1	4347.48	waijuzhu		Y	2	f	140		496
071201-2	6	071201-2.edf	1753.7	2441	.	173	0	1	2801	2441	3714	10	1086	10	1804	1726	2441	2441	.	TRUE	TRUE	3858	18	1	1	0	neichouzhu		N	2	MISSING_DATA	177		2441
071201-2	7	071201-2.edf	1622.88	2287	.	449	0	1	2464	2104	3342	7	1111	8	1738	1470	2287	2287	.	TRUE	TRUE	4130	19	1	1	3355.11	waijuzhu		Y	2	j	136		183
071201-2	8	071201-2.edf	1651.44	3670	.	169	0	1	529	169	890	1	722	16	1781	1455	3670	3670	.	TRUE	TRUE	5432	24	1	1	0	neichoubin		N	2	MISSING_DATA	151		848
071201-2	9	071201-2.edf	1648.57	3166	.	204	0	1	1050	690	1430	2	726	14	1761	1433	3166	3166	.	TRUE	TRUE	5885	27	1	1	0	neijuzhu		N	2	MISSING_DATA	141		211
071201-2	10	071201-2.edf	1628.63	3745	.	203	0	1	563	203	1212	1	1010	19	1778	1460	3745	3745	.	TRUE	TRUE	5247	27	1	1	0	waichouzhu		N	2	MISSING_DATA	156		387
071201-2	11	071201-2.edf	1628.91	2197	.	169	0	1	529	169	888	1	720	11	1694	1563	2197	2197	.	TRUE	TRUE	3731	18	1	1	0	neijuzhu		N	2	MISSING_DATA	169		1483
071201-2	12	071201-2.edf	1531	5506	.	274	0	1	2806	2446	3651	8	1054	21	1630	1401	5506	5506	.	TRUE	TRUE	9879	40	1	1	0	neichoubin		N	2	MISSING_DATA	183		85
071201-2	13	071201-2.edf	1521.4	3310	.	85	0	1	445	85	1330	1	1246	15	1608	1380	3310	3310	.	TRUE	TRUE	5641	25	1	1	3061	waijuzhu		2	j	168	浠栦滑绔嬪埢鎶婁竴鍖呰鍑绘晫鏂圭殑鐐歌?€?鍒颁簡杩為槦銆?203
071201-2	14	071201-2.edf	1636.24	3779	.	249	0	1	1929	1569	2870	7	1179	17	1854	1493	3779	3779	.	TRUE	TRUE	5886	29	1	1	0	waijubin		N	2	MISSING_DATA	138		457
071201-2	15	071201-2.edf	1584.7	2483	.	261	0	1	2116	1756	3245	6	1385	10	1744	1437	2483	2483	.	TRUE	TRUE	4203	20	1	1	0	waichoubin		N	2	MISSING_DATA	182		347
071201-2	16	071201-2.edf	1571.28	5295	.	228	0	1	2532	2172	4430	11	1572	25	1829	1442	5295	5295	.	TRUE	TRUE	9898	43	1	1	0	waichouzhu		N	2	MISSING_DATA	148		82
071201-2	17	071201-2.edf	1680.29	1543	.	196	0	1	1903	1543	2888	7	1030	7	1864	1526	1543	1543	.	TRUE	TRUE	2937	14	1	1	0	waijuzhu		N	2	MISSING_DATA	172		1543
071201-2	18	071201-2.edf	1584.87	3183	.	273	0	1	2140	1780	3039	8	981	15	1649	1458	3183	3183	.	TRUE	TRUE	6085	28	1	1	0	neijuzhu		N	2	MISSING_DATA	137		17
071201-2	19	071201-2.edf	1587.83	2774	.	305	0	1	2076	1716	3196	6	1351	12	1776	1369	2774	2774	.	TRUE	TRUE	5913	28	1	1	3530.92	neichouzhu		Y	2	j	145		440
071201-2	20	071201-2.edf	1574.53	3572	.	195	0	1	2442	2082	3696	7	1487	15	1697	1447	3572	3572	.	TRUE	TRUE	6912	31	1	1	0	waijubin		N	2	MISSING_DATA	170		171
071201-2	21	071201-2.edf	1629.74	3635	.	248	0	1	1803	1443	2486	7	720	19	1841	1327	3635	3635	.	TRUE	TRUE	5149	27	1	1	4090.77	neijubin		Y	2	j	135		548
071201-2	22	071201-2.edf	1730.06	3475	.	224	0	1	3152	2792	4016	14	807	18	1986	1490	3475	3475	.	TRUE	TRUE	5211	26	1	1	0	waichoubin		N	2	MISSING_DATA	150		278
071201-2	23	071201-2.edf	1628.12	3198	.	181	0	1	2549	2189	3493	12	702	17	1766	1484	3198	3198	.	TRUE	TRUE	5318	27	1	1	0	neichoubin		N	2	MISSING_DATA	147		163
071201-2	24	071201-2.edf	1616.75	4928	.	287	0	1	1967	1607	2701	7	966	20	1896	1456	4928	4928	.	TRUE	TRUE	6332	28	1	1	0	neichouzhu		N	2	MISSING_DATA	185		2377
071201-2	25	071201-2.edf	1663.83	1864	.	170	0	1	1144	784	1638	5	710	12	1795	1549	1864	1864	.	TRUE	TRUE	3114	20	1	1	0	neijuzhu		N	2	MISSING_DATA	161		95
071201-2	26	071201-2.edf	1781.67	1065	.	193	0	1	1188	828	1827	5	722	6	1885	1586	1065	1065	.	TRUE	TRUE	1761	10	1	1	0	waijubin		N	2	MISSING_DATA	130		237
071201-2	27	071201-2.edf	1612.5	2700	.	475	0	1	2423	2063	3360	8	993	12	1731	1546	2700	2700	.	TRUE	TRUE	4296	19	1	1	0	neijuzhu		N	2	MISSING_DATA	133		95
071201-2	28	071201-2.edf	1662.38	2419	.	178	0	1	538	178	924	1	747	13	1771	1535	2419	2419	.	TRUE	TRUE	3627	20	1	1	0	neichoubin		N	2	MISSING_DATA	187		133
071201-2	29	071201-2.edf	1632	1485	.	193	0	1	1442	1082	1910	5	732	8	1810	1511	1485	1485	.	TRUE	TRUE	2409	13	1	1	0	neijubin		N	2	MISSING_DATA	163		244
071201-2	30	071201-2.edf	1600.38	1495	.	254	0	1	1190	830	1836	4	938	8	1810	1483	1495	1495	.	TRUE	TRUE	2984	17	1	1	0	waijubin		N	2	MISSING_DATA	174		166
071201-2	31	071201-2.edf	1613.57	1354	.	207	0	1	1544	1184	2213	6	921	7	1693	1446	1354	1354	.	TRUE	TRUE	2271	12	1	1	0	neichouzhu		N	2	MISSING_DATA	149		170
071201-2	32	071201-2.edf	1568.64	2292	.	311	0	1	1793	1433	2508	7	925	11	1803	1459	2292	2292	.	TRUE	TRUE	4124	22	1	1	0	waichouzhu		N	2	MISSING_DATA	180		251
071201-2	33	071201-2.edf	1641.93	2275	.	134	0	1	2252	1892	3844	13	1065	14	1929	1520	2275	2275	.	TRUE	TRUE	3297	19	1	1	0	waichouzhu		N	2	MISSING_DATA	188		383
071201-2	34	071201-2.edf	1608.91	2225	.	276	0	1	2367	2007	2966	10	742	11	1684	1428	2225	2225	.	TRUE	TRUE	2896	14	1	1	0	neichouzhu		N	2	MISSING_DATA	189		218
071201-2	35	071201-2.edf	1602.33	3514	.	299	0	1	659	299	1087	1	789	15	1757	1437	3514	3514	.	TRUE	TRUE	5549	27	1	1	0	neichouzhu		N	2	MISSING_DATA	157		546
071201-2	36	071201-2.edf	1560	1898	.	237	0	1	1852	1492	2580	5	990	7	1676	1397	1898	1898	.	TRUE	TRUE	3385	14	1	1	0	neijubin		N	2	MISSING_DATA	175		406
071201-2	37	071201-2.edf	1682.75	772	.	224	0	1	1132	772	1853	4	1012	4	1745	1594	772	772	.	TRUE	TRUE	1923	9	1	1	0	waichoubin		N	2	MISSING_DATA	154		772
071201-2	38	071201-2.edf	1590.67	1060	.	148	0	1	834	474	1223	3	710	6	1622	1518	1060	1060	.	TRUE	TRUE	2108	11	1	1	2825.04	neichouzhu		Y	2	j	153		351
071201-2	39	071201-2.edf	1608.27	2312	.	247	0	1	2161	1801	2950	7	1027	11	1876	1417	2312	2312	.	TRUE	TRUE	4392	22	1	1	0	neichouzhu		N	2	MISSING_DATA	181		511
071201-2	40	071201-2.edf	1666.43	1334	.	241	0	1	1694	1334	2518	7	1042	7	1759	1574	1334	1334	.	TRUE	TRUE	2847	14	1	1	0	waichoubin		N	2	MISSING_DATA	158		1334
071201-2	41	071201-2.edf	1358.47	3991	.	239	0	1	3347	2987	6008	12	2673	17	1499	1148	3991	3991	.	TRUE	TRUE	7542	34	1	1	0	waijuzhu		N	2	MISSING_DATA	176		1004
071201-2	42	071201-2.edf	1528	1352	.	240	0	1	1541	1181	2001	6	713	7	1629	1397	1352	1352	.	TRUE	TRUE	1985	11	1	1	0	neichoubin		N	2	MISSING_DATA	159		171
071201-2	43	071201-2.edf	1568.4	1349	.	241	0	1	1709	1349	2982	10	731	10	1733	1404	1349	1349	.	TRUE	TRUE	2551	16	1	1	0	waijuzhu		N	2	MISSING_DATA	164		1349
071201-2	44	071201-2.edf	1603.43	1337	.	168	0	1	1531	1171	2004	6	724	7	1700	1471	1337	1337	.	TRUE	TRUE	2128	11	1	1	1995.41	waijubin		Y	2	j	162		166
071201-2	45	071201-2.edf	1637.2	851	.	182	0	1	1004	644	1706	4	961	5	1719	1532	851	851	.	TRUE	TRUE	1519	9	1	1	0	neijuzhu		N	2	MISSING_DATA	165		207
071201-2	46	071201-2.edf	1547.38	1440	.	242	0	1	1626	1266	2385	7	974	8	1627	1484	1440	1440	.	TRUE	TRUE	2009	12	1	1	0	waijuzhu		N	2	MISSING_DATA	144		174
071201-2	47	071201-2.edf	1605	1165	.	221	0	1	1397	1037	1685	5	545	6	1644	1529	1165	1165	.	TRUE	TRUE	2201	11	1	1	0	waijubin		N	2	MISSING_DATA	134		128
071201-2	48	071201-2.edf	1482	2333	.	223	0	1	1217	857	1655	4	709	13	1620	1377	2333	2333	.	TRUE	TRUE	3421	19	1	1	0	waichoubin		N	2	MISSING_DATA	190		1476
071201-2	49	071201-2.edf	1491.45	1753	.	249	0	1	1613	1253	2281	7	709	11	1620	1352	1753	1753	.	TRUE	TRUE	2494	16	1	1	0	neichoubin		N	2	MISSING_DATA	179		302
071201-2	50	071201-2.edf	1605.5	486	.	277	0	1	846	486	1568	2	1054	2	1643	1568	486	486	.	TRUE	TRUE	1503	6	1	1	0	waichouzhu		N	2	MISSING_DATA	152		486
071201-2	51	071201-2.edf	1527.2	968	.	170	0	1	1136	776	1666	4	807	5	1567	1483	968	968	.	TRUE	TRUE	1940	9	1	1	4054.77	neijubin		Y	2	j	143		192
071201-2	52	071201-2.edf	1487	886	.	234	0	1	1246	886	2572	4	1616	4	1576	1407	886	886	.	TRUE	TRUE	2021	9	1	1	0	waichouzhu		N	2	MISSING_DATA	192		886
071201-2	53	071201-2.edf	1720	368	.	220	0	1	728	368	1419	2	1028	2	1739	1701	368	368	.	TRUE	TRUE	1244	7	1	1	0	waichouzhu		N	2	MISSING_DATA	160		368
071201-2	54	071201-2.edf	1670.75	730	.	147	0	1	953	593	1376	3	722	4	1726	1580	730	730	.	TRUE	TRUE	1406	8	1	1	0	waichoubin		N	2	MISSING_DATA	146		137
071201-2	55	071201-2.edf	1587	902	.	144	0	1	1262	902	1909	5	916	5	1663	1500	902	902	.	TRUE	TRUE	1430	9	1	1	0	waijubin		N	2	MISSING_DATA	166		902
071201-2	56	071201-2.edf	1466	803	.	172	0	1	1163	803	1606	4	714	4	1493	1424	803	803	.	TRUE	TRUE	1223	8	1	1	2667.15	neijubin		Y	2	j	171		803
071201-2	57	071201-2.edf	1505.38	1616	.	265	0	1	1533	1173	2509	6	1117	8	1664	1379	1616	1616	.	TRUE	TRUE	3158	16	1	1	0	waichoubin		N	2	MISSING_DATA	186		291
071201-2	58	071201-2.edf	1532.5	1383	.	109	0	1	1575	1215	2238	7	868	8	1579	1443	1383	1383	.	TRUE	TRUE	2284	12	1	1	0	waichoubin		N	2	MISSING_DATA	178		168
071201-2	59	071201-2.edf	1486	882	.	146	0	1	986	626	1607	3	919	5	1580	1395	882	882	.	TRUE	TRUE	1519	8	1	1	0	neijuzhu		N	2	MISSING_DATA	129		256
071201-2	60	071201-2.edf	1433.91	1903	.	192	0	1	1509	1149	2191	7	906	11	1564	1377	1903	1903	.	TRUE	TRUE	2756	15	1	1	0	waijuzhu		N	2	MISSING_DATA	132		754
071201-2	61	071201-2.edf	1350.5	1763	.	81	0	1	1178	818	2273	4	1229	10	1469	1230	1763	1763	.	TRUE	TRUE	3058	16	1	1	0	waichouzhu		N	2	MISSING_DATA	184		945
071201-2	62	071201-2.edf	1598.57	2547	.	219	0	1	2268	1908	3150	10	880	14	1740	1411	2547	2547	.	TRUE	TRUE	3466	21	1	1	0	neijuzhu		N	2	MISSING_DATA	173		401
071201-2	63	071201-2.edf	1592.67	601	.	150	0	1	961	601	1367	3	707	3	1597	1586	601	601	.	TRUE	TRUE	1181	7	1	1	2112.58	neijubin		Y	2	j	131		601
071201-2	64	071201-2.edf	1554.7	1721	.	185	0	1	1279	919	1728	5	708	10	1708	1365	1721	1721	.	TRUE	TRUE	2471	16	1	1	0	neichoubin		N	2	MISSING_DATA	155		183
071202-2	1	071202-2.edf	1434.86	1869	.	281	0	1	2229	1869	5151	7	2982	7	1517	1329	1869	1869	.	TRUE	TRUE	4042	17	1	1	0	waijuzhu		N	2	MISSING_DATA	176		1869
071202-2	2	071202-2.edf	1475.46	2367	.	180	0	1	772	412	1375	3	773	13	1565	1355	2367	2367	.	TRUE	TRUE	3886	19	1	1	8698.59	neijubin		2	f	139	濂瑰?戣鐖朵翰涓炬姤鐨勪竴涓枒鐘鍦ㄨ皟鏌ュス鑷繁銆?174
071202-2	3	071202-2.edf	1601.83	6730	.	313	0	1	673	313	1045	1	733	24	1776	1328	6730	6730	.	TRUE	TRUE	7724	29	1	1	0	waichouzhu		N	2	MISSING_DATA	148		950
071202-2	4	071202-2.edf	1551.44	1459	.	117	0	1	1386	1026	2464	7	737	9	1723	1400	1459	1459	.	TRUE	TRUE	3283	16	1	1	0	neijubin		N	2	MISSING_DATA	175		433
071202-2	5	071202-2.edf	1492.62	3882	.	115	0	1	475	115	821	1	707	16	1611	1406	3882	3882	.	TRUE	TRUE	5509	23	1	1	0	waijuzhu		N	2	MISSING_DATA	132		3495
071202-2	6	071202-2.edf	1513.77	2758	.	95	0	1	1099	739	1759	3	766	13	1696	1325	2758	2758	.	TRUE	TRUE	4393	20	1	1	0	neichoubin		N	2	MISSING_DATA	191		274
071202-2	7	071202-2.edf	1529.6	5362	.	192	0	1	2457	2097	2962	7	536	20	1632	1387	5362	5362	.	TRUE	TRUE	7402	29	1	1	0	waijubin		N	2	MISSING_DATA	134		1009
071202-2	8	071202-2.edf	1404.5	1787	.	171	0	1	2057	1697	2565	7	539	8	1561	1296	1787	1787	.	TRUE	TRUE	2663	12	1	1	0	neijuzhu		N	2	MISSING_DATA	137		90
071202-2	9	071202-2.edf	1381.88	4170	.	193	0	1	553	193	739	1	547	17	1542	1262	4170	4170	.	TRUE	TRUE	5687	21	1	1	0	waijubin		N	2	MISSING_DATA	170		305
071202-2	10	071202-2.edf	1395.9	2399	.	169	0	1	974	614	1643	3	962	10	1593	1129	2399	2399	.	TRUE	TRUE	3560	15	1	1	4595.17	neijubin		Y	2	j	143		741
071202-2	11	071202-2.edf	1456.74	4708	.	191	0	1	551	191	959	1	769	19	1562	1347	4708	4708	.	TRUE	TRUE	6547	28	1	1	0	waichouzhu		N	2	MISSING_DATA	156		128
071202-2	12	071202-2.edf	1449.75	2625	.	152	0	1	2121	1761	2985	9	702	12	1542	1316	2625	2625	.	TRUE	TRUE	4312	19	1	1	0	waichouzhu		N	2	MISSING_DATA	180		864
071202-2	13	071202-2.edf	1481.42	2700	.	159	0	1	1991	1631	2963	7	824	12	1634	1268	2700	2700	.	TRUE	TRUE	4200	19	1	1	2569.88	neichouzhu		Y	2	j	145		487
071202-2	14	071202-2.edf	1387.62	2490	.	134	0	1	2109	1749	3123	9	824	13	1500	1212	2490	2490	.	TRUE	TRUE	3824	19	1	1	0	waijubin		N	2	MISSING_DATA	174		165
071202-2	15	071202-2.edf	1346.2	2143	.	98	0	1	1909	1549	2686	8	614	10	1491	1172	2143	2143	.	TRUE	TRUE	4394	21	1	1	0	neijubin		N	2	MISSING_DATA	163		594
071202-2	16	071202-2.edf	1346	2387	.	328	0	1	688	328	1063	1	736	10	1413	1186	2387	2387	.	TRUE	TRUE	3367	15	1	1	2188.73	waijuzhu		Y	2	j	136		847
071202-2	17	071202-2.edf	1444.52	5988	.	275	0	1	2207	1847	2722	8	528	29	1668	1313	5988	5988	.	TRUE	TRUE	8269	41	1	1	0	neichoubin		N	2	MISSING_DATA	151		632
071202-2	18	071202-2.edf	1479.18	2384	.	216	0	1	846	486	1054	2	544	11	1563	1317	2384	2384	.	TRUE	TRUE	3955	18	1	1	0	waichoubin		N	2	MISSING_DATA	146		211
071202-2	19	071202-2.edf	1419.88	1531	.	156	0	1	1048	688	1709	4	790	8	1553	1231	1531	1531	.	TRUE	TRUE	2464	12	1	1	0	waichoubin		N	2	MISSING_DATA	158		771
071202-2	20	071202-2.edf	1372.12	1374	.	264	0	1	1710	1350	2273	7	741	8	1501	1267	1374	1374	.	TRUE	TRUE	2085	13	1	1	0	neijubin		N	2	MISSING_DATA	167		24
071202-2	21	071202-2.edf	1384	1241	.	217	0	1	577	217	2008	1	1792	6	1453	1275	1241	1241	.	TRUE	TRUE	2488	12	1	1	0	waichouzhu		N	2	MISSING_DATA	192		1024
071202-2	22	071202-2.edf	1420.46	2696	.	170	0	1	3056	2696	3984	13	601	13	1576	1319	2696	2696	.	TRUE	TRUE	3087	16	1	1	0	neichoubin		N	2	MISSING_DATA	187		2696
071202-2	23	071202-2.edf	1410	3811	.	306	0	1	795	435	1102	2	629	13	1594	1197	3811	3811	.	TRUE	TRUE	4818	19	1	1	0	neijuzhu		N	2	MISSING_DATA	129		301
071202-2	24	071202-2.edf	1370.29	2601	.	31	0	1	391	31	573	1	543	14	1598	1263	2601	2601	.	TRUE	TRUE	4419	23	1	1	0	waijubin		N	2	MISSING_DATA	130		417
071202-2	25	071202-2.edf	1427.71	4050	.	269	0	1	2619	2259	3714	9	875	17	1584	1231	4050	4050	.	TRUE	TRUE	5163	22	1	1	0	waijuzhu		N	2	MISSING_DATA	144		894
071202-2	26	071202-2.edf	1513.83	7056	.	151	0	1	4391	4031	5389	14	537	24	1732	1272	7056	7056	.	TRUE	TRUE	8106	29	1	1	0	waichoubin		N	2	MISSING_DATA	150		3025
071202-2	27	071202-2.edf	1384.89	3337	.	383	0	1	1887	1527	2420	7	546	18	1564	1256	3337	3337	.	TRUE	TRUE	5480	26	1	1	0	neichoubin		N	2	MISSING_DATA	179		1684
071202-2	28	071202-2.edf	1352	1954	.	335	0	1	859	499	1126	2	604	7	1481	1205	1954	1954	.	TRUE	TRUE	2893	13	1	1	1284.88	waijuzhu		Y	2	f	140		256
071202-2	29	071202-2.edf	1414.75	977	.	132	0	1	1337	977	2082	4	829	4	1496	1384	977	977	.	TRUE	TRUE	1969	8	1	1	0	waijuzhu		N	2	MISSING_DATA	164		977
071202-2	30	071202-2.edf	1434	1370	.	171	0	1	1730	1370	2386	7	723	7	1483	1334	1370	1370	.	TRUE	TRUE	2029	10	1	1	2947.32	neijubin		Y	2	j	135		1370
071202-2	31	071202-2.edf	1373.83	2673	.	88	0	1	2066	1706	3212	9	811	12	1505	1228	2673	2673	.	TRUE	TRUE	3697	16	1	1	0	waichouzhu		N	2	MISSING_DATA	152		967
071202-2	32	071202-2.edf	1273.88	2816	.	187	0	1	1555	1195	2093	7	540	16	1523	1080	2816	2816	.	TRUE	TRUE	3850	20	1	1	0	neijuzhu		N	2	MISSING_DATA	161		631
071202-2	33	071202-2.edf	1362.63	3552	.	152	0	1	3610	3250	4745	17	714	19	1487	1215	3552	3552	.	TRUE	TRUE	4293	23	1	1	0	neichouzhu		N	2	MISSING_DATA	177		302
071202-2	34	071202-2.edf	1291.67	2081	.	235	0	1	2084	1724	2564	8	681	9	1380	1154	2081	2081	.	TRUE	TRUE	2960	14	1	1	1881.45	waijubin		Y	2	j	162		357
071202-2	35	071202-2.edf	1265.71	3237	.	118	0	1	877	517	1361	2	597	14	1427	1124	3237	3237	.	TRUE	TRUE	4334	21	1	1	0	waichoubin		N	2	MISSING_DATA	190		1877
071202-2	36	071202-2.edf	1363.78	1983	.	110	0	1	1912	1552	2736	8	706	9	1434	1142	1983	1983	.	TRUE	TRUE	3674	15	1	1	0	waichoubin		N	2	MISSING_DATA	154		431
071202-2	37	071202-2.edf	1363.23	6918	.	50	0	1	1654	1294	2737	5	1144	31	1515	1113	6918	6918	.	TRUE	TRUE	10404	46	1	1	0	waichouzhu		N	2	MISSING_DATA	184		1884
071202-2	38	071202-2.edf	1313.78	1907	.	151	0	1	511	151	889	1	739	9	1416	1136	1907	1907	.	TRUE	TRUE	2824	14	1	1	0	neijuzhu		N	2	MISSING_DATA	133		174
071202-2	39	071202-2.edf	1380.75	1711	.	158	0	1	518	158	695	1	538	8	1475	1239	1711	1711	.	TRUE	TRUE	2497	13	1	1	0	neijuzhu		N	2	MISSING_DATA	169		966
071202-2	40	071202-2.edf	1357.88	1762	.	158	0	1	518	158	696	1	539	8	1523	1182	1762	1762	.	TRUE	TRUE	2808	14	1	1	0	waichoubin		N	2	MISSING_DATA	178		775
071202-2	41	071202-2.edf	1358.43	1318	.	336	0	1	1491	1131	2460	6	1056	7	1432	1289	1318	1318	.	TRUE	TRUE	2469	13	1	1	0	waijubin		N	2	MISSING_DATA	166		187
071202-2	42	071202-2.edf	1351	1082	.	261	0	1	1442	1082	2225	6	1005	6	1419	1290	1082	1082	.	TRUE	TRUE	1802	11	1	1	0	waichoubin		N	2	MISSING_DATA	182		1082
071202-2	43	071202-2.edf	1306.5	1904	.	338	0	1	1770	1410	2526	6	1011	8	1515	1171	1904	1904	.	TRUE	TRUE	2850	13	1	1	0	waijubin		N	2	MISSING_DATA	138		494
071202-2	44	071202-2.edf	1339.23	4424	.	80	0	1	440	80	616	1	537	22	1546	1162	4424	4424	.	TRUE	TRUE	5606	28	1	1	0	neichouzhu		N	2	MISSING_DATA	185		119
071202-2	45	071202-2.edf	1306.73	2827	.	186	0	1	2365	2005	3304	8	978	11	1403	1211	2827	2827	.	TRUE	TRUE	4073	17	1	1	0	waichouzhu		N	2	MISSING_DATA	188		822
071202-2	46	071202-2.edf	1200.25	1710	.	280	0	1	2070	1710	2849	8	821	8	1296	1140	1710	1710	.	TRUE	TRUE	2291	12	1	1	1048.63	neijubin		Y	2	j	171		1710
071202-2	47	071202-2.edf	1238.67	2550	.	160	0	1	520	160	697	1	538	12	1341	1095	2550	2550	.	TRUE	TRUE	3594	16	1	1	0	neichoubin		N	2	MISSING_DATA	155		1677
071202-2	48	071202-2.edf	1334.29	1407	.	126	0	1	706	346	1041	2	662	7	1405	1266	1407	1407	.	TRUE	TRUE	2409	12	1	1	0	neichouzhu		N	2	MISSING_DATA	157		465
071202-2	49	071202-2.edf	1246.78	2110	.	102	0	1	1489	1129	2129	5	733	9	1437	1091	2110	2110	.	TRUE	TRUE	2660	12	1	1	0	neichoubin		N	2	MISSING_DATA	183		981
071202-2	50	071202-2.edf	1319.71	1405	.	314	0	1	1540	1180	1838	6	541	7	1385	1232	1405	1405	.	TRUE	TRUE	2013	11	1	1	0	neichoubin		N	2	MISSING_DATA	147		225
071202-2	51	071202-2.edf	1366.56	3623	.	117	0	1	2157	1797	3026	9	714	16	1504	1241	3623	3623	.	TRUE	TRUE	5711	26	1	1	0	neichouzhu		N	2	MISSING_DATA	189		440
071202-2	52	071202-2.edf	1407.57	1028	.	126	0	1	978	618	1549	4	728	7	1499	1342	1028	1028	.	TRUE	TRUE	1659	10	1	1	1126.78	waijubin		Y	2	f	142		410
071202-2	53	071202-2.edf	1382.73	2277	.	254	0	1	614	254	1263	1	1010	11	1527	1317	2277	2277	.	TRUE	TRUE	3653	17	1	1	0	waichouzhu		N	2	MISSING_DATA	160		14
071202-2	54	071202-2.edf	1278	1286	.	358	0	1	1459	1099	2413	5	1061	7	1415	1152	1286	1286	.	TRUE	TRUE	1987	10	1	1	0	neichouzhu		N	2	MISSING_DATA	149		187
071202-2	55	071202-2.edf	1374.73	2365	.	247	0	1	2468	2108	3678	10	1017	11	1503	1236	2365	2365	.	TRUE	TRUE	3679	19	1	1	0	waichoubin		N	2	MISSING_DATA	186		257
071202-2	56	071202-2.edf	1280.71	1764	.	324	0	1	2124	1764	2715	7	811	7	1339	1198	1764	1764	.	TRUE	TRUE	2819	12	1	1	0	neijuzhu		N	2	MISSING_DATA	141		1764
071202-2	57	071202-2.edf	1129.86	1500	.	79	0	1	629	269	1184	2	733	7	1215	1013	1500	1500	.	TRUE	TRUE	2675	11	1	1	0	neijuzhu		N	2	MISSING_DATA	173		1231
071202-2	58	071202-2.edf	1184.08	2474	.	410	0	1	2262	1902	3338	8	1126	12	1289	1107	2474	2474	.	TRUE	TRUE	4188	18	1	1	0	neichouzhu		N	2	MISSING_DATA	181		572
071202-2	59	071202-2.edf	1134.91	1868	.	104	0	1	2228	1868	3186	11	708	11	1217	1080	1868	1868	.	TRUE	TRUE	2468	14	1	1	2251.68	neijubin		Y	2	j	131		1868
071202-2	60	071202-2.edf	1189.83	1126	.	177	0	1	537	177	722	1	546	6	1282	1059	1126	1126	.	TRUE	TRUE	1596	9	1	1	0	waijuzhu		N	2	MISSING_DATA	172		263
071202-2	61	071202-2.edf	1266	1361	.	281	0	1	1445	1085	2145	4	846	5	1310	1203	1361	1361	.	TRUE	TRUE	2063	8	1	1	0	neichoubin		N	2	MISSING_DATA	159		276
071202-2	62	071202-2.edf	1345.69	2505	.	150	0	1	1775	1415	4041	6	2340	13	1546	1200	2505	2505	.	TRUE	TRUE	4998	22	1	1	2519.34	waijuzhu		2	j	168	浠栦滑绔嬪埢鎶婁竴鍖呰鍑绘晫鏂圭殑鐐歌?€?鍒颁簡杩為槦銆?159
071202-2	63	071202-2.edf	1533.6	1920	.	136	0	1	1022	662	2122	4	1186	10	1633	1358	1920	1920	.	TRUE	TRUE	2932	14	1	1	0	neijuzhu		N	2	MISSING_DATA	165		1258
071202-2	64	071202-2.edf	1313.66	6025	.	271	0	1	1227	867	1687	4	541	29	1534	925	6025	6025	.	TRUE	TRUE	7702	36	1	1	2230.39	neichouzhu		Y	2	j	153		369
071203-2	1	071203-2.edf	2165.65	4130	.	230	0	1	1878	1518	3278	7	1643	17	2283	1736	4130	4130	.	TRUE	TRUE	7893	39	1	1	0	waichouzhu		N	2	MISSING_DATA	160		156
071203-2	2	071203-2.edf	2389.67	2978	.	79	0	1	506	146	1368	2	1205	12	2630	2157	2978	2978	.	TRUE	TRUE	8701	36	1	1	0	waijubin		N	2	MISSING_DATA	134		529
071203-2	3	071203-2.edf	2178.42	4322	.	109	0	1	2067	1707	3364	7	1338	19	2448	1928	4322	4322	.	TRUE	TRUE	14171	59	1	1	0	waijubin		N	2	MISSING_DATA	170		161
071203-2	4	071203-2.edf	1925.2	2378	.	151	0	1	511	151	882	1	732	10	2102	1809	2378	2378	.	TRUE	TRUE	5269	22	1	1	4654.6	neijubin		Y	2	j	131		560
071203-2	5	071203-2.edf	1979.75	2146	.	94	0	1	2266	1906	3393	7	1152	8	2095	1783	2146	2146	.	TRUE	TRUE	3532	16	1	1	0	neijuzhu		N	2	MISSING_DATA	161		240
071203-2	6	071203-2.edf	1904.56	5898	.	268	0	1	3889	3529	4980	10	1122	18	2225	1647	5898	5898	.	TRUE	TRUE	7397	25	1	1	0	waichouzhu		N	2	MISSING_DATA	184		2257
071203-2	7	071203-2.edf	1923.73	2975	.	322	0	1	2639	2279	5270	9	2553	11	2195	1706	2975	2975	.	TRUE	TRUE	5212	19	1	1	0	waichouzhu		N	2	MISSING_DATA	192		696
071203-2	8	071203-2.edf	1409.29	1665	.	367	0	1	1500	1140	2759	5	1361	7	1779	1192	1665	1665	.	TRUE	TRUE	3955	16	1	1	0	waichoubin		N	2	MISSING_DATA	154		525
071203-2	9	071203-2.edf	1837.36	3565	.	402	0	1	1557	1197	2436	4	1169	14	2030	1334	3565	3565	.	TRUE	TRUE	5009	22	1	1	0	neichouzhu		N	2	MISSING_DATA	185		128
071203-2	10	071203-2.edf	1684.85	3161	.	473	0	1	1999	1639	3100	6	1118	13	1827	1546	3161	3161	.	TRUE	TRUE	6416	27	1	1	0	neijuzhu		N	2	MISSING_DATA	165		818
071203-2	11	071203-2.edf	1803	1411	.	160	0	1	682	322	1479	2	1143	6	1838	1783	1411	1411	.	TRUE	TRUE	2858	13	1	1	0	waichoubin		N	2	MISSING_DATA	146		1089
071203-2	12	071203-2.edf	1870.05	4066	.	159	0	1	519	159	1316	1	1158	19	2043	1630	4066	4066	.	TRUE	TRUE	5873	26	1	1	0	neijuzhu		N	2	MISSING_DATA	141		494
071203-2	13	071203-2.edf	1786.8	1250	.	214	0	1	1610	1250	3022	5	1687	5	1873	1720	1250	1250	.	TRUE	TRUE	2820	13	1	1	2282.67	waijuzhu		Y	2	f	140		1250
071203-2	14	071203-2.edf	1977.27	5157	.	307	0	1	5358	4998	7096	21	1128	22	2253	1815	5157	5157	.	TRUE	TRUE	6630	30	1	1	0	waichouzhu		N	2	MISSING_DATA	180		159
071203-2	15	071203-2.edf	1823.29	4006	.	260	0	1	620	260	1183	1	924	17	1996	1676	4006	4006	.	TRUE	TRUE	5284	22	1	1	0	waichoubin		N	2	MISSING_DATA	150		2334
071203-2	16	071203-2.edf	2041.5	2188	.	197	0	1	557	197	1254	1	1058	8	2145	1968	2188	2188	.	TRUE	TRUE	4428	17	1	1	0	waichoubin		N	2	MISSING_DATA	190		1991
071203-2	17	071203-2.edf	1532.42	2454	.	250	0	1	1926	1566	2769	8	913	12	1708	1327	2454	2454	.	TRUE	TRUE	3802	19	1	1	0	neijubin		N	2	MISSING_DATA	175		888
071203-2	18	071203-2.edf	1766	3497	.	296	0	1	2790	2430	3504	10	723	14	1952	1619	3497	3497	.	TRUE	TRUE	4581	19	1	1	0	neichouzhu		N	2	MISSING_DATA	181		573
071203-2	19	071203-2.edf	1794.6	2218	.	188	0	1	1445	1085	2073	5	734	10	2076	1404	2218	2218	.	TRUE	TRUE	3858	17	1	1	0	neichoubin		N	2	MISSING_DATA	147		1133
071203-2	20	071203-2.edf	1825.71	1569	.	63	0	1	1683	1323	2473	6	1041	7	1998	1652	1569	1569	.	TRUE	TRUE	3185	15	1	1	0	waijuzhu		N	2	MISSING_DATA	164		246
071203-2	21	071203-2.edf	1649.6	711	.	179	0	1	886	526	1670	3	906	5	1752	1540	711	711	.	TRUE	TRUE	2493	14	1	1	0	waijubin		N	2	MISSING_DATA	166		77
071203-2	22	071203-2.edf	1388.38	1727	.	125	0	1	1810	1450	2495	7	799	8	1493	1243	1727	1727	.	TRUE	TRUE	2960	13	1	1	0	waichoubin		N	2	MISSING_DATA	178		277
071203-2	23	071203-2.edf	1357.83	1115	.	215	0	1	1475	1115	1974	6	730	6	1421	1291	1115	1115	.	TRUE	TRUE	2805	12	1	1	1429.01	neijubin		Y	2	j	171		1115
071203-2	24	071203-2.edf	1615.38	1708	.	190	0	1	1082	722	1691	4	708	8	1827	1507	1708	1708	.	TRUE	TRUE	2900	13	1	1	0	neijuzhu		N	2	MISSING_DATA	137		986
071203-2	25	071203-2.edf	1749.62	1826	.	121	0	1	789	429	1365	3	716	8	1886	1571	1826	1826	.	TRUE	TRUE	2880	12	1	1	0	waijubin		N	2	MISSING_DATA	130		1397
071203-2	26	071203-2.edf	1572.43	1892	.	186	0	1	1947	1587	2891	6	993	7	1763	1355	1892	1892	.	TRUE	TRUE	2893	12	1	1	0	neijuzhu		N	2	MISSING_DATA	133		305
071203-2	27	071203-2.edf	1504.82	2153	.	329	0	1	1496	1136	2429	6	1025	11	1729	1367	2153	2153	.	TRUE	TRUE	4430	19	1	1	0	waijubin		N	2	MISSING_DATA	138		50
071203-2	28	071203-2.edf	1550.33	1210	.	155	0	1	1453	1093	2042	5	659	6	1610	1399	1210	1210	.	TRUE	TRUE	2170	11	1	1	0	neichoubin		N	2	MISSING_DATA	155		117
071203-2	29	071203-2.edf	1054.75	1742	.	380	0	1	2102	1742	2619	8	534	8	1300	877	1742	1742	.	TRUE	TRUE	2408	11	1	1	0	neijuzhu		N	2	MISSING_DATA	169		1742
071203-2	30	071203-2.edf	1553.25	1062	.	140	0	1	500	140	850	1	711	4	1694	1470	1062	1062	.	TRUE	TRUE	2182	10	1	1	0	waichouzhu		N	2	MISSING_DATA	148		244
071203-2	31	071203-2.edf	1737.75	1913	.	362	0	1	1926	1566	2740	6	1066	8	1903	1459	1913	1913	.	TRUE	TRUE	2426	12	1	1	0	waichouzhu		N	2	MISSING_DATA	152		347
071203-2	32	071203-2.edf	1242.5	2525	.	196	0	1	1480	1120	2156	6	712	12	1607	950	2525	2525	.	TRUE	TRUE	3853	19	1	1	4654.11	neijubin		Y	2	j	135		225
071203-2	33	071203-2.edf	2057.33	2542	.	96	0	1	456	96	875	1	780	9	2288	1483	2542	2542	.	TRUE	TRUE	3520	14	1	1	6040.29	neijubin		2	f	139	濂瑰?戣鐖朵翰涓炬姤鐨勪竴涓枒鐘鍦ㄨ皟鏌ュス鑷繁銆?454
071203-2	34	071203-2.edf	2235.75	1495	.	237	0	1	756	396	1138	2	723	8	2290	2129	1495	1495	.	TRUE	TRUE	2501	12	1	1	0	neichouzhu		N	2	MISSING_DATA	157		514
071203-2	35	071203-2.edf	1966.29	1259	.	183	0	1	543	183	725	1	543	7	2108	1812	1259	1259	.	TRUE	TRUE	1824	10	1	1	0	neichouzhu		N	2	MISSING_DATA	189		323
071203-2	36	071203-2.edf	1888.8	1101	.	383	0	1	1461	1101	1992	5	793	5	1912	1875	1101	1101	.	TRUE	TRUE	2039	10	1	1	0	neijuzhu		N	2	MISSING_DATA	173		1101
071203-2	37	071203-2.edf	1986.14	1449	.	170	0	1	1809	1449	2793	7	777	7	2066	1828	1449	1449	.	TRUE	TRUE	2497	12	1	1	0	neichoubin		N	2	MISSING_DATA	179		1449
071203-2	38	071203-2.edf	1445.11	1840	.	204	0	1	1148	788	1747	4	724	9	1630	1340	1840	1840	.	TRUE	TRUE	2461	12	1	1	0	neichoubin		N	2	MISSING_DATA	151		1052
071203-2	39	071203-2.edf	1888	3125	.	180	0	1	540	180	893	1	714	12	2241	1501	3125	3125	.	TRUE	TRUE	4697	20	1	1	0	waijuzhu		N	2	MISSING_DATA	144		737
071203-2	40	071203-2.edf	1988.5	2966	.	105	0	1	1651	1291	2442	7	804	14	2188	1637	2966	2966	.	TRUE	TRUE	3963	18	1	1	5323.89	neijubin		Y	2	j	143		1675
071203-2	41	071203-2.edf	2143.87	3049	.	118	0	1	478	118	1065	1	948	15	2508	1613	3049	3049	.	TRUE	TRUE	5880	28	1	1	2090.42	waijuzhu		Y	2	f	136		1382
071203-2	42	071203-2.edf	2300	1745	.	244	0	1	2105	1745	3227	9	1133	9	2387	2207	1745	1745	.	TRUE	TRUE	3379	19	1	1	6660.6	neichouzhu		Y	2	j	145		1745
071203-2	43	071203-2.edf	2292.67	2768	.	111	0	1	471	111	2043	1	1933	12	2643	1827	2768	2768	.	TRUE	TRUE	4879	21	1	1	0	neijuzhu		N	2	MISSING_DATA	129		197
071203-2	44	071203-2.edf	1892.89	2182	.	254	0	1	1875	1515	2631	6	1000	9	2016	1722	2182	2182	.	TRUE	TRUE	3076	13	1	1	0	neichoubin		N	2	MISSING_DATA	187		667
071203-2	45	071203-2.edf	1856.5	1835	.	134	0	1	1700	1340	2381	6	726	8	2047	1676	1835	1835	.	TRUE	TRUE	2923	14	1	1	2409.47	neichouzhu		Y	2	j	153		495
071203-2	46	071203-2.edf	2195.73	2595	.	190	0	1	550	190	940	1	751	11	2479	1807	2595	2595	.	TRUE	TRUE	3476	16	1	1	0	neichouzhu		N	2	MISSING_DATA	149		369
071203-2	47	071203-2.edf	1697.88	1798	.	143	0	1	998	638	1740	4	858	8	1907	1498	1798	1798	.	TRUE	TRUE	2613	12	1	1	2156.92	waijubin		Y	2	j	162		1160
071203-2	48	071203-2.edf	1438	2259	.	322	0	1	1907	1547	2515	6	872	9	1688	1114	2259	2259	.	TRUE	TRUE	4396	20	1	1	0	waichoubin		N	2	MISSING_DATA	182		712
071203-2	49	071203-2.edf	1773	1331	.	142	0	1	1575	1215	2296	7	764	8	1857	1637	1331	1331	.	TRUE	TRUE	2479	12	1	1	0	neijubin		N	2	MISSING_DATA	163		116
071203-2	50	071203-2.edf	1695.25	916	.	116	0	1	476	116	906	1	791	4	1754	1648	916	916	.	TRUE	TRUE	2294	9	1	1	0	waijuzhu		N	2	MISSING_DATA	132		800
071203-2	51	071203-2.edf	1097.8	1335	.	205	0	1	565	205	744	1	540	5	1207	1020	1335	1335	.	TRUE	TRUE	2540	10	1	1	1959.45	waijubin		Y	2	f	142		1130
071203-2	52	071203-2.edf	1581.5	2518	.	171	0	1	531	171	931	1	761	10	1909	1371	2518	2518	.	TRUE	TRUE	4202	20	1	1	0	waichoubin		N	2	MISSING_DATA	186		1565
071203-2	53	071203-2.edf	1721	1141	.	109	0	1	1294	934	2069	5	707	6	1865	1552	1141	1141	.	TRUE	TRUE	2402	13	1	1	0	waijuzhu		N	2	MISSING_DATA	172		207
071203-2	54	071203-2.edf	1808.73	2670	.	148	0	1	3030	2670	3924	11	798	11	1909	1658	2670	2670	.	TRUE	TRUE	3411	14	1	1	0	waichouzhu		N	2	MISSING_DATA	188		2670
071203-2	55	071203-2.edf	1586.73	2642	.	405	0	1	2147	1787	3677	6	1559	11	1941	1157	2642	2642	.	TRUE	TRUE	5075	20	1	1	0	neichouzhu		N	2	MISSING_DATA	177		254
071203-2	56	071203-2.edf	1666.88	3434	.	62	0	1	1601	1241	2445	7	852	16	1891	1484	3434	3434	.	TRUE	TRUE	4987	22	1	1	0	neichoubin		N	2	MISSING_DATA	183		2193
071203-2	57	071203-2.edf	1739.44	1916	.	226	0	1	2222	1862	3296	8	1039	9	1799	1689	1916	1916	.	TRUE	TRUE	3514	16	1	1	0	waichouzhu		N	2	MISSING_DATA	156		54
071203-2	58	071203-2.edf	1506.33	2809	.	122	0	1	645	285	1118	2	810	15	1824	1281	2809	2809	.	TRUE	TRUE	5054	24	1	1	0	waijubin		N	2	MISSING_DATA	174		1283
071203-2	59	071203-2.edf	1431.33	696	.	204	0	1	1056	696	1878	3	1127	3	1463	1413	696	696	.	TRUE	TRUE	1911	10	1	1	0	neijubin		N	2	MISSING_DATA	167		696
071203-2	60	071203-2.edf	1258.88	1913	.	188	0	1	2273	1913	3706	8	1460	8	1414	1070	1913	1913	.	TRUE	TRUE	2723	12	1	1	0	waijuzhu		N	2	MISSING_DATA	176		1913
071203-2	61	071203-2.edf	1591.29	1616	.	389	0	1	1674	1314	2681	5	1064	7	1856	1415	1616	1616	.	TRUE	TRUE	2526	11	1	1	0	waichoubin		N	2	MISSING_DATA	158		302
071203-2	62	071203-2.edf	1159.33	764	.	156	0	1	1124	764	1723	3	744	3	1277	1100	764	764	.	TRUE	TRUE	1596	6	1	1	0	neichoubin		N	2	MISSING_DATA	159		764
071203-2	63	071203-2.edf	1275.33	1784	.	382	0	1	1830	1470	2618	5	1058	6	1382	1181	1784	1784	.	TRUE	TRUE	2931	11	1	1	1871.27	waijuzhu		2	j	168	浠栦滑绔嬪埢鎶婁竴鍖呰鍑绘晫鏂圭殑鐐歌?€?鍒颁簡杩為槦銆?314
071203-2	64	071203-2.edf	1597.43	1344	.	226	0	1	783	423	1430	2	992	7	1842	1169	1344	1344	.	TRUE	TRUE	2778	14	1	1	0	neichoubin		N	2	MISSING_DATA	191		40
071204-2	1	071204-2.edf	1936.55	18059	.	84	0	1	650	290	1189	2	728	80	2676	1543	18059	18059	.	TRUE	TRUE	32153	129	1	1	0	neijuzhu		N	2	MISSING_DATA	129		163
071204-2	2	071204-2.edf	1962.89	5585	.	112	0	1	2149	1789	3239	9	740	27	2177	1680	5585	5585	.	TRUE	TRUE	8786	42	1	1	0	neichouzhu		N	2	MISSING_DATA	185		656
071204-2	3	071204-2.edf	1741.35	4079	.	219	0	1	2031	1671	3482	8	1350	20	1897	1568	4079	4079	.	TRUE	TRUE	8882	38	1	1	2567.74	waijuzhu		Y	2	j	136		905
071204-2	4	071204-2.edf	1781.88	5401	.	119	0	1	479	119	1073	1	955	26	2021	1624	5401	5401	.	TRUE	TRUE	7286	35	1	1	0	waichoubin		N	2	MISSING_DATA	182		878
071204-2	5	071204-2.edf	1826.52	5831	.	424	0	1	1495	1135	2578	5	1204	25	1957	1646	5831	5831	.	TRUE	TRUE	9125	40	1	1	2821.87	waijuzhu		Y	2	f	140		1169
071204-2	6	071204-2.edf	1805.43	2649	.	149	0	1	1101	741	1842	4	873	14	1957	1698	2649	2649	.	TRUE	TRUE	4584	23	1	1	0	waijubin		N	2	MISSING_DATA	174		125
071204-2	7	071204-2.edf	1818.52	4845	.	117	0	1	1555	1195	2521	7	798	27	2025	1636	4845	4845	.	TRUE	TRUE	7969	40	1	1	2320.25	waijubin		Y	2	f	142		3410
071204-2	8	071204-2.edf	1801.56	4285	.	343	0	1	828	468	1558	2	1074	18	1952	1629	4285	4285	.	TRUE	TRUE	7308	31	1	1	0	waichoubin		N	2	MISSING_DATA	158		886
071204-2	9	071204-2.edf	1736.06	4280	.	115	0	1	2126	1766	3257	8	698	18	1876	1502	4280	4280	.	TRUE	TRUE	5811	26	1	1	0	waijubin		N	2	MISSING_DATA	138		639
071204-2	10	071204-2.edf	1656.27	4515	.	121	0	1	1076	716	1784	4	819	22	1854	1499	4515	4515	.	TRUE	TRUE	8064	38	1	1	1777.55	neijubin		Y	2	j	171		432
071204-2	11	071204-2.edf	1682.56	6261	.	160	0	1	2661	2301	3820	9	687	25	2007	1361	6261	6261	.	TRUE	TRUE	11176	44	1	1	0	neichoubin		N	2	MISSING_DATA	147		282
071204-2	12	071204-2.edf	1784.12	8623	.	195	0	1	1951	1591	2437	8	531	41	2246	1472	8623	8623	.	TRUE	TRUE	11965	59	1	1	0	neichoubin		N	2	MISSING_DATA	155		2804
071204-2	13	071204-2.edf	1768.25	3395	.	99	0	1	1033	673	1748	3	1017	16	1938	1512	3395	3395	.	TRUE	TRUE	7966	31	1	1	5176.61	neichouzhu		Y	2	j	145		3
071204-2	14	071204-2.edf	1757.05	5256	.	132	0	1	1982	1622	2638	7	698	21	2020	1422	5256	5256	.	TRUE	TRUE	7108	29	1	1	0	waichoubin		N	2	MISSING_DATA	150		1446
071204-2	15	071204-2.edf	1804.83	5592	.	269	0	1	3755	3395	5357	16	611	24	2080	1638	5592	5592	.	TRUE	TRUE	6332	28	1	1	0	waichouzhu		N	2	MISSING_DATA	180		2197
071204-2	16	071204-2.edf	1755.29	4245	.	110	0	1	1431	1071	2562	6	926	17	1964	1424	4245	4245	.	TRUE	TRUE	6903	28	1	1	0	waijubin		N	2	MISSING_DATA	170		486
071204-2	17	071204-2.edf	1855.8	2956	.	141	0	1	501	141	680	1	540	15	2090	1512	2956	2956	.	TRUE	TRUE	4848	22	1	1	862.348	neijubin		Y	2	j	135		813
071204-2	18	071204-2.edf	1597.77	4608	.	169	0	1	2229	1869	3073	10	534	22	1854	1223	4608	4608	.	TRUE	TRUE	6421	29	1	1	0	neijuzhu		N	2	MISSING_DATA	161		293
071204-2	19	071204-2.edf	1873.37	4432	.	202	0	1	875	515	1471	3	736	19	2024	1684	4432	4432	.	TRUE	TRUE	6187	28	1	1	0	waichoubin		N	2	MISSING_DATA	146		1191
071204-2	20	071204-2.edf	1783.07	3057	.	86	0	1	1477	1117	2351	6	698	14	1944	1657	3057	3057	.	TRUE	TRUE	4875	22	1	1	0	neijuzhu		N	2	MISSING_DATA	141		612
071204-2	21	071204-2.edf	1675.09	3544	.	795	0	1	2323	1963	3322	6	1019	11	1833	1491	3544	3544	.	TRUE	TRUE	5513	22	1	1	0	waichouzhu		N	2	MISSING_DATA	188		236
071204-2	22	071204-2.edf	1660.7	2345	.	121	0	1	1311	951	2293	5	1015	10	1827	1502	2345	2345	.	TRUE	TRUE	3838	16	1	1	0	neichouzhu		N	2	MISSING_DATA	181		517
071204-2	23	071204-2.edf	1652.43	1407	.	201	0	1	561	201	740	1	540	7	1753	1530	1407	1407	.	TRUE	TRUE	2362	11	1	1	0	waijubin		N	2	MISSING_DATA	130		382
071204-2	24	071204-2.edf	1654.82	2047	.	332	0	1	1094	734	1536	4	536	11	1859	1512	2047	2047	.	TRUE	TRUE	3471	16	1	1	0	neichouzhu		N	2	MISSING_DATA	189		600
071204-2	25	071204-2.edf	1689.5	1230	.	260	0	1	1188	828	1618	4	531	8	1813	1556	1230	1230	.	TRUE	TRUE	3747	17	1	1	0	neichoubin		N	2	MISSING_DATA	179		16
071204-2	26	071204-2.edf	1710.19	5159	.	119	0	1	1105	745	1946	4	929	21	2225	1523	5159	5159	.	TRUE	TRUE	9938	42	1	1	0	waichoubin		N	2	MISSING_DATA	178		50
071204-2	27	071204-2.edf	1844.33	1032	.	279	0	1	1358	998	2104	5	821	6	1951	1708	1032	1032	.	TRUE	TRUE	1804	10	1	1	0	neijuzhu		N	2	MISSING_DATA	173		34
071204-2	28	071204-2.edf	1724.5	2415	.	263	0	1	1330	970	1773	5	534	10	1815	1620	2415	2415	.	TRUE	TRUE	3596	17	1	1	0	neijuzhu		N	2	MISSING_DATA	137		1445
071204-2	29	071204-2.edf	1690	2300	.	167	0	1	1064	704	1620	4	678	11	1790	1585	2300	2300	.	TRUE	TRUE	6037	28	1	1	14070.4	neijubin		2	j	139	濂瑰?戣鐖朵翰涓炬姤鐨勪竴涓枒鐘鍦ㄨ皟鏌ュス鑷繁銆?151
071204-2	30	071204-2.edf	1688	927	.	98	0	1	1122	762	1882	4	1045	5	1827	1557	927	927	.	TRUE	TRUE	2088	11	1	1	0	neijuzhu		N	2	MISSING_DATA	165		165
071204-2	31	071204-2.edf	1580.57	1559	.	237	0	1	1919	1559	3220	7	1068	7	1638	1484	1559	1559	.	TRUE	TRUE	2728	13	1	1	0	waichouzhu		N	2	MISSING_DATA	156		1559
071204-2	32	071204-2.edf	1543.63	4041	.	148	0	1	1325	965	2446	5	892	19	1694	1177	4041	4041	.	TRUE	TRUE	6744	33	1	1	0	neichouzhu		N	2	MISSING_DATA	177		484
071204-2	33	071204-2.edf	1485.58	4525	.	150	0	1	1815	1455	2739	8	720	24	1805	1202	4525	4525	.	TRUE	TRUE	7514	38	1	1	0	neijuzhu		N	2	MISSING_DATA	169		833
071204-2	34	071204-2.edf	1776.82	2236	.	185	0	1	868	508	1296	3	726	11	1937	1652	2236	2236	.	TRUE	TRUE	3353	17	1	1	0	waichouzhu		N	2	MISSING_DATA	160		99
071204-2	35	071204-2.edf	1576.68	6018	.	114	0	1	3431	3071	4719	12	1080	22	1916	1245	6018	6018	.	TRUE	TRUE	7860	34	1	1	1446.1	waijuzhu		2	j	168	浠栦滑绔嬪埢鎶婁竴鍖呰鍑绘晫鏂圭殑鐐歌?€?鍒颁簡杩為槦銆?641
071204-2	36	071204-2.edf	1785.62	1737	.	340	0	1	1131	771	1676	3	588	8	1972	1533	1737	1737	.	TRUE	TRUE	2722	14	1	1	0	waijuzhu		N	2	MISSING_DATA	132		151
071204-2	37	071204-2.edf	1811	2239	.	198	0	1	1614	1254	2116	6	543	10	1906	1738	2239	2239	.	TRUE	TRUE	3896	16	1	1	0	neijubin		N	2	MISSING_DATA	175		590
071204-2	38	071204-2.edf	1605.06	3326	.	288	0	1	2197	1837	2958	8	540	17	1750	1487	3326	3326	.	TRUE	TRUE	4416	22	1	1	0	waichouzhu		N	2	MISSING_DATA	148		614
071204-2	39	071204-2.edf	1749	767	.	138	0	1	1127	767	1777	4	703	4	1854	1640	767	767	.	TRUE	TRUE	1391	8	1	1	0	neijubin		N	2	MISSING_DATA	163		767
071204-2	40	071204-2.edf	1841.92	4940	.	240	0	1	1369	1009	2090	6	545	25	2164	1336	4940	4940	.	TRUE	TRUE	7245	37	1	1	0	waijubin		N	2	MISSING_DATA	134		793
071204-2	41	071204-2.edf	1539.95	10111	.	149	0	1	1659	1299	2325	6	717	41	2070	990	10111	10111	.	TRUE	TRUE	14829	62	1	1	0	neichoubin		N	2	MISSING_DATA	151		1303
071204-2	42	071204-2.edf	1808	2407	.	86	0	1	2117	1757	3186	7	702	11	1973	1613	2407	2407	.	TRUE	TRUE	3642	17	1	1	0	neichoubin		N	2	MISSING_DATA	159		534
071204-2	43	071204-2.edf	2013.38	1855	.	181	0	1	1252	892	1712	5	537	8	2254	1715	1855	1855	.	TRUE	TRUE	3558	16	1	1	0	waichoubin		N	2	MISSING_DATA	190		664
071204-2	44	071204-2.edf	1474.72	5315	.	241	0	1	2262	1902	3074	9	548	25	1858	1301	5315	5315	.	TRUE	TRUE	7187	32	1	1	0	waijuzhu		N	2	MISSING_DATA	144		2003
071204-2	45	071204-2.edf	1821.2	1907	.	175	0	1	1555	1195	2028	6	533	10	1935	1695	1907	1907	.	TRUE	TRUE	2689	14	1	1	0	neichoubin		N	2	MISSING_DATA	191		267
071204-2	46	071204-2.edf	1892.2	846	.	212	0	1	1166	806	1706	4	647	5	1944	1769	846	846	.	TRUE	TRUE	1535	8	1	1	0	neijubin		N	2	MISSING_DATA	167		40
071204-2	47	071204-2.edf	2091.5	792	.	152	0	1	512	152	687	1	536	4	2328	1821	792	792	.	TRUE	TRUE	1317	7	1	1	0	waijuzhu		N	2	MISSING_DATA	172		640
071204-2	48	071204-2.edf	1822.18	1597	.	168	0	1	828	468	1256	4	543	11	2237	1499	1597	1597	.	TRUE	TRUE	3645	19	1	1	2910.38	neijubin		Y	2	j	131		596
071204-2	49	071204-2.edf	1619.71	2627	.	164	0	1	1144	784	1744	4	700	14	2056	1398	2627	2627	.	TRUE	TRUE	4136	21	1	1	0	neichouzhu		N	2	MISSING_DATA	149		986
071204-2	50	071204-2.edf	1838.79	2741	.	109	0	1	1719	1359	2516	7	692	14	1955	1713	2741	2741	.	TRUE	TRUE	4503	22	1	1	4158.33	neijubin		Y	2	j	143		1382
071204-2	51	071204-2.edf	1570	4940	.	167	0	1	2004	1644	4111	6	1917	24	1806	1392	4940	4940	.	TRUE	TRUE	8510	44	1	1	0	waijuzhu		N	2	MISSING_DATA	176		449
071204-2	52	071204-2.edf	1810.88	1639	.	99	0	1	1180	820	2109	5	988	8	2041	1630	1639	1639	.	TRUE	TRUE	3656	18	1	1	0	waichoubin		N	2	MISSING_DATA	154		819
071204-2	53	071204-2.edf	1712.71	1201	.	195	0	1	854	494	1552	3	1010	7	1776	1638	1201	1201	.	TRUE	TRUE	2925	15	1	1	0	waichouzhu		N	2	MISSING_DATA	152		558
071204-2	54	071204-2.edf	1664.67	2037	.	108	0	1	1482	1122	2242	5	1013	9	1750	1606	2037	2037	.	TRUE	TRUE	4589	20	1	1	2704.72	neichouzhu		Y	2	j	153		288
071204-2	55	071204-2.edf	1659	2694	.	85	0	1	723	363	1300	2	703	14	1932	1455	2694	2694	.	TRUE	TRUE	4394	22	1	1	2068	waijubin		Y	2	j	162		1089
071204-2	56	071204-2.edf	1597.93	3072	.	137	0	1	1789	1429	3445	7	1466	15	1725	1490	3072	3072	.	TRUE	TRUE	4833	25	1	1	0	waichouzhu		N	2	MISSING_DATA	192		480
071204-2	57	071204-2.edf	1395	1998	.	163	0	1	523	163	699	1	537	7	1545	1241	1998	1998	.	TRUE	TRUE	3494	14	1	1	0	waijuzhu		N	2	MISSING_DATA	164		637
071204-2	58	071204-2.edf	1509.14	3240	.	120	0	1	1458	1098	2255	5	886	14	1766	1372	3240	3240	.	TRUE	TRUE	5321	23	1	1	0	waichouzhu		N	2	MISSING_DATA	184		1128
071204-2	59	071204-2.edf	1777.64	2138	.	151	0	1	1689	1329	2326	6	700	11	1933	1646	2138	2138	.	TRUE	TRUE	3466	18	1	1	0	neichouzhu		N	2	MISSING_DATA	157		131
071204-2	60	071204-2.edf	1693.45	2700	.	189	0	1	2908	2548	3917	10	733	11	1798	1520	2700	2700	.	TRUE	TRUE	3667	15	1	1	0	neichoubin		N	2	MISSING_DATA	183		152
071204-2	61	071204-2.edf	1995.76	3896	.	151	0	1	995	635	1819	3	973	17	2117	1739	3896	3896	.	TRUE	TRUE	5957	27	1	1	0	waichoubin		N	2	MISSING_DATA	186		985
071204-2	62	071204-2.edf	1861.2	3217	.	145	0	1	1396	1036	2315	5	979	15	2174	1465	3217	3217	.	TRUE	TRUE	4743	24	1	1	0	neijuzhu		N	2	MISSING_DATA	133		429
071204-2	63	071204-2.edf	2005.53	2945	.	109	0	1	1190	830	1937	4	869	15	2137	1820	2945	2945	.	TRUE	TRUE	4754	24	1	1	0	neichoubin		N	2	MISSING_DATA	187		273
071204-2	64	071204-2.edf	1924.13	3011	.	154	0	1	3371	3011	5164	15	1004	15	2021	1845	3011	3011	.	TRUE	TRUE	4167	20	1	1	0	waijubin		N	2	MISSING_DATA	166		3011
071205-3	1	071205-3.edf	2430.47	5818	.	225	0	1	585	225	927	1	703	17	2597	2244	5818	5818	.	TRUE	TRUE	10757	32	1	1	8292.45	waijuzhu		Y	3	j	263		1577
071205-3	2	071205-3.edf	2461.46	3384	.	240	0	1	1294	934	2960	5	1946	13	2662	2267	3384	3384	.	TRUE	TRUE	7181	29	1	1	0	neichoubin		N	3	MISSING_DATA	314		228
071205-3	3	071205-3.edf	2441.89	2565	.	389	0	1	2833	2473	3983	8	1098	9	2583	2355	2565	2565	.	TRUE	TRUE	4035	14	1	1	0	waichouzhu		N	3	MISSING_DATA	315		92
071205-3	4	071205-3.edf	2468.25	4187	.	225	0	1	3353	2993	4294	10	1109	16	2690	2242	4187	4187	.	TRUE	TRUE	7228	25	1	1	2113	waijuzhu		Y	3	j	259		795
071205-3	5	071205-3.edf	2487.5	3427	.	123	0	1	483	123	820	1	698	10	2741	2269	3427	3427	.	TRUE	TRUE	5886	14	1	1	0	waijuzhu		N	3	MISSING_DATA	287		41
071205-3	6	071205-3.edf	2448	3437	.	186	0	1	546	186	739	1	554	12	2692	2260	3437	3437	.	TRUE	TRUE	5525	20	1	1	0	waijuzhu		N	3	MISSING_DATA	303		896
071205-3	7	071205-3.edf	2568.33	2125	.	282	0	1	1483	1123	3125	5	1634	9	2753	2385	2125	2125	.	TRUE	TRUE	4065	18	1	1	0	neichoubin		N	3	MISSING_DATA	310		208
071205-3	8	071205-3.edf	2636.36	3439	.	364	0	1	1295	935	2080	3	1094	14	2798	2549	3439	3439	.	TRUE	TRUE	5520	23	1	1	0	waijuzhu		N	3	MISSING_DATA	295		285
071205-3	9	071205-3.edf	2450.91	2892	.	287	0	1	647	287	1438	1	1152	11	2510	2354	2892	2892	.	TRUE	TRUE	5830	21	1	1	1514.16	neijuzhu		Y	3	j	264		663
071205-3	10	071205-3.edf	2567.35	3725	.	155	0	1	515	155	888	1	734	17	2966	2199	3725	3725	.	TRUE	TRUE	5984	26	1	1	0	waichoubin		N	3	MISSING_DATA	285		1222
071205-3	11	071205-3.edf	2623.75	1173	.	213	0	1	1533	1173	2189	4	943	4	2723	2436	1173	1173	.	TRUE	TRUE	2017	8	1	1	0	neijuzhu		N	3	MISSING_DATA	288		1173
071205-3	12	071205-3.edf	2403	1986	.	380	0	1	2245	1885	3779	5	1775	6	2477	2307	1986	1986	.	TRUE	TRUE	3310	13	1	1	0	neijuzhu		N	3	MISSING_DATA	304		101
071205-3	13	071205-3.edf	2635.65	5674	.	291	0	1	1600	1240	2206	5	869	20	2859	2467	5674	5674	.	TRUE	TRUE	7078	27	1	1	0	waichouzhu		N	3	MISSING_DATA	279		148
071205-3	14	071205-3.edf	2490.67	1574	.	232	0	1	1828	1468	2701	5	1132	6	2824	2250	1574	1574	.	TRUE	TRUE	2614	11	1	1	1003.32	neichouzhu		Y	3	f	308		106
071205-3	15	071205-3.edf	2689.71	1603	.	152	0	1	512	152	686	1	535	7	2883	2447	1603	1603	.	TRUE	TRUE	2501	11	1	1	0	neijubin		N	3	MISSING_DATA	262		1451
071205-3	16	071205-3.edf	2493.45	2266	.	172	0	1	2515	2155	3979	10	1396	11	2624	2229	2266	2266	.	TRUE	TRUE	3679	16	1	1	0	waijubin		N	3	MISSING_DATA	257		111
071205-3	17	071205-3.edf	2421.33	1671	.	260	0	1	2031	1671	2966	6	1194	6	2480	2361	1671	1671	.	TRUE	TRUE	2621	10	1	1	0	waijubin		N	3	MISSING_DATA	261		1671
071205-3	18	071205-3.edf	2471.8	1123	.	100	0	1	1483	1123	2549	5	1134	5	2614	2314	1123	1123	.	TRUE	TRUE	2544	11	1	1	0	waichouzhu		N	3	MISSING_DATA	311		1123
071205-3	19	071205-3.edf	2371.38	2374	.	236	0	1	2322	1962	3375	6	1300	8	2483	2239	2374	2374	.	TRUE	TRUE	3769	14	1	1	0	neijuzhu		N	3	MISSING_DATA	260		412
071205-3	20	071205-3.edf	2424	854	.	325	0	1	1214	854	2352	3	1443	3	2523	2327	854	854	.	TRUE	TRUE	1977	9	1	1	0	neichoubin		N	3	MISSING_DATA	274		854
071205-3	21	071205-3.edf	2617.5	2044	.	352	0	1	1757	1397	2362	3	902	6	2929	2364	2044	2044	.	TRUE	TRUE	2977	11	1	1	0	neichoubin		N	3	MISSING_DATA	318		647
071205-3	22	071205-3.edf	2394.75	1277	.	448	0	1	1637	1277	2572	4	1225	4	2509	2304	1277	1277	.	TRUE	TRUE	1958	8	1	1	0	waichoubin		N	3	MISSING_DATA	277		1277
071205-3	23	071205-3.edf	2506.25	6236	.	572	0	1	2748	2388	3407	6	915	20	2684	2322	6236	6236	.	TRUE	TRUE	8025	26	1	1	0	waichoubin		N	3	MISSING_DATA	313		794
071205-3	24	071205-3.edf	2463.75	1310	.	291	0	1	1670	1310	2522	4	1137	4	2558	2373	1310	1310	.	TRUE	TRUE	2317	9	1	1	1100.54	neijuzhu		Y	3	f	268		1310
071205-3	25	071205-3.edf	2519.09	2357	.	36	0	1	396	36	813	1	778	11	2892	2371	2357	2357	.	TRUE	TRUE	3972	18	1	1	0	waijubin		N	3	MISSING_DATA	301		603
071205-3	26	071205-3.edf	2558.67	4960	.	321	0	1	2198	1838	5419	9	3010	18	2718	2399	4960	4960	.	TRUE	TRUE	8287	30	1	1	7256.5	waichoubin		Y	3	j	273		678
071205-3	27	071205-3.edf	2405.67	2874	.	360	0	1	2156	1796	3721	6	1811	9	2649	2235	2874	2874	.	TRUE	TRUE	4863	19	1	1	0	neichouzhu		N	3	MISSING_DATA	276		1078
071205-3	28	071205-3.edf	2359.12	1947	.	262	0	1	2106	1746	2756	7	886	8	2533	2160	1947	1947	.	TRUE	TRUE	3277	15	1	1	0	neichoubin		N	3	MISSING_DATA	278		201
071205-3	29	071205-3.edf	2288.42	3290	.	305	0	1	2273	1913	3021	7	972	12	2472	2135	3290	3290	.	TRUE	TRUE	4906	18	1	1	3071.66	waijuzhu		3	f	267	濂瑰?戣涓€涓皟鏌ョ埗浜茬殑鐤戠姱姝ｅ湪璋冩煡濂硅嚜宸便€?106
071205-3	30	071205-3.edf	2426.73	2469	.	195	0	1	555	195	1082	1	888	11	2693	2210	2469	2469	.	TRUE	TRUE	4377	19	1	1	0	waijuzhu		N	3	MISSING_DATA	291		108
071205-3	31	071205-3.edf	2305	1291	.	225	0	1	1651	1291	2214	5	842	5	2473	2119	1291	1291	.	TRUE	TRUE	2126	9	1	1	0	neichoubin		N	3	MISSING_DATA	286		1291
071205-3	32	071205-3.edf	2356.38	1769	.	158	0	1	2054	1694	2948	7	1134	8	2434	2221	1769	1769	.	TRUE	TRUE	3107	15	1	1	0	waichoubin		N	3	MISSING_DATA	309		75
071205-3	33	071205-3.edf	2211.44	2601	.	292	0	1	1690	1330	2534	4	1138	9	2420	2074	2601	2601	.	TRUE	TRUE	3967	16	1	1	0	waijubin		N	3	MISSING_DATA	293		792
071205-3	34	071205-3.edf	2393.69	4659	.	140	0	1	3758	3398	4528	12	695	16	2553	2316	4659	4659	.	TRUE	TRUE	5154	18	1	1	0	waichouzhu		N	3	MISSING_DATA	275		1261
071205-3	35	071205-3.edf	2413.64	5967	.	352	0	1	4628	4268	6238	16	1208	25	2583	2277	5967	5967	.	TRUE	TRUE	8150	37	1	1	0	waichoubin		N	3	MISSING_DATA	305		1162
071205-3	36	071205-3.edf	2485.62	2093	.	211	0	1	1955	1595	3070	5	1378	8	2633	2396	2093	2093	.	TRUE	TRUE	4407	18	1	1	0	neijubin		N	3	MISSING_DATA	294		165
071205-3	37	071205-3.edf	2491.92	2616	.	205	0	1	901	541	1476	3	888	12	2703	2285	2616	2616	.	TRUE	TRUE	3913	18	1	1	0	neijubin		N	3	MISSING_DATA	258		1291
071205-3	38	071205-3.edf	2487.11	2149	.	240	0	1	1578	1218	2403	5	1096	9	2751	2303	2149	2149	.	TRUE	TRUE	4371	18	1	1	0	neichoubin		N	3	MISSING_DATA	282		453
071205-3	39	071205-3.edf	2467	2028	.	378	0	1	2046	1686	3119	6	1146	7	2697	2354	2028	2028	.	TRUE	TRUE	4798	18	1	1	0	neichoubin		N	3	MISSING_DATA	306		342
071205-3	40	071205-3.edf	2339.77	2970	.	191	0	1	551	191	735	1	545	13	2569	2143	2970	2970	.	TRUE	TRUE	4649	21	1	1	1456.95	neijubin		Y	3	j	290		857
071205-3	41	071205-3.edf	2610.83	1306	.	294	0	1	1527	1167	2325	5	1066	6	2686	2388	1306	1306	.	TRUE	TRUE	2156	10	1	1	0	neijuzhu		N	3	MISSING_DATA	300		139
071205-3	42	071205-3.edf	2551.25	2134	.	319	0	1	1745	1385	2413	4	958	8	2728	2443	2134	2134	.	TRUE	TRUE	2949	12	1	1	0	waijubin		N	3	MISSING_DATA	265		749
071205-3	43	071205-3.edf	2260	2158	.	361	0	1	1772	1412	3318	4	1841	8	2428	2132	2158	2158	.	TRUE	TRUE	3888	16	1	1	1277.93	neijuzhu		3	j	296	浠栦滑绔嬪埢鎶婅鍑绘晫鏂圭殑涓€鍖呯偢?€?鍒颁簡杩為槦銆?143
071205-3	44	071205-3.edf	2456.75	1755	.	240	0	1	748	388	1346	2	937	8	2645	2235	1755	1755	.	TRUE	TRUE	2869	13	1	1	0	waichouzhu		N	3	MISSING_DATA	283		186
071205-3	45	071205-3.edf	2418.4	1753	.	207	0	1	2113	1753	2658	5	819	5	2574	2314	1753	1753	.	TRUE	TRUE	2896	10	1	1	1288.13	waichoubin		Y	3	j	281		1753
071205-3	46	071205-3.edf	2498.83	1756	.	161	0	1	521	161	1613	1	1453	6	2617	2250	1756	1756	.	TRUE	TRUE	4230	15	1	1	0	neijuzhu		N	3	MISSING_DATA	292		329
071205-3	47	071205-3.edf	2280.86	1588	.	281	0	1	1395	1035	2113	4	1010	7	2567	2113	1588	1588	.	TRUE	TRUE	2369	12	1	1	1210.83	waijuzhu		Y	3	j	299		553
071205-3	48	071205-3.edf	2583.67	530	.	142	0	1	890	530	1618	3	798	3	2673	2454	530	530	.	TRUE	TRUE	1433	7	1	1	0	waijubin		N	3	MISSING_DATA	289		530
071205-3	49	071205-3.edf	2539.75	613	.	240	0	1	929	569	1581	3	789	4	2691	2419	613	613	.	TRUE	TRUE	1446	7	1	1	1218.92	neijubin		Y	3	f	270		44
071205-3	50	071205-3.edf	2498.8	1247	.	264	0	1	1441	1081	2338	4	1183	5	2666	2365	1247	1247	.	TRUE	TRUE	2232	11	1	1	0	neichouzhu		N	3	MISSING_DATA	284		166
071205-3	51	071205-3.edf	2451.71	1601	.	143	0	1	1330	970	2199	4	963	7	2630	2296	1601	1601	.	TRUE	TRUE	2659	13	1	1	0	waichouzhu		N	3	MISSING_DATA	307		631
071205-3	52	071205-3.edf	2499.33	2115	.	289	0	1	2050	1690	2966	7	1162	9	2763	2381	2115	2115	.	TRUE	TRUE	3076	13	1	1	0	neichouzhu		N	3	MISSING_DATA	316		425
071205-3	53	071205-3.edf	2636	911	.	306	0	1	1271	911	2725	3	1760	3	2784	2515	911	911	.	TRUE	TRUE	1932	9	1	1	0	neijubin		N	3	MISSING_DATA	302		911
071205-3	54	071205-3.edf	2391.22	1910	.	298	0	1	1868	1508	2869	6	1237	9	2560	2301	1910	1910	.	TRUE	TRUE	4424	19	1	1	0	neichouzhu		N	3	MISSING_DATA	312		402
071205-3	55	071205-3.edf	2479.25	3124	.	210	0	1	2806	2446	3731	9	871	12	2708	2321	3124	3124	.	TRUE	TRUE	4094	17	1	1	0	waijubin		N	3	MISSING_DATA	297		678
071205-3	56	071205-3.edf	2472.9	2806	.	268	0	1	2278	1918	3089	7	1007	10	2560	2336	2806	2806	.	TRUE	TRUE	4021	16	1	1	0	neijubin		N	3	MISSING_DATA	266		634
071205-3	57	071205-3.edf	2453.57	3824	.	465	0	1	2988	2628	4175	9	1136	14	2600	2364	3824	3824	.	TRUE	TRUE	5641	20	1	1	0	neichouzhu		N	3	MISSING_DATA	280		1196
071205-3	58	071205-3.edf	2311.86	2000	.	578	0	1	1869	1509	2507	4	931	7	2504	2120	2000	2000	.	TRUE	TRUE	3104	12	1	1	0	waijubin		N	3	MISSING_DATA	269		491
071205-3	59	071205-3.edf	2384.31	3644	.	469	0	1	2178	1818	2937	6	1007	13	2571	2270	3644	3644	.	TRUE	TRUE	4833	20	1	1	0	waichouzhu		N	3	MISSING_DATA	319		1826
071205-3	60	071205-3.edf	2369.71	1505	.	136	0	1	615	255	1334	2	869	7	2436	2299	1505	1505	.	TRUE	TRUE	2789	13	1	1	0	waichouzhu		N	3	MISSING_DATA	271		55
071205-3	61	071205-3.edf	2381	1825	.	156	0	1	516	156	1646	1	1491	9	2664	2193	1825	1825	.	TRUE	TRUE	3806	17	1	1	0	neijubin		N	3	MISSING_DATA	298		356
071205-3	62	071205-3.edf	2432.6	1016	.	263	0	1	1352	992	2116	4	1058	5	2607	2162	1016	1016	.	TRUE	TRUE	1929	10	1	1	0	neichouzhu		N	3	MISSING_DATA	272		24
071205-3	63	071205-3.edf	2512.8	1461	.	226	0	1	1821	1461	2599	5	890	5	2692	2401	1461	1461	.	TRUE	TRUE	2295	9	1	1	0	waichoubin		N	3	MISSING_DATA	317		1461
071205-3	64	071205-3.edf	2250.8	1217	.	211	0	1	1577	1217	2900	5	1587	5	2383	2150	1217	1217	.	TRUE	TRUE	2280	10	1	1	0	neichouzhu		N	3	MISSING_DATA	320		1217
071301-3	1	071301-3.edf	2660	2769	.	119	0	1	479	119	1089	1	971	14	2975	2328	2769	2769	.	TRUE	TRUE	6557	28	1	1	0	neichoubin		N	3	MISSING_DATA	286		1867
071301-3	2	071301-3.edf	2770.45	5428	.	181	0	1	2169	1809	2840	6	917	20	2935	2582	5428	5428	.	TRUE	TRUE	8825	31	1	1	2658.78	waichoubin		Y	3	j	281		110
071301-3	3	071301-3.edf	2857.86	1557	.	202	0	1	1917	1557	2235	7	541	7	3031	2725	1557	1557	.	TRUE	TRUE	3152	11	1	1	2018.36	neijubin		Y	3	f	270		1557
071301-3	4	071301-3.edf	2697.33	2172	.	28	0	1	461	101	1202	2	914	12	3136	2178	2172	2172	.	TRUE	TRUE	3513	20	1	1	0	waichoubin		N	3	MISSING_DATA	305		342
071301-3	5	071301-3.edf	3028.67	4375	.	429	0	1	1671	1311	2320	5	928	15	3320	2585	4375	4375	.	TRUE	TRUE	5860	20	1	1	0	waichouzhu		N	3	MISSING_DATA	319		3064
071301-3	6	071301-3.edf	2450.5	2868	.	376	0	1	1697	1337	2661	4	1254	10	2628	2288	2868	2868	.	TRUE	TRUE	4737	18	1	1	0	neichouzhu		N	3	MISSING_DATA	284		1162
071301-3	7	071301-3.edf	2945.13	2861	.	134	0	1	1013	653	2202	4	1248	15	3231	2438	2861	2861	.	TRUE	TRUE	3983	22	1	1	0	neijuzhu		N	3	MISSING_DATA	292		147
071301-3	8	071301-3.edf	2771.04	6119	.	369	0	1	1953	1593	2747	5	1071	26	3302	2393	6119	6119	.	TRUE	TRUE	7947	34	1	1	0	waichouzhu		N	3	MISSING_DATA	283		293
071301-3	9	071301-3.edf	2548.71	1677	.	190	0	1	945	585	1432	3	805	7	2949	2358	1677	1677	.	TRUE	TRUE	2772	12	1	1	0	waijuzhu		N	3	MISSING_DATA	295		1092
071301-3	10	071301-3.edf	2724	1332	.	105	0	1	1155	795	2329	7	935	8	3080	2414	1332	1332	.	TRUE	TRUE	2661	14	1	1	0	waijubin		N	3	MISSING_DATA	261		537
071301-3	11	071301-3.edf	3315.75	1214	.	263	0	1	1574	1214	2984	8	1307	8	3406	3193	1214	1214	.	TRUE	TRUE	2581	14	1	1	4960.71	neijubin		Y	3	j	290		1214
071301-3	12	071301-3.edf	3218.03	5511	.	120	0	1	1113	753	1762	8	760	30	3458	2792	5511	5511	.	TRUE	TRUE	7373	39	1	1	1788.31	waijuzhu		Y	3	j	259		2909
071301-3	13	071301-3.edf	3022.15	2512	.	183	0	1	1491	1131	2367	4	1165	13	3289	2655	2512	2512	.	TRUE	TRUE	3697	20	1	1	2015.79	neichouzhu		Y	3	f	308		1381
071301-3	14	071301-3.edf	3051.59	3463	.	451	0	1	1320	960	1888	4	865	17	3382	2297	3463	3463	.	TRUE	TRUE	5224	23	1	1	2622.6	waijuzhu		Y	3	j	263		678
071301-3	15	071301-3.edf	3094.11	3582	.	365	0	1	1860	1500	3886	10	1155	19	3419	2630	3582	3582	.	TRUE	TRUE	6323	31	1	1	0	waichoubin		N	3	MISSING_DATA	309		816
071301-3	16	071301-3.edf	3002	1401	.	96	0	1	456	96	1256	1	1161	6	3187	2786	1401	1401	.	TRUE	TRUE	3095	13	1	1	0	neichouzhu		N	3	MISSING_DATA	272		242
071301-3	17	071301-3.edf	2642.33	713	.	256	0	1	1073	713	1952	3	1172	3	2843	2496	713	713	.	TRUE	TRUE	1665	8	1	1	0	neijuzhu		N	3	MISSING_DATA	260		713
071301-3	18	071301-3.edf	2607	1227	.	316	0	1	1231	871	1967	3	1028	5	2710	2388	1227	1227	.	TRUE	TRUE	2521	11	1	1	0	neichoubin		N	3	MISSING_DATA	314		147
071301-3	19	071301-3.edf	3027.27	1086	.	153	0	1	1446	1086	2197	11	841	11	3148	2743	1086	1086	.	TRUE	TRUE	2088	16	1	1	0	waijubin		N	3	MISSING_DATA	301		1086
071301-3	20	071301-3.edf	3169.17	683	.	199	0	1	1043	683	1869	6	923	6	3284	3059	683	683	.	TRUE	TRUE	1890	12	1	1	0	neijuzhu		N	3	MISSING_DATA	300		683
071301-3	21	071301-3.edf	2780.8	1223	.	324	0	1	1258	898	1816	4	843	5	3025	2627	1223	1223	.	TRUE	TRUE	2003	10	1	1	0	neichoubin		N	3	MISSING_DATA	310		325
071301-3	22	071301-3.edf	2562.31	2776	.	231	0	1	1861	1501	2593	7	940	13	3007	2217	2776	2776	.	TRUE	TRUE	3792	22	1	1	0	neichoubin		N	3	MISSING_DATA	282		1087
071301-3	23	071301-3.edf	3651.91	3257	.	260	0	1	3096	2736	4086	9	847	11	3941	2946	3257	3257	.	TRUE	TRUE	4126	14	1	1	0	waichoubin		N	3	MISSING_DATA	313		521
071301-3	24	071301-3.edf	3072.75	963	.	327	0	1	1323	963	3499	4	2458	4	3157	3017	963	963	.	TRUE	TRUE	2731	11	1	1	0	neichouzhu		N	3	MISSING_DATA	320		963
071301-3	25	071301-3.edf	2704.1	2821	.	192	0	1	2871	2511	3492	9	762	10	3069	2526	2821	2821	.	TRUE	TRUE	3737	14	1	1	0	waijubin		N	3	MISSING_DATA	257		310
071301-3	26	071301-3.edf	2769.88	1239	.	69	0	1	1599	1239	2714	8	781	8	3138	2387	1239	1239	.	TRUE	TRUE	1793	11	1	1	1307.31	waijuzhu		Y	3	j	299		1239
071301-3	27	071301-3.edf	2463.89	3290	.	348	0	1	1316	956	1877	3	867	9	2758	2260	3290	3290	.	TRUE	TRUE	4105	14	1	1	0	waichoubin		N	3	MISSING_DATA	317		2334
071301-3	28	071301-3.edf	2882	1665	.	427	0	1	2025	1665	2994	4	1263	4	2916	2846	1665	1665	.	TRUE	TRUE	2855	9	1	1	0	neijubin		N	3	MISSING_DATA	294		1665
071301-3	29	071301-3.edf	3423.67	1841	.	590	0	1	2151	1791	2898	5	1001	6	3561	3005	1841	1841	.	TRUE	TRUE	2868	11	1	1	7139.97	waijuzhu		3	f	267	濂瑰?戣涓€涓皟鏌ョ埗浜茬殑鐤戠姱姝ｅ湪璋冩煡濂硅嚜宸便€?50
071301-3	30	071301-3.edf	3127.57	1948	.	290	0	1	899	539	1773	2	1216	7	3820	2683	1948	1948	.	TRUE	TRUE	3329	17	1	1	1864.72	waichoubin		Y	3	f	273		1078
071301-3	31	071301-3.edf	3382.43	4312	.	419	0	1	923	563	1936	3	1338	23	3899	2680	4312	4312	.	TRUE	TRUE	6443	32	1	1	0	neijubin		N	3	MISSING_DATA	266		1160
071301-3	32	071301-3.edf	3514.62	2629	.	304	0	1	2373	2013	3244	6	1105	8	4077	2865	2629	2629	.	TRUE	TRUE	3810	12	1	1	0	neichouzhu		N	3	MISSING_DATA	316		616
071301-3	33	071301-3.edf	2988.2	1525	.	319	0	1	1885	1525	2631	5	1017	5	3251	2606	1525	1525	.	TRUE	TRUE	2385	8	1	1	0	waichouzhu		N	3	MISSING_DATA	271		1525
071301-3	34	071301-3.edf	3163.33	578	.	429	0	1	789	429	1624	1	1196	3	3329	2949	578	578	.	TRUE	TRUE	1714	11	1	1	0	waichoubin		N	3	MISSING_DATA	277		149
071301-3	35	071301-3.edf	2813.63	3979	.	267	0	1	1048	688	2530	8	1343	19	3024	2442	3979	3979	.	TRUE	TRUE	6588	33	1	1	0	neijubin		N	3	MISSING_DATA	298		211
071301-3	36	071301-3.edf	2846.11	2429	.	303	0	1	1661	1301	2522	4	1154	9	3001	2660	2429	2429	.	TRUE	TRUE	4220	16	1	1	0	neichoubin		N	3	MISSING_DATA	306		1128
071301-3	37	071301-3.edf	3041.83	2005	.	357	0	1	2365	2005	3095	6	877	6	3302	2912	2005	2005	.	TRUE	TRUE	2547	14	1	1	0	waichouzhu		N	3	MISSING_DATA	315		2005
071301-3	38	071301-3.edf	2876.56	2035	.	262	0	1	1904	1544	2698	7	1036	9	3110	2623	2035	2035	.	TRUE	TRUE	3090	16	1	1	3149.73	neijuzhu		Y	3	j	264		368
071301-3	39	071301-3.edf	2927.25	1798	.	217	0	1	2158	1798	2899	8	790	8	3107	2814	1798	1798	.	TRUE	TRUE	2664	12	1	1	0	waijuzhu		N	3	MISSING_DATA	303		1798
071301-3	40	071301-3.edf	2550.5	4147	.	304	0	1	1664	1304	2517	4	1135	14	2807	2273	4147	4147	.	TRUE	TRUE	5655	21	1	1	0	neichouzhu		N	3	MISSING_DATA	276		1098
071301-3	41	071301-3.edf	3219.14	2222	.	256	0	1	2485	2125	3383	6	1116	7	3317	3129	2222	2222	.	TRUE	TRUE	2954	13	1	1	0	neijuzhu		N	3	MISSING_DATA	288		97
071301-3	42	071301-3.edf	2960.19	3798	.	253	0	1	673	313	1148	2	814	16	3283	2635	3798	3798	.	TRUE	TRUE	5727	24	1	1	0	waichouzhu		N	3	MISSING_DATA	279		1382
071301-3	43	071301-3.edf	3246.4	1335	.	348	0	1	1695	1335	2240	5	817	5	3285	3162	1335	1335	.	TRUE	TRUE	2426	9	1	1	0	waijubin		N	3	MISSING_DATA	297		1335
071301-3	44	071301-3.edf	2724	2814	.	100	0	1	1057	697	2428	6	924	11	2962	2118	2814	2814	.	TRUE	TRUE	5275	22	1	1	0	waijubin		N	3	MISSING_DATA	265		1529
071301-3	45	071301-3.edf	3227.83	7807	.	474	0	1	834	474	1011	1	538	29	3521	2847	7807	7807	.	TRUE	TRUE	10146	41	1	1	0	neichoubin		N	3	MISSING_DATA	278		2719
071301-3	46	071301-3.edf	3293.4	1442	.	408	0	1	1802	1442	2406	5	858	5	3375	3209	1442	1442	.	TRUE	TRUE	2021	7	1	1	0	waijubin		N	3	MISSING_DATA	293		1442
071301-3	47	071301-3.edf	2870.62	1650	.	95	0	1	1915	1555	2915	7	1054	8	3502	2512	1650	1650	.	TRUE	TRUE	3032	13	1	1	0	neijubin		N	3	MISSING_DATA	258		95
071301-3	48	071301-3.edf	2887	1704	.	74	0	1	434	74	1175	1	1102	7	3498	2414	1704	1704	.	TRUE	TRUE	3288	14	1	1	0	waijuzhu		N	3	MISSING_DATA	287		1630
071301-3	49	071301-3.edf	2431	950	.	270	0	1	1310	950	2215	4	542	4	2736	2098	950	950	.	TRUE	TRUE	1721	7	1	1	0	waichouzhu		N	3	MISSING_DATA	275		950
071301-3	50	071301-3.edf	2665.45	3392	.	380	0	1	740	380	1131	1	752	11	2955	2199	3392	3392	.	TRUE	TRUE	4254	18	1	1	0	neijubin		N	3	MISSING_DATA	302		1134
071301-3	51	071301-3.edf	3003.2	873	.	316	0	1	999	639	1676	3	983	5	3255	2807	873	873	.	TRUE	TRUE	1630	9	1	1	0	waichouzhu		N	3	MISSING_DATA	311		234
071301-3	52	071301-3.edf	2662.45	1991	.	116	0	1	988	628	1677	4	831	11	3049	2157	1991	1991	.	TRUE	TRUE	2586	14	1	1	0	waichouzhu		N	3	MISSING_DATA	307		122
071301-3	53	071301-3.edf	2964.2	1463	.	233	0	1	1823	1463	2736	5	1173	5	3145	2567	1463	1463	.	TRUE	TRUE	2098	9	1	1	0	neichouzhu		N	3	MISSING_DATA	312		1463
071301-3	54	071301-3.edf	3264.08	2013	.	239	0	1	599	239	1500	1	1262	12	3721	2499	2013	2013	.	TRUE	TRUE	3753	20	1	1	1086.21	neijuzhu		Y	3	f	268		464
071301-3	55	071301-3.edf	2596.45	2951	.	247	0	1	1340	980	2056	4	1008	11	2949	2304	2951	2951	.	TRUE	TRUE	5103	21	1	1	0	neichoubin		N	3	MISSING_DATA	318		1621
071301-3	56	071301-3.edf	2561.42	3243	.	138	0	1	498	138	997	1	860	12	2764	2283	3243	3243	.	TRUE	TRUE	4384	18	1	1	0	waijuzhu		N	3	MISSING_DATA	291		3105
071301-3	57	071301-3.edf	2213	1849	.	529	0	1	2069	1709	2741	5	940	6	2428	2045	1849	1849	.	TRUE	TRUE	2632	10	1	1	0	neichoubin		N	3	MISSING_DATA	274		140
071301-3	58	071301-3.edf	2420	1273	.	237	0	1	1633	1273	2114	5	750	5	2554	2292	1273	1273	.	TRUE	TRUE	2225	12	1	1	0	neijubin		N	3	MISSING_DATA	262		1273
071301-3	59	071301-3.edf	2971.06	5514	.	148	0	1	2411	2051	3012	7	811	17	3305	2137	5514	5514	.	TRUE	TRUE	8781	28	1	1	0	waijubin		N	3	MISSING_DATA	289		950
071301-3	60	071301-3.edf	2201	1629	.	538	0	1	1989	1629	2704	5	991	5	2316	2007	1629	1629	.	TRUE	TRUE	3111	10	1	1	0	neichouzhu		N	3	MISSING_DATA	280		1629
071301-3	61	071301-3.edf	2424	1633	.	401	0	1	1993	1633	3834	5	2114	5	2706	2299	1633	1633	.	TRUE	TRUE	3222	12	1	1	0	neijuzhu		N	3	MISSING_DATA	304		1633
071301-3	62	071301-3.edf	3420.83	1082	.	333	0	1	1442	1082	2639	6	1089	6	3548	3183	1082	1082	.	TRUE	TRUE	2092	10	1	1	1564.35	neijuzhu		3	j	296	浠栦滑绔嬪埢鎶婅鍑绘晫鏂圭殑涓€鍖呯偢?€?鍒颁簡杩為槦銆?191
071301-3	63	071301-3.edf	2936.29	1797	.	194	0	1	1130	770	1349	3	539	7	3224	2667	1797	1797	.	TRUE	TRUE	3330	12	1	1	0	waijubin		N	3	MISSING_DATA	269		36
071301-3	64	071301-3.edf	2534.2	1171	.	303	0	1	1531	1171	1810	5	543	5	2616	2459	1171	1171	.	TRUE	TRUE	1594	7	1	1	0	waichoubin		N	3	MISSING_DATA	285		1171
071302-3	1	071302-3.edf	1694.55	2358	.	244	0	1	2194	1834	2968	9	1002	11	1859	1551	2358	2358	.	TRUE	TRUE	4009	19	1	1	0	neijuzhu		N	3	MISSING_DATA	300		524
071302-3	2	071302-3.edf	1659.04	5822	.	190	0	1	3035	2675	3786	12	868	24	1800	1435	5822	5822	.	TRUE	TRUE	9718	41	1	1	2101.57	waijuzhu		Y	3	j	299		451
071302-3	3	071302-3.edf	1728.88	2677	.	178	0	1	2552	2192	3903	7	1601	8	1871	1560	2677	2677	.	TRUE	TRUE	5411	18	1	1	0	neichoubin		N	3	MISSING_DATA	310		485
071302-3	4	071302-3.edf	1633.83	4855	.	155	0	1	694	334	1267	2	919	23	1850	1458	4855	4855	.	TRUE	TRUE	8957	36	1	1	0	waichouzhu		N	3	MISSING_DATA	319		49
071302-3	5	071302-3.edf	1532.85	3324	.	185	0	1	3664	3304	4385	12	817	13	1667	1472	3324	3324	.	TRUE	TRUE	4933	19	1	1	0	waichouzhu		N	3	MISSING_DATA	271		20
071302-3	6	071302-3.edf	1581.69	2078	.	72	0	1	1603	1243	2445	8	733	13	1711	1423	2078	2078	.	TRUE	TRUE	4201	21	1	1	1857.93	waijuzhu		Y	3	j	259		136
071302-3	7	071302-3.edf	1646.25	4079	.	146	0	1	3004	2644	3927	11	1083	20	1832	1464	4079	4079	.	TRUE	TRUE	6388	29	1	1	0	waichouzhu		N	3	MISSING_DATA	311		676
071302-3	8	071302-3.edf	1493.42	2574	.	153	0	1	1733	1373	2615	6	1156	12	1655	1424	2574	2574	.	TRUE	TRUE	5360	24	1	1	0	waijubin		N	3	MISSING_DATA	261		466
071302-3	9	071302-3.edf	1495	1356	.	144	0	1	1450	1090	2071	5	902	6	1573	1419	1356	1356	.	TRUE	TRUE	3124	12	1	1	0	waijuzhu		N	3	MISSING_DATA	287		266
071302-3	10	071302-3.edf	1542.16	6992	.	295	0	1	655	295	1284	1	990	31	1955	1264	6992	6992	.	TRUE	TRUE	10743	48	1	1	0	neichouzhu		N	3	MISSING_DATA	276		438
071302-3	11	071302-3.edf	1446.25	2369	.	229	0	1	1637	1277	2604	6	1207	12	1548	1319	2369	2369	.	TRUE	TRUE	4620	22	1	1	0	neichouzhu		N	3	MISSING_DATA	284		93
071302-3	12	071302-3.edf	1619.24	7097	.	286	0	1	646	286	1019	1	734	29	1894	1438	7097	7097	.	TRUE	TRUE	10485	46	1	1	1495.83	neichouzhu		Y	3	f	308		2726
071302-3	13	071302-3.edf	1647.62	3628	.	153	0	1	513	153	1028	1	876	16	1952	1376	3628	3628	.	TRUE	TRUE	6185	28	1	1	0	neichouzhu		N	3	MISSING_DATA	280		1539
071302-3	14	071302-3.edf	1566.94	3406	.	163	0	1	1587	1227	1859	6	529	16	1860	1266	3406	3406	.	TRUE	TRUE	4939	22	1	1	0	waichouzhu		N	3	MISSING_DATA	275		198
071302-3	15	071302-3.edf	1505.83	4312	.	301	0	1	801	441	1349	2	892	23	1699	1307	4312	4312	.	TRUE	TRUE	6940	34	1	1	0	neijuzhu		N	3	MISSING_DATA	288		25
071302-3	16	071302-3.edf	1665.75	2121	.	277	0	1	1780	1420	2318	7	759	12	1773	1354	2121	2121	.	TRUE	TRUE	4128	21	1	1	0	neijubin		N	3	MISSING_DATA	266		68
071302-3	17	071302-3.edf	1456.07	5888	.	177	0	1	1790	1430	2283	7	745	28	1655	1285	5888	5888	.	TRUE	TRUE	8411	38	1	1	0	waijubin		N	3	MISSING_DATA	301		293
071302-3	18	071302-3.edf	1483.2	2143	.	184	0	1	637	277	1290	2	996	10	1547	1402	2143	2143	.	TRUE	TRUE	3911	18	1	1	1062.24	neijuzhu		3	j	296	浠栦滑绔嬪埢鎶婅鍑绘晫鏂圭殑涓€鍖呯偢?€?鍒颁簡杩為槦銆?196
071302-3	19	071302-3.edf	1644.5	5467	.	148	0	1	2495	2135	3303	10	808	24	1805	1439	5467	5467	.	TRUE	TRUE	7268	33	1	1	0	waichouzhu		N	3	MISSING_DATA	279		2276
071302-3	20	071302-3.edf	1747	1658	.	214	0	1	2018	1658	2538	8	730	8	1806	1679	1658	1658	.	TRUE	TRUE	3023	14	1	1	0	neijubin		N	3	MISSING_DATA	294		1658
071302-3	21	071302-3.edf	1565.38	2456	.	134	0	1	1438	1078	1908	6	710	13	1896	1374	2456	2456	.	TRUE	TRUE	5624	28	1	1	0	neijubin		N	3	MISSING_DATA	302		448
071302-3	22	071302-3.edf	1619	2502	.	38	0	1	2474	2114	3047	10	714	12	1793	1397	2502	2502	.	TRUE	TRUE	3639	17	1	1	0	waichouzhu		N	3	MISSING_DATA	307		388
071302-3	23	071302-3.edf	1480.58	5530	.	48	0	1	3103	2743	3496	13	532	26	1732	1205	5530	5530	.	TRUE	TRUE	7084	33	1	1	0	waichoubin		N	3	MISSING_DATA	285		283
071302-3	24	071302-3.edf	1518.56	1981	.	145	0	1	2181	1821	2594	8	627	9	1598	1377	1981	1981	.	TRUE	TRUE	3630	17	1	1	0	waijubin		N	3	MISSING_DATA	265		160
071302-3	25	071302-3.edf	1535.64	3098	.	165	0	1	1908	1548	2190	8	530	14	1742	1344	3098	3098	.	TRUE	TRUE	4410	22	1	1	0	waichoubin		N	3	MISSING_DATA	313		1251
071302-3	26	071302-3.edf	1717.2	1880	.	177	0	1	2227	1867	2727	9	538	10	1891	1490	1880	1880	.	TRUE	TRUE	3306	17	1	1	0	neijubin		N	3	MISSING_DATA	262		13
071302-3	27	071302-3.edf	1961	1511	.	158	0	1	1720	1360	2257	5	805	6	2180	1656	1511	1511	.	TRUE	TRUE	2950	12	1	1	3821.62	waichoubin		Y	3	j	281		151
071302-3	28	071302-3.edf	1537.16	3532	.	161	0	1	1717	1357	2266	9	542	19	1790	1370	3532	3532	.	TRUE	TRUE	5793	31	1	1	1977.78	neijubin		Y	3	f	270		754
071302-3	29	071302-3.edf	1455.57	1701	.	290	0	1	2061	1701	2626	7	804	7	1521	1295	1701	1701	.	TRUE	TRUE	2651	13	1	1	0	neichoubin		N	3	MISSING_DATA	286		1701
071302-3	30	071302-3.edf	1451.78	1957	.	192	0	1	2317	1957	2839	9	530	9	1643	1356	1957	1957	.	TRUE	TRUE	2682	13	1	1	0	waichouzhu		N	3	MISSING_DATA	283		1957
071302-3	31	071302-3.edf	1612.7	2239	.	165	0	1	1927	1567	2553	7	878	10	1757	1522	2239	2239	.	TRUE	TRUE	3189	15	1	1	0	neichouzhu		N	3	MISSING_DATA	316		672
071302-3	32	071302-3.edf	1632.79	3004	.	142	0	1	1943	1583	2478	7	759	14	1928	1465	3004	3004	.	TRUE	TRUE	4803	24	1	1	3732.55	waijuzhu		3	f	267	濂瑰?戣涓€涓皟鏌ョ埗浜茬殑鐤戠姱姝ｅ湪璋冩煡濂硅嚜宸便€?186
071302-3	33	071302-3.edf	1694.64	2647	.	300	0	1	2891	2531	3810	13	776	14	1832	1539	2647	2647	.	TRUE	TRUE	3923	19	1	1	2573.17	neijubin		Y	3	j	290		116
071302-3	34	071302-3.edf	1462.83	1212	.	160	0	1	1572	1212	1907	6	584	6	1517	1342	1212	1212	.	TRUE	TRUE	1729	10	1	1	0	neichoubin		N	3	MISSING_DATA	274		1212
071302-3	35	071302-3.edf	1538.17	978	.	171	0	1	1150	790	1804	5	727	6	1707	1394	978	978	.	TRUE	TRUE	2279	11	1	1	0	neichoubin		N	3	MISSING_DATA	306		188
071302-3	36	071302-3.edf	1442	1315	.	164	0	1	1675	1315	2190	7	746	7	1518	1259	1315	1315	.	TRUE	TRUE	2440	12	1	1	0	neichouzhu		N	3	MISSING_DATA	272		1315
071302-3	37	071302-3.edf	1381.57	3191	.	293	0	1	1448	1088	1695	4	530	14	1648	1182	3191	3191	.	TRUE	TRUE	4985	23	1	1	0	neichoubin		N	3	MISSING_DATA	318		440
071302-3	38	071302-3.edf	1601.38	1828	.	224	0	1	584	224	984	1	761	8	1679	1402	1828	1828	.	TRUE	TRUE	3364	16	1	1	0	waichoubin		N	3	MISSING_DATA	309		43
071302-3	39	071302-3.edf	1316.08	2181	.	159	0	1	1431	1071	2205	7	782	12	1518	1188	2181	2181	.	TRUE	TRUE	3639	19	1	1	0	waijubin		N	3	MISSING_DATA	293		139
071302-3	40	071302-3.edf	1384.11	1993	.	168	0	1	1985	1625	2493	7	747	9	1506	1293	1993	1993	.	TRUE	TRUE	4266	20	1	1	0	neijubin		N	3	MISSING_DATA	298		368
071302-3	41	071302-3.edf	1351.73	2383	.	185	0	1	2743	2383	3325	11	730	11	1459	1275	2383	2383	.	TRUE	TRUE	3224	15	1	1	0	neijuzhu		N	3	MISSING_DATA	292		2383
071302-3	42	071302-3.edf	1357	2806	.	167	0	1	2711	2351	3042	9	536	11	1488	1253	2806	2806	.	TRUE	TRUE	3555	16	1	1	0	waichouzhu		N	3	MISSING_DATA	315		455
071302-3	43	071302-3.edf	1443.4	1113	.	168	0	1	1186	826	1851	4	974	5	1575	1329	1113	1113	.	TRUE	TRUE	3369	12	1	1	0	waijubin		N	3	MISSING_DATA	257		287
071302-3	44	071302-3.edf	1387.75	3515	.	173	0	1	1862	1502	2581	7	714	16	1549	1236	3515	3515	.	TRUE	TRUE	5227	24	1	1	2766.1	waijuzhu		Y	3	j	263		2013
071302-3	45	071302-3.edf	1439.27	3611	.	220	0	1	3611	3251	5575	14	1634	15	1596	1287	3611	3611	.	TRUE	TRUE	5037	22	1	1	0	neijuzhu		N	3	MISSING_DATA	304		360
071302-3	46	071302-3.edf	1279.86	4595	.	172	0	1	3345	2985	4569	14	1127	22	1395	1084	4595	4595	.	TRUE	TRUE	5931	30	1	1	0	neijuzhu		N	3	MISSING_DATA	260		30
071302-3	47	071302-3.edf	1491.71	1465	.	838	0	1	1443	1083	1899	5	743	7	1656	1379	1465	1465	.	TRUE	TRUE	2461	13	1	1	0	waijubin		N	3	MISSING_DATA	289		382
071302-3	48	071302-3.edf	1470.75	4765	.	144	0	1	1993	1633	2963	9	925	20	1730	1185	4765	4765	.	TRUE	TRUE	8137	38	1	1	0	waichoubin		N	3	MISSING_DATA	305		309
071302-3	49	071302-3.edf	1419.31	3488	.	166	0	1	1907	1547	2239	9	529	16	1510	1308	3488	3488	.	TRUE	TRUE	5223	25	1	1	0	neichoubin		N	3	MISSING_DATA	278		1941
071302-3	50	071302-3.edf	1704.67	1070	.	148	0	1	1430	1070	2088	6	931	6	1749	1596	1070	1070	.	TRUE	TRUE	2140	11	1	1	0	waijuzhu		N	3	MISSING_DATA	295		1070
071302-3	51	071302-3.edf	1476.64	2051	.	180	0	1	823	463	1365	2	882	11	1590	1365	2051	2051	.	TRUE	TRUE	3870	19	1	1	0	neichoubin		N	3	MISSING_DATA	314		17
071302-3	52	071302-3.edf	1430.17	1125	.	154	0	1	1367	1007	1816	5	726	6	1591	1319	1125	1125	.	TRUE	TRUE	2114	10	1	1	0	neijubin		N	3	MISSING_DATA	258		118
071302-3	53	071302-3.edf	1338.44	1991	.	176	0	1	1732	1372	2387	5	936	9	1526	1248	1991	1991	.	TRUE	TRUE	3817	15	1	1	1903.49	neijuzhu		Y	3	f	268		619
071302-3	54	071302-3.edf	1508.19	5526	.	507	0	1	2936	2576	3311	9	536	21	1883	1222	5526	5526	.	TRUE	TRUE	7865	34	1	1	0	neichoubin		N	3	MISSING_DATA	282		443
071302-3	55	071302-3.edf	1797.64	2631	.	184	0	1	544	184	955	1	772	11	1906	1648	2631	2631	.	TRUE	TRUE	4912	21	1	1	1262.46	neijuzhu		Y	3	j	264		204
071302-3	56	071302-3.edf	1896.53	3021	.	209	0	1	733	373	1163	2	783	15	2054	1694	3021	3021	.	TRUE	TRUE	5412	25	1	1	0	neichouzhu		N	3	MISSING_DATA	312		39
071302-3	57	071302-3.edf	1629.7	1943	.	93	0	1	2303	1943	3678	10	1555	10	1742	1511	1943	1943	.	TRUE	TRUE	3260	16	1	1	0	waijubin		N	3	MISSING_DATA	297		1943
071302-3	58	071302-3.edf	1624.94	4577	.	266	0	1	3210	2850	3800	11	536	18	1741	1517	4577	4577	.	TRUE	TRUE	6255	25	1	1	0	waijuzhu		N	3	MISSING_DATA	303		1533
071302-3	59	071302-3.edf	1568.08	2107	.	168	0	1	2086	1726	2398	9	532	12	1745	1420	2107	2107	.	TRUE	TRUE	3108	16	1	1	0	waijubin		N	3	MISSING_DATA	269		381
071302-3	60	071302-3.edf	1652.33	2693	.	139	0	1	1981	1621	2717	8	750	12	1934	1428	2693	2693	.	TRUE	TRUE	4356	19	1	1	0	waichoubin		N	3	MISSING_DATA	317		1072
071302-3	61	071302-3.edf	1401.75	1439	.	187	0	1	1799	1439	3317	8	1556	8	1601	1316	1439	1439	.	TRUE	TRUE	2550	13	1	1	0	neichouzhu		N	3	MISSING_DATA	320		1439
071302-3	62	071302-3.edf	1435.67	1161	.	187	0	1	1521	1161	2142	6	890	6	1555	1343	1161	1161	.	TRUE	TRUE	2293	11	1	1	0	waichoubin		N	3	MISSING_DATA	277		1161
071302-3	63	071302-3.edf	1474.5	1388	.	418	0	1	1748	1388	2018	6	544	6	1606	1371	1388	1388	.	TRUE	TRUE	2236	11	1	1	0	waijuzhu		N	3	MISSING_DATA	291		1388
071302-3	64	071302-3.edf	1478.83	2623	.	142	0	1	2163	1803	2841	7	900	12	1631	1228	2623	2623	.	TRUE	TRUE	4184	21	1	1	2459.83	waichoubin		Y	3	j	273		371
071303-3	1	071303-3.edf	1910.1	2344	.	120	0	1	583	223	955	2	711	10	2444	1605	2344	2344	.	TRUE	TRUE	4705	20	1	1	0	waijubin		N	3	MISSING_DATA	293		399
071303-3	2	071303-3.edf	1786.17	4071	.	253	0	1	855	495	1520	2	983	18	2186	1556	4071	4071	.	TRUE	TRUE	6110	28	1	1	0	neijuzhu		N	3	MISSING_DATA	288		416
071303-3	3	071303-3.edf	1763.18	3330	.	111	0	1	471	111	700	1	590	17	2288	1448	3330	3330	.	TRUE	TRUE	6425	33	1	1	1231.57	waijuzhu		Y	3	j	299		123
071303-3	4	071303-3.edf	1847.17	1997	.	167	0	1	1683	1323	2463	8	758	12	2343	1193	1997	1997	.	TRUE	TRUE	3632	21	1	1	0	waijuzhu		N	3	MISSING_DATA	287		640
071303-3	5	071303-3.edf	1765.33	2077	.	401	0	1	1149	789	1703	3	866	9	2048	1519	2077	2077	.	TRUE	TRUE	4977	25	1	1	0	neijubin		N	3	MISSING_DATA	302		567
071303-3	6	071303-3.edf	1808.6	2324	.	290	0	1	1309	949	1933	4	748	10	2175	1542	2324	2324	.	TRUE	TRUE	3433	15	1	1	0	neichouzhu		N	3	MISSING_DATA	272		128
071303-3	7	071303-3.edf	1787.13	2730	.	96	0	1	806	446	1653	3	987	15	2212	1352	2730	2730	.	TRUE	TRUE	5569	29	1	1	0	neijuzhu		N	3	MISSING_DATA	300		1137
071303-3	8	071303-3.edf	1693.77	4632	.	151	0	1	1603	1243	2487	6	1140	22	1847	1197	4632	4632	.	TRUE	TRUE	6738	33	1	1	0	neichouzhu		N	3	MISSING_DATA	276		16
071303-3	9	071303-3.edf	1690	1603	.	249	0	1	1057	697	1683	3	927	8	1996	1509	1603	1603	.	TRUE	TRUE	4333	22	1	1	0	neijubin		N	3	MISSING_DATA	294		332
071303-3	10	071303-3.edf	1965.54	2839	.	152	0	1	512	152	689	1	538	13	2428	1447	2839	2839	.	TRUE	TRUE	4360	21	1	1	0	neijuzhu		N	3	MISSING_DATA	292		197
071303-3	11	071303-3.edf	1941.68	3843	.	156	0	1	1219	859	1775	5	639	19	2212	1808	3843	3843	.	TRUE	TRUE	6570	35	1	1	918.569	neichouzhu		Y	3	f	308		372
071303-3	12	071303-3.edf	1889.68	5121	.	107	0	1	981	621	1662	3	1008	25	2172	1670	5121	5121	.	TRUE	TRUE	7907	39	1	1	991.136	neijuzhu		Y	3	f	268		506
071303-3	13	071303-3.edf	1974.3	2218	.	251	0	1	1132	772	1641	3	798	10	2301	1836	2218	2218	.	TRUE	TRUE	3254	16	1	1	0	waichouzhu		N	3	MISSING_DATA	315		682
071303-3	14	071303-3.edf	1967.07	2502	.	86	0	1	446	86	1151	1	1066	14	2309	1733	2502	2502	.	TRUE	TRUE	5184	30	1	1	0	waijubin		N	3	MISSING_DATA	289		424
071303-3	15	071303-3.edf	1994.39	8415	.	176	0	1	1502	1142	2032	6	544	46	2430	1785	8415	8415	.	TRUE	TRUE	10509	57	1	1	0	waichouzhu		N	3	MISSING_DATA	275		438
071303-3	16	071303-3.edf	2036	2857	.	199	0	1	1297	937	1702	4	679	11	2300	1867	2857	2857	.	TRUE	TRUE	3651	16	1	1	0	waichouzhu		N	3	MISSING_DATA	271		1648
071303-3	17	071303-3.edf	1916.18	1943	.	150	0	1	975	615	1450	3	618	11	2267	1749	1943	1943	.	TRUE	TRUE	2938	17	1	1	1957.23	waijuzhu		Y	3	j	259		832
071303-3	18	071303-3.edf	1843.59	4258	.	211	0	1	571	211	856	1	646	22	2389	1525	4258	4258	.	TRUE	TRUE	5818	31	1	1	0	neichouzhu		N	3	MISSING_DATA	316		902
071303-3	19	071303-3.edf	2191	1645	.	174	0	1	1338	978	1811	5	535	9	2290	1957	1645	1645	.	TRUE	TRUE	2491	13	1	1	900.028	neijubin		Y	3	f	270		30
071303-3	20	071303-3.edf	1967.72	7136	.	104	0	1	2641	2281	3695	11	871	36	2178	1765	7136	7136	.	TRUE	TRUE	9127	48	1	1	2230.68	waijuzhu		Y	3	j	263		363
071303-3	21	071303-3.edf	2038.38	2940	.	201	0	1	961	601	1388	3	726	16	2497	1828	2940	2940	.	TRUE	TRUE	4181	24	1	1	0	neichouzhu		N	3	MISSING_DATA	312		155
071303-3	22	071303-3.edf	2087.78	3508	.	173	0	1	659	299	933	2	611	18	2510	1728	3508	3508	.	TRUE	TRUE	5447	30	1	1	0	waichoubin		N	3	MISSING_DATA	285		237
071303-3	23	071303-3.edf	2080.83	1369	.	159	0	1	1006	646	1757	3	1045	6	2348	1714	1369	1369	.	TRUE	TRUE	2197	11	1	1	0	neichoubin		N	3	MISSING_DATA	314		723
071303-3	24	071303-3.edf	1872.55	2145	.	165	0	1	1401	1041	2039	5	739	11	2347	1503	2145	2145	.	TRUE	TRUE	4274	21	1	1	2312.56	neijubin		Y	3	j	290		1104
071303-3	25	071303-3.edf	2110	2587	.	144	0	1	1576	1216	2009	7	536	14	2374	1805	2587	2587	.	TRUE	TRUE	3738	20	1	1	0	waijubin		N	3	MISSING_DATA	269		631
071303-3	26	071303-3.edf	1690.94	3283	.	230	0	1	1218	858	1927	3	1012	16	1977	1417	3283	3283	.	TRUE	TRUE	5676	30	1	1	0	neichoubin		N	3	MISSING_DATA	310		294
071303-3	27	071303-3.edf	1810.38	1880	.	213	0	1	1861	1501	3236	6	1571	8	1945	1700	1880	1880	.	TRUE	TRUE	3096	14	1	1	0	neichouzhu		N	3	MISSING_DATA	320		379
071303-3	28	071303-3.edf	1669	2360	.	232	0	1	1260	900	2023	4	1052	11	1898	1504	2360	2360	.	TRUE	TRUE	3883	20	1	1	0	waijubin		N	3	MISSING_DATA	257		1008
071303-3	29	071303-3.edf	1808.4	1721	.	158	0	1	762	402	1603	3	974	10	1981	1674	1721	1721	.	TRUE	TRUE	3055	17	1	1	0	neichoubin		N	3	MISSING_DATA	306		281
071303-3	30	071303-3.edf	1687.83	2253	.	125	0	1	1233	873	1900	5	769	12	2192	1285	2253	2253	.	TRUE	TRUE	4179	23	1	1	0	waichoubin		N	3	MISSING_DATA	305		504
071303-3	31	071303-3.edf	1791.33	3291	.	140	0	1	1098	738	1701	4	741	18	1995	1545	3291	3291	.	TRUE	TRUE	4719	24	1	1	0	waichouzhu		N	3	MISSING_DATA	319		509
071303-3	32	071303-3.edf	1679.64	4907	.	164	0	1	524	164	696	1	533	22	2208	1356	4907	4907	.	TRUE	TRUE	10382	48	1	1	0	neichoubin		N	3	MISSING_DATA	282		785
071303-3	33	071303-3.edf	1762.12	1338	.	124	0	1	1265	905	2025	5	867	8	2062	1605	1338	1338	.	TRUE	TRUE	2485	14	1	1	1382.3	neijuzhu		Y	3	j	264		433
071303-3	34	071303-3.edf	1826.5	1883	.	131	0	1	1551	1191	2125	6	670	10	2338	1528	1883	1883	.	TRUE	TRUE	2716	16	1	1	0	waichouzhu		N	3	MISSING_DATA	307		692
071303-3	35	071303-3.edf	2015.2	976	.	129	0	1	1134	774	1736	4	730	5	2356	1806	976	976	.	TRUE	TRUE	1561	9	1	1	0	waijubin		N	3	MISSING_DATA	297		202
071303-3	36	071303-3.edf	1916.57	3476	.	162	0	1	1504	1144	1979	7	533	21	2348	1587	3476	3476	.	TRUE	TRUE	4898	29	1	1	0	neichoubin		N	3	MISSING_DATA	274		65
071303-3	37	071303-3.edf	1939.67	1123	.	163	0	1	1170	810	1781	4	899	6	1981	1868	1123	1123	.	TRUE	TRUE	1847	11	1	1	0	waichouzhu		N	3	MISSING_DATA	311		313
071303-3	38	071303-3.edf	1931.48	4645	.	171	0	1	3813	3453	4816	15	542	21	2161	1557	4645	4645	.	TRUE	TRUE	5447	26	1	1	0	neijuzhu		N	3	MISSING_DATA	260		1192
071303-3	39	071303-3.edf	1993.29	1149	.	115	0	1	1019	659	1644	4	902	7	2072	1841	1149	1149	.	TRUE	TRUE	1936	12	1	1	0	neichouzhu		N	3	MISSING_DATA	284		490
071303-3	40	071303-3.edf	1987.08	2435	.	162	0	1	718	358	1132	3	544	13	2209	1716	2435	2435	.	TRUE	TRUE	3573	20	1	1	0	neijubin		N	3	MISSING_DATA	258		542
071303-3	41	071303-3.edf	2147.71	1168	.	336	0	1	899	539	1372	4	540	7	2453	1823	1168	1168	.	TRUE	TRUE	2352	14	1	1	0	waijubin		N	3	MISSING_DATA	265		434
071303-3	42	071303-3.edf	2149.92	2262	.	446	0	1	1350	990	1824	6	536	13	2475	1922	2262	2262	.	TRUE	TRUE	2864	16	1	1	0	waijuzhu		N	3	MISSING_DATA	291		451
071303-3	43	071303-3.edf	1910.22	5652	.	190	0	1	1324	964	2105	5	881	32	2376	1645	5652	5652	.	TRUE	TRUE	8026	46	1	1	0	waichouzhu		N	3	MISSING_DATA	279		205
071303-3	44	071303-3.edf	1911.2	2003	.	171	0	1	1549	1189	2174	6	687	10	2204	1715	2003	2003	.	TRUE	TRUE	3638	19	1	1	0	neichoubin		N	3	MISSING_DATA	318		188
071303-3	45	071303-3.edf	1701.17	1097	.	176	0	1	1074	714	2013	4	1026	6	1965	1470	1097	1097	.	TRUE	TRUE	1750	11	1	1	0	waichoubin		N	3	MISSING_DATA	309		383
071303-3	46	071303-3.edf	1485.41	2652	.	304	0	1	1897	1537	2889	8	846	17	1943	1302	2652	2652	.	TRUE	TRUE	3586	22	1	1	1390.12	waichoubin		Y	3	j	281		816
071303-3	47	071303-3.edf	1725	3038	.	100	0	1	1779	1419	2894	9	727	18	2196	1400	3038	3038	.	TRUE	TRUE	3626	23	1	1	0	waichoubin		N	3	MISSING_DATA	313		1619
071303-3	48	071303-3.edf	1470.5	700	.	192	0	1	1060	700	3471	4	1841	4	1574	1290	700	700	.	TRUE	TRUE	1812	11	1	1	0	neijubin		N	3	MISSING_DATA	298		700
071303-3	49	071303-3.edf	1218	64	.	24	0	1	384	24	3936	1	3913	2	1272	1164	64	64	.	TRUE	TRUE	986	13	1	1	0	waijubin		N	3	MISSING_DATA	301		40
071303-3	50	071303-3.edf	1832.17	1045	.	135	0	1	875	515	1531	3	972	6	2212	1488	1045	1045	.	TRUE	TRUE	1955	11	1	1	0	waijuzhu		N	3	MISSING_DATA	295		530
071303-3	51	071303-3.edf	1784.67	1102	.	235	0	1	1059	699	1909	4	1139	6	2202	1367	1102	1102	.	TRUE	TRUE	3224	16	1	1	0	neichoubin		N	3	MISSING_DATA	286		132
071303-3	52	071303-3.edf	1651.43	1174	.	171	0	1	1534	1174	2452	7	949	7	1774	1517	1174	1174	.	TRUE	TRUE	1639	10	1	1	0	neijubin		N	3	MISSING_DATA	266		1174
071303-3	53	071303-3.edf	1474.96	5322	.	173	0	1	533	173	782	1	610	23	2325	1075	5322	5322	.	TRUE	TRUE	8721	39	1	1	2157.4	waijuzhu		3	f	267	濂瑰?戣涓€涓皟鏌ョ埗浜茬殑鐤戠姱姝ｅ湪璋冩煡濂硅嚜宸便€?293
071303-3	54	071303-3.edf	1697.54	2644	.	84	0	1	501	141	1051	2	708	13	2455	1265	2644	2644	.	TRUE	TRUE	5301	24	1	1	0	neichoubin		N	3	MISSING_DATA	278		713
071303-3	55	071303-3.edf	1741.73	4955	.	211	0	1	2232	1872	3434	9	997	26	2033	1557	4955	4955	.	TRUE	TRUE	7324	42	1	1	2351.17	waichoubin		Y	3	j	273		811
071303-3	56	071303-3.edf	1625.17	2268	.	196	0	1	2272	1912	3353	10	933	12	1891	1342	2268	2268	.	TRUE	TRUE	3516	17	1	1	0	waijuzhu		N	3	MISSING_DATA	303		285
071303-3	57	071303-3.edf	1552.21	3935	.	148	0	1	508	148	679	1	532	19	1849	1346	3935	3935	.	TRUE	TRUE	6287	32	1	1	0	neichouzhu		N	3	MISSING_DATA	280		394
071303-3	58	071303-3.edf	1906.25	1599	.	184	0	1	1108	748	1895	4	871	8	2135	1754	1599	1599	.	TRUE	TRUE	2577	14	1	1	0	waichoubin		N	3	MISSING_DATA	277		424
071303-3	59	071303-3.edf	1818.67	1774	.	100	0	1	1347	987	2238	5	993	9	2016	1679	1774	1774	.	TRUE	TRUE	4372	21	1	1	0	waichoubin		N	3	MISSING_DATA	317		175
071303-3	60	071303-3.edf	1759.56	2583	.	163	0	1	1211	851	2143	5	1042	16	2181	1551	2583	2583	.	TRUE	TRUE	5228	30	1	1	0	waijubin		N	3	MISSING_DATA	261		282
071303-3	61	071303-3.edf	1491	1128	.	191	0	1	1101	741	2261	4	1439	6	1708	1346	1128	1128	.	TRUE	TRUE	1992	12	1	1	0	neijuzhu		N	3	MISSING_DATA	304		387
071303-3	62	071303-3.edf	1804.31	3191	.	200	0	1	970	610	1945	3	1276	16	1951	1596	3191	3191	.	TRUE	TRUE	5780	30	1	1	1099.44	neijuzhu		3	j	296	浠栦滑绔嬪埢鎶婅鍑绘晫鏂圭殑涓€鍖呯偢?€?鍒颁簡杩為槦銆?219
071303-3	63	071303-3.edf	1823.44	3056	.	299	0	1	1464	1104	1907	5	537	16	2216	1544	3056	3056	.	TRUE	TRUE	4988	26	1	1	0	neijubin		N	3	MISSING_DATA	262		98
071303-3	64	071303-3.edf	1985.5	828	.	195	0	1	801	441	1449	2	970	4	2095	1861	828	828	.	TRUE	TRUE	1717	10	1	1	0	waichouzhu		N	3	MISSING_DATA	283		387
071304-3	1	071304-3.edf	2226.84	5153	.	254	0	1	614	254	1259	1	1006	25	2582	1949	5153	5153	.	TRUE	TRUE	8855	42	1	1	0	waichoubin		N	3	MISSING_DATA	305		196
071304-3	2	071304-3.edf	2458.13	3429	.	162	0	1	522	162	1072	1	911	15	2565	2269	3429	3429	.	TRUE	TRUE	5585	25	1	1	0	waichouzhu		N	3	MISSING_DATA	311		289
071304-3	3	071304-3.edf	2432.08	2253	.	130	0	1	490	130	972	1	843	12	2560	2252	2253	2253	.	TRUE	TRUE	3908	22	1	1	0	waijubin		N	3	MISSING_DATA	257		488
071304-3	4	071304-3.edf	2500	3505	.	106	0	1	3111	2751	4136	11	886	13	2598	2231	3505	3505	.	TRUE	TRUE	4900	20	1	1	3123.17	waijuzhu		Y	3	j	263		754
071304-3	5	071304-3.edf	2376.29	10022	.	345	0	1	802	442	1364	2	878	45	2820	1841	10022	10022	.	TRUE	TRUE	15101	70	1	1	0	waijubin		N	3	MISSING_DATA	301		113
071304-3	6	071304-3.edf	2481.67	2972	.	270	0	1	3105	2745	4256	11	1089	12	2673	2235	2972	2972	.	TRUE	TRUE	4288	19	1	1	0	waijubin		N	3	MISSING_DATA	297		227
071304-3	7	071304-3.edf	2493.08	2308	.	188	0	1	1663	1303	2742	7	1160	12	2670	2361	2308	2308	.	TRUE	TRUE	5069	25	1	1	0	neichouzhu		N	3	MISSING_DATA	312		419
071304-3	8	071304-3.edf	2419.25	1672	.	226	0	1	1866	1506	3116	7	1320	8	2645	2195	1672	1672	.	TRUE	TRUE	3760	17	1	1	0	neichoubin		N	3	MISSING_DATA	286		166
071304-3	9	071304-3.edf	2514.64	2142	.	312	0	1	1972	1612	3096	7	1181	11	2712	2338	2142	2142	.	TRUE	TRUE	4050	20	1	1	1690.8	neijubin		Y	3	j	290		361
071304-3	10	071304-3.edf	2686.27	4248	.	171	0	1	2501	2141	3235	10	542	22	2798	2540	4248	4248	.	TRUE	TRUE	5914	30	1	1	1681.07	neijubin		Y	3	f	270		95
071304-3	11	071304-3.edf	2617.05	4697	.	107	0	1	2675	2315	3598	11	887	21	2924	2176	4697	4697	.	TRUE	TRUE	6306	30	1	1	0	neijuzhu		N	3	MISSING_DATA	288		561
071304-3	12	071304-3.edf	2366.36	2241	.	390	0	1	2435	2075	3627	10	1230	11	2485	2245	2241	2241	.	TRUE	TRUE	4402	20	1	1	0	waichoubin		N	3	MISSING_DATA	317		166
071304-3	13	071304-3.edf	2380.7	1851	.	475	0	1	1991	1631	3273	8	1302	10	2448	2300	1851	1851	.	TRUE	TRUE	3140	16	1	1	2867.75	neijuzhu		Y	3	j	264		100
071304-3	14	071304-3.edf	2647.94	3377	.	278	0	1	1718	1358	2412	6	780	17	2899	2422	3377	3377	.	TRUE	TRUE	4398	23	1	1	0	neijubin		N	3	MISSING_DATA	258		313
071304-3	15	071304-3.edf	2633.41	6029	.	187	0	1	547	187	1059	1	873	32	2853	2132	6029	6029	.	TRUE	TRUE	10975	54	1	1	0	neijubin		N	3	MISSING_DATA	298		298
071304-3	16	071304-3.edf	2598.57	3328	.	111	0	1	2631	2271	3507	9	882	14	2882	2233	3328	3328	.	TRUE	TRUE	4491	19	1	1	0	waijubin		N	3	MISSING_DATA	265		1057
071304-3	17	071304-3.edf	2566.93	2670	.	245	0	1	1618	1258	2730	7	963	14	2979	2264	2670	2670	.	TRUE	TRUE	4052	21	1	1	0	waijuzhu		N	3	MISSING_DATA	287		32
071304-3	18	071304-3.edf	2609.15	2997	.	148	0	1	508	148	1142	1	995	13	2725	2460	2997	2997	.	TRUE	TRUE	4378	21	1	1	1448.71	neichouzhu		Y	3	f	308		779
071304-3	19	071304-3.edf	2598.26	3560	.	298	0	1	1685	1325	3125	7	1325	19	2785	2334	3560	3560	.	TRUE	TRUE	5785	31	1	1	0	neichouzhu		N	3	MISSING_DATA	284		2235
071304-3	20	071304-3.edf	2792.56	3139	.	150	0	1	510	150	695	1	546	16	2977	2641	3139	3139	.	TRUE	TRUE	4855	24	1	1	0	waichouzhu		N	3	MISSING_DATA	319		523
071304-3	21	071304-3.edf	2612.88	7699	.	157	0	1	1761	1401	2068	7	538	32	2920	2264	7699	7699	.	TRUE	TRUE	12311	53	1	1	0	waichoubin		N	3	MISSING_DATA	285		242
071304-3	22	071304-3.edf	2622.78	4442	.	253	0	1	2949	2589	3572	9	660	18	2876	2431	4442	4442	.	TRUE	TRUE	6175	26	1	1	0	waichouzhu		N	3	MISSING_DATA	283		322
071304-3	23	071304-3.edf	2612.5	1985	.	158	0	1	1995	1635	2926	6	969	8	2825	2325	1985	1985	.	TRUE	TRUE	3127	18	1	1	2886.14	waijuzhu		3	f	267	濂瑰?戣涓€涓皟鏌ョ埗浜茬殑鐤戠姱姝ｅ湪璋冩煡濂硅嚜宸便€?176
071304-3	24	071304-3.edf	2695.21	4342	.	154	0	1	514	154	691	1	538	19	3015	2139	4342	4342	.	TRUE	TRUE	5251	26	1	1	3973.56	neijuzhu		Y	3	f	268		1279
071304-3	25	071304-3.edf	2919.78	1915	.	276	0	1	2157	1797	2782	8	697	9	3084	2824	1915	1915	.	TRUE	TRUE	2368	13	1	1	0	neijuzhu		N	3	MISSING_DATA	292		118
071304-3	26	071304-3.edf	2739.36	1833	.	690	0	1	1634	1274	2629	7	908	11	2958	2624	1833	1833	.	TRUE	TRUE	2827	16	1	1	0	neichouzhu		N	3	MISSING_DATA	272		559
071304-3	27	071304-3.edf	2854.37	3905	.	588	0	1	1869	1509	2862	8	886	19	3070	2696	3905	3905	.	TRUE	TRUE	5821	29	1	1	0	neichoubin		N	3	MISSING_DATA	306		128
071304-3	28	071304-3.edf	2746.58	2253	.	127	0	1	1734	1374	2948	8	799	12	3019	2549	2253	2253	.	TRUE	TRUE	3505	17	1	1	0	waijuzhu		N	3	MISSING_DATA	303		879
071304-3	29	071304-3.edf	2674.42	2671	.	279	0	1	2173	1813	3517	8	1216	12	2900	2516	2671	2671	.	TRUE	TRUE	4005	19	1	1	0	neijuzhu		N	3	MISSING_DATA	260		858
071304-3	30	071304-3.edf	2674.73	2199	.	283	0	1	643	283	813	1	531	11	2784	2450	2199	2199	.	TRUE	TRUE	3165	18	1	1	0	neijuzhu		N	3	MISSING_DATA	300		309
071304-3	31	071304-3.edf	2832.52	4206	.	151	0	1	2094	1734	3050	10	542	23	2959	2688	4206	4206	.	TRUE	TRUE	5956	31	1	1	0	waijubin		N	3	MISSING_DATA	289		130
071304-3	32	071304-3.edf	2764.33	2537	.	393	0	1	2427	2067	3188	5	1015	9	3018	2125	2537	2537	.	TRUE	TRUE	4162	17	1	1	0	waijubin		N	3	MISSING_DATA	261		111
071304-3	33	071304-3.edf	2655.46	5930	.	254	0	1	3025	2665	3965	11	543	28	2837	2449	5930	5930	.	TRUE	TRUE	6483	32	1	1	0	waichoubin		N	3	MISSING_DATA	313		173
071304-3	34	071304-3.edf	2659.82	6272	.	9	0	1	369	9	542	1	534	33	2909	2253	6272	6272	.	TRUE	TRUE	8009	43	1	1	0	waichouzhu		N	3	MISSING_DATA	279		1419
071304-3	35	071304-3.edf	2704	2688	.	148	0	1	1790	1430	2538	8	589	14	2869	2553	2688	2688	.	TRUE	TRUE	5190	27	1	1	0	neijubin		N	3	MISSING_DATA	302		260
071304-3	36	071304-3.edf	2738.75	4269	.	242	0	1	3247	2887	4225	13	546	20	2964	2541	4269	4269	.	TRUE	TRUE	5420	27	1	1	0	waijuzhu		N	3	MISSING_DATA	291		371
071304-3	37	071304-3.edf	2694.11	1978	.	166	0	1	526	166	1102	1	937	9	2915	2453	1978	1978	.	TRUE	TRUE	4067	18	1	1	0	waichoubin		N	3	MISSING_DATA	309		162
071304-3	38	071304-3.edf	2640.27	4178	.	172	0	1	532	172	706	1	535	22	2938	2333	4178	4178	.	TRUE	TRUE	6307	31	1	1	0	waichoubin		N	3	MISSING_DATA	277		260
071304-3	39	071304-3.edf	2656.43	2827	.	165	0	1	2000	1640	2507	8	530	14	2819	2371	2827	2827	.	TRUE	TRUE	4510	22	1	1	2984.16	waijuzhu		Y	3	j	259		1036
071304-3	40	071304-3.edf	2716.75	2862	.	152	0	1	594	234	1139	2	705	16	3073	2393	2862	2862	.	TRUE	TRUE	4759	27	1	1	6490.87	waichoubin		Y	3	j	273		407
071304-3	41	071304-3.edf	2733.73	1980	.	192	0	1	1951	1591	2665	9	529	11	2871	2584	1980	1980	.	TRUE	TRUE	3870	21	1	1	0	neijubin		N	3	MISSING_DATA	262		389
071304-3	42	071304-3.edf	2745.91	6821	.	31	0	1	3263	2903	3831	11	538	32	3015	2422	6821	6821	.	TRUE	TRUE	9659	48	1	1	0	waijubin		N	3	MISSING_DATA	269		15
071304-3	43	071304-3.edf	2653.89	1522	.	137	0	1	1570	1210	2660	7	1157	9	2952	2503	1522	1522	.	TRUE	TRUE	2983	17	1	1	0	waijubin		N	3	MISSING_DATA	293		312
071304-3	44	071304-3.edf	2838	2227	.	268	0	1	2217	1857	2942	8	536	10	2999	2459	2227	2227	.	TRUE	TRUE	3673	16	1	1	0	neichoubin		N	3	MISSING_DATA	274		370
071304-3	45	071304-3.edf	2793.26	3968	.	267	0	1	627	267	806	1	540	23	2943	2535	3968	3968	.	TRUE	TRUE	5565	31	1	1	0	neijubin		N	3	MISSING_DATA	266		2724
071304-3	46	071304-3.edf	2864.06	2976	.	143	0	1	2627	2267	3515	12	657	16	3242	2635	2976	2976	.	TRUE	TRUE	4044	23	1	1	0	neichouzhu		N	3	MISSING_DATA	316		709
071304-3	47	071304-3.edf	2718.38	3265	.	105	0	1	1564	1204	2656	6	982	16	2964	2538	3265	3265	.	TRUE	TRUE	4950	27	1	1	0	neijubin		N	3	MISSING_DATA	294		28
071304-3	48	071304-3.edf	2556.14	3094	.	335	0	1	2488	2128	3393	8	777	14	2908	2111	3094	3094	.	TRUE	TRUE	4859	21	1	1	0	neichoubin		N	3	MISSING_DATA	314		401
071304-3	49	071304-3.edf	2409.9	2772	.	340	0	1	2283	1923	3372	7	983	10	2621	2204	2772	2772	.	TRUE	TRUE	4319	19	1	1	0	neichoubin		N	3	MISSING_DATA	310		86
071304-3	50	071304-3.edf	2502.45	7884	.	277	0	1	3510	3150	4258	12	680	33	2838	1828	7884	7884	.	TRUE	TRUE	8789	39	1	1	0	waichouzhu		N	3	MISSING_DATA	315		86
071304-3	51	071304-3.edf	2757.82	2236	.	170	0	1	2071	1711	2616	8	606	11	2985	2513	2236	2236	.	TRUE	TRUE	3250	17	1	1	1423.56	waijuzhu		Y	3	j	299		525
071304-3	52	071304-3.edf	2748.41	4726	.	248	0	1	2236	1876	3990	9	1292	22	2997	2510	4726	4726	.	TRUE	TRUE	7510	36	1	1	2106.93	neijuzhu		3	j	296	浠栦滑绔嬪埢鎶婅鍑绘晫鏂圭殑涓€鍖呯偢?€?鍒颁簡杩為槦銆?136
071304-3	53	071304-3.edf	2642.16	3157	.	204	0	1	3297	2937	5047	17	987	19	2758	2409	3157	3157	.	TRUE	TRUE	4463	26	1	1	0	neichouzhu		N	3	MISSING_DATA	276		220
071304-3	54	071304-3.edf	2627.11	3427	.	264	0	1	2657	2297	5076	13	1915	19	2908	2300	3427	3427	.	TRUE	TRUE	8155	42	1	1	0	neijuzhu		N	3	MISSING_DATA	304		1130
071304-3	55	071304-3.edf	2605.71	2803	.	180	0	1	2085	1725	2934	8	685	14	2883	2068	2803	2803	.	TRUE	TRUE	4507	21	1	1	0	waijuzhu		N	3	MISSING_DATA	295		271
071304-3	56	071304-3.edf	2685.58	3447	.	248	0	1	1913	1553	2628	10	545	19	2939	2436	3447	3447	.	TRUE	TRUE	4888	26	1	1	0	neichoubin		N	3	MISSING_DATA	318		1894
071304-3	57	071304-3.edf	2675.88	1558	.	189	0	1	1594	1234	2721	6	1215	8	2934	2415	1558	1558	.	TRUE	TRUE	2872	16	1	1	0	neichouzhu		N	3	MISSING_DATA	280		172
071304-3	58	071304-3.edf	2563.85	2066	.	150	0	1	1659	1299	2643	8	844	13	2904	2411	2066	2066	.	TRUE	TRUE	3810	22	1	1	3141.63	waichoubin		Y	3	j	281		541
071304-3	59	071304-3.edf	2458.73	2091	.	194	0	1	1897	1537	2737	8	702	11	2646	2285	2091	2091	.	TRUE	TRUE	2927	17	1	1	0	waichouzhu		N	3	MISSING_DATA	275		554
071304-3	60	071304-3.edf	2518	2433	.	141	0	1	2182	1822	3076	9	694	13	2675	2223	2433	2433	.	TRUE	TRUE	3623	19	1	1	0	neichoubin		N	3	MISSING_DATA	278		611
071304-3	61	071304-3.edf	3041	1296	.	171	0	1	531	171	2056	1	1886	9	3288	2877	1296	1296	.	TRUE	TRUE	3274	18	1	1	0	neichouzhu		N	3	MISSING_DATA	320		1125
071304-3	62	071304-3.edf	2789	1669	.	231	0	1	1835	1475	2830	7	1044	8	2906	2392	1669	1669	.	TRUE	TRUE	2620	14	1	1	0	neichoubin		N	3	MISSING_DATA	282		194
071304-3	63	071304-3.edf	2532.86	1695	.	126	0	1	1596	1236	2481	5	1005	7	2789	2077	1695	1695	.	TRUE	TRUE	3237	15	1	1	0	waichouzhu		N	3	MISSING_DATA	307		459
071304-3	64	071304-3.edf	2593.5	2401	.	209	0	1	2106	1746	3268	7	821	10	2866	2357	2401	2401	.	TRUE	TRUE	3517	16	1	1	0	waichouzhu		N	3	MISSING_DATA	271		655
071305-3	1	071305-3.edf	1146.89	1675	.	197	0	1	557	197	988	1	792	9	1233	1093	1675	1675	.	TRUE	TRUE	2584	13	1	1	0	waijuzhu		N	3	MISSING_DATA	295		57
071305-3	2	071305-3.edf	1250.42	6617	.	215	0	1	741	381	975	2	569	31	1410	1128	6617	6617	.	TRUE	TRUE	10113	46	1	1	0	neijubin		N	3	MISSING_DATA	262		47
071305-3	3	071305-3.edf	1279.3	2236	.	219	0	1	1596	1236	2066	5	536	10	1402	1100	2236	2236	.	TRUE	TRUE	3829	16	1	1	0	neichoubin		N	3	MISSING_DATA	278		224
071305-3	4	071305-3.edf	1207.86	1460	.	175	0	1	535	175	992	1	818	7	1273	1111	1460	1460	.	TRUE	TRUE	2973	12	1	1	0	neijubin		N	3	MISSING_DATA	294		170
071305-3	5	071305-3.edf	1196.67	2503	.	243	0	1	1891	1531	2452	7	537	12	1257	1140	2503	2503	.	TRUE	TRUE	3157	15	1	1	0	neijuzhu		N	3	MISSING_DATA	300		972
071305-3	6	071305-3.edf	1239.14	1921	.	246	0	1	606	246	782	1	537	7	1393	1118	1921	1921	.	TRUE	TRUE	2939	12	1	1	0	neichoubin		N	3	MISSING_DATA	310		1176
071305-3	7	071305-3.edf	1196	1386	.	174	0	1	1493	1133	2532	5	595	6	1338	1033	1386	1386	.	TRUE	TRUE	3565	13	1	1	0	waichouzhu		N	3	MISSING_DATA	307		253
071305-3	8	071305-3.edf	1165	2489	.	125	0	1	588	228	1297	2	777	13	1217	1096	2489	2489	.	TRUE	TRUE	3935	20	1	1	1870.82	waichoubin		Y	3	j	273		275
071305-3	9	071305-3.edf	1260.29	1502	.	389	0	1	863	503	1650	2	1109	7	1299	1219	1502	1502	.	TRUE	TRUE	2531	11	1	1	0	neijuzhu		N	3	MISSING_DATA	260		560
071305-3	10	071305-3.edf	1369.33	1841	.	283	0	1	1578	1218	2393	6	849	9	1529	1223	1841	1841	.	TRUE	TRUE	2900	14	1	1	0	neichoubin		N	3	MISSING_DATA	314		381
071305-3	11	071305-3.edf	1181.11	2567	.	191	0	1	1913	1553	2701	5	539	9	1313	1043	2567	2567	.	TRUE	TRUE	3384	13	1	1	0	waijubin		N	3	MISSING_DATA	297		13
071305-3	12	071305-3.edf	1287.62	2187	.	214	0	1	1133	773	1651	3	538	8	1410	1199	2187	2187	.	TRUE	TRUE	3127	12	1	1	0	waijubin		N	3	MISSING_DATA	261		1414
071305-3	13	071305-3.edf	1513.44	1697	.	188	0	1	1918	1558	3005	8	536	9	1595	1271	1697	1697	.	TRUE	TRUE	1995	10	1	1	1326.49	waijuzhu		Y	3	j	259		139
071305-3	14	071305-3.edf	1609.11	4291	.	350	0	1	710	350	887	1	538	9	1811	1424	4291	4291	.	TRUE	TRUE	8432	22	1	1	0	neijuzhu		N	3	MISSING_DATA	292		445
071305-3	15	071305-3.edf	1306.67	706	.	259	0	1	847	487	1263	2	735	3	1337	1261	706	706	.	TRUE	TRUE	1398	7	1	1	0	neichoubin		N	3	MISSING_DATA	274		219
071305-3	16	071305-3.edf	1600.4	1748	.	189	0	1	787	427	986	2	529	10	1752	1483	1748	1748	.	TRUE	TRUE	3278	16	1	1	0	neichoubin		N	3	MISSING_DATA	282		148
071305-3	17	071305-3.edf	1383.8	896	.	263	0	1	1046	686	1287	4	535	5	1432	1306	896	896	.	TRUE	TRUE	1879	8	1	1	1162.91	neichouzhu		Y	3	f	308		210
071305-3	18	071305-3.edf	1597.64	1741	.	204	0	1	1472	1112	2681	8	532	11	1837	1395	1741	1741	.	TRUE	TRUE	2787	16	1	1	0	waichoubin		N	3	MISSING_DATA	305		186
071305-3	19	071305-3.edf	1480.25	2082	.	238	0	1	1895	1535	2500	9	532	12	1622	1344	2082	2082	.	TRUE	TRUE	2656	15	1	1	0	waichoubin		N	3	MISSING_DATA	317		306
071305-3	20	071305-3.edf	1292.29	1794	.	492	0	1	1408	1048	1884	4	749	7	1396	1211	1794	1794	.	TRUE	TRUE	3319	13	1	1	0	neichouzhu		N	3	MISSING_DATA	272		746
071305-3	21	071305-3.edf	1350.88	1919	.	221	0	1	1295	935	1576	4	543	8	1427	1271	1919	1919	.	TRUE	TRUE	2508	11	1	1	0	neichouzhu		N	3	MISSING_DATA	276		984
071305-3	22	071305-3.edf	1404.44	3522	.	221	0	1	901	541	1150	3	546	16	1688	1306	3522	3522	.	TRUE	TRUE	4770	23	1	1	0	neijubin		N	3	MISSING_DATA	266		267
071305-3	23	071305-3.edf	1336.2	1389	.	370	0	1	730	370	1112	1	743	5	1392	1262	1389	1389	.	TRUE	TRUE	2246	9	1	1	1080.31	neijubin		Y	3	j	290		1019
071305-3	24	071305-3.edf	1411.43	1646	.	235	0	1	805	445	1251	2	766	7	1501	1312	1646	1646	.	TRUE	TRUE	3184	12	1	1	0	neichoubin		N	3	MISSING_DATA	318		686
071305-3	25	071305-3.edf	1388.2	2320	.	338	0	1	842	482	1254	2	758	10	1565	1233	2320	2320	.	TRUE	TRUE	3893	16	1	1	2161.9	neijuzhu		Y	3	j	264		912
071305-3	26	071305-3.edf	1851.33	656	.	299	0	1	659	299	1060	1	762	3	1986	1783	656	656	.	TRUE	TRUE	1330	6	1	1	0	neijuzhu		N	3	MISSING_DATA	288		357
071305-3	27	071305-3.edf	1538.57	1535	.	179	0	1	1053	693	1308	3	538	7	1657	1425	1535	1535	.	TRUE	TRUE	2093	9	1	1	0	waichoubin		N	3	MISSING_DATA	313		238
071305-3	28	071305-3.edf	1392	647	.	188	0	1	887	527	1117	3	535	4	1442	1338	647	647	.	TRUE	TRUE	1592	7	1	1	1097.58	waichoubin		Y	3	j	281		120
071305-3	29	071305-3.edf	1652.4	879	.	256	0	1	783	423	1377	3	533	5	1712	1614	879	879	.	TRUE	TRUE	1781	9	1	1	0	waichouzhu		N	3	MISSING_DATA	319		456
071305-3	30	071305-3.edf	1520.5	1743	.	267	0	1	770	410	1144	3	536	10	1686	1246	1743	1743	.	TRUE	TRUE	3206	15	1	1	0	waichouzhu		N	3	MISSING_DATA	283		189
071305-3	31	071305-3.edf	1525.67	956	.	451	0	1	811	451	1188	1	738	3	1601	1476	956	956	.	TRUE	TRUE	2659	9	1	1	0	neichouzhu		N	3	MISSING_DATA	312		505
071305-3	32	071305-3.edf	1436.2	1057	.	278	0	1	897	537	1325	3	730	5	1495	1367	1057	1057	.	TRUE	TRUE	1812	8	1	1	0	waichoubin		N	3	MISSING_DATA	309		520
071305-3	33	071305-3.edf	1470	1555	.	323	0	1	879	519	1322	3	755	7	1595	1375	1555	1555	.	TRUE	TRUE	2366	11	1	1	979.7	waijuzhu		Y	3	f	263		1036
071305-3	34	071305-3.edf	1335.25	1268	.	186	0	1	879	519	1110	3	540	4	1410	1146	1268	1268	.	TRUE	TRUE	2512	8	1	1	0	waichoubin		N	3	MISSING_DATA	285		749
071305-3	35	071305-3.edf	1355.5	2352	.	175	0	1	828	468	1029	2	534	8	1542	1195	2352	2352	.	TRUE	TRUE	3279	12	1	1	0	waichouzhu		N	3	MISSING_DATA	275		821
071305-3	36	071305-3.edf	1340	1784	.	192	0	1	1054	694	1297	3	541	7	1427	1259	1784	1784	.	TRUE	TRUE	2452	10	1	1	0	waichoubin		N	3	MISSING_DATA	277		1090
071305-3	37	071305-3.edf	1531.8	854	.	226	0	1	809	449	1031	2	540	5	1630	1352	854	854	.	TRUE	TRUE	2277	10	1	1	0	neijubin		N	3	MISSING_DATA	298		13
071305-3	38	071305-3.edf	1495.75	973	.	236	0	1	917	557	1163	2	565	4	1593	1392	973	973	.	TRUE	TRUE	1507	7	1	1	0	waijubin		N	3	MISSING_DATA	257		416
071305-3	39	071305-3.edf	1404.33	547	.	191	0	1	724	364	927	2	534	3	1428	1384	547	547	.	TRUE	TRUE	1264	6	1	1	0	neijubin		N	3	MISSING_DATA	258		183
071305-3	40	071305-3.edf	1364.33	1207	.	334	0	1	982	622	1742	2	1081	6	1441	1301	1207	1207	.	TRUE	TRUE	2377	10	1	1	0	neichouzhu		N	3	MISSING_DATA	320		206
071305-3	41	071305-3.edf	1343.5	1396	.	133	0	1	739	379	1148	2	747	4	1420	1242	1396	1396	.	TRUE	TRUE	3409	10	1	1	0	waijubin		N	3	MISSING_DATA	289		1017
071305-3	42	071305-3.edf	1380	857	.	186	0	1	831	471	1085	3	545	4	1405	1333	857	857	.	TRUE	TRUE	1599	7	1	1	0	waijubin		N	3	MISSING_DATA	269		386
071305-3	43	071305-3.edf	1614.67	708	.	219	0	1	865	505	1109	2	561	3	1648	1561	708	708	.	TRUE	TRUE	1078	5	1	1	0	waijubin		N	3	MISSING_DATA	301		203
071305-3	44	071305-3.edf	1473.71	1407	.	271	0	1	765	405	1490	3	712	7	1546	1374	1407	1407	.	TRUE	TRUE	2058	11	1	1	1113.58	waijuzhu		Y	3	j	299		1002
071305-3	45	071305-3.edf	1395.5	1016	.	250	0	1	951	591	1470	3	823	6	1518	1270	1016	1016	.	TRUE	TRUE	1763	10	1	1	0	neijuzhu		N	3	MISSING_DATA	304		306
071305-3	46	071305-3.edf	1473.71	1239	.	181	0	1	797	437	1467	3	540	7	1600	1313	1239	1239	.	TRUE	TRUE	1855	9	1	1	0	waijuzhu		N	3	MISSING_DATA	287		68
071305-3	47	071305-3.edf	1485	537	.	150	0	1	742	382	1311	2	905	3	1601	1341	537	537	.	TRUE	TRUE	1280	7	1	1	1674.56	neijuzhu		Y	3	f	268		155
071305-3	48	071305-3.edf	1619	785	.	166	0	1	856	496	1065	3	531	5	1699	1538	785	785	.	TRUE	TRUE	1090	7	1	1	0	waijubin		N	3	MISSING_DATA	293		289
071305-3	49	071305-3.edf	1520.43	1394	.	139	0	1	720	360	1110	2	717	7	1597	1399	1394	1394	.	TRUE	TRUE	1848	10	1	1	0	waichouzhu		N	3	MISSING_DATA	279		1034
071305-3	50	071305-3.edf	1561.4	1065	.	150	0	1	768	408	1250	2	805	5	1673	1441	1065	1065	.	TRUE	TRUE	1399	7	1	1	0	waichouzhu		N	3	MISSING_DATA	311		657
071305-3	51	071305-3.edf	1410	1524	.	215	0	1	777	417	988	2	538	6	1446	1356	1524	1524	.	TRUE	TRUE	2320	10	1	1	0	neichouzhu		N	3	MISSING_DATA	284		297
071305-3	52	071305-3.edf	1284.8	922	.	106	0	1	830	470	1224	2	720	5	1338	1240	922	922	.	TRUE	TRUE	1992	10	1	1	0	waijuzhu		N	3	MISSING_DATA	303		452
071305-3	53	071305-3.edf	1392.4	764	.	212	0	1	802	442	1030	2	546	5	1417	1351	764	764	.	TRUE	TRUE	1642	9	1	1	2157.09	neijubin		Y	3	f	270		84
071305-3	54	071305-3.edf	2215.08	2309	.	253	0	1	777	417	1202	2	746	12	2408	1906	2309	2309	.	TRUE	TRUE	3309	18	1	1	3961.08	waijuzhu		3	f	267	濂瑰?戣涓€涓皟鏌ョ埗浜茬殑鐤戠姱姝ｅ湪璋冩煡濂硅嚜宸便€?270
071305-3	55	071305-3.edf	1730.88	2008	.	213	0	1	779	419	1007	2	543	8	1819	1689	2008	2008	.	TRUE	TRUE	3135	13	1	1	0	waichouzhu		N	3	MISSING_DATA	271		70
071305-3	56	071305-3.edf	1533.33	675	.	223	0	1	883	523	1106	2	541	3	1626	1433	675	675	.	TRUE	TRUE	1346	6	1	1	0	waijubin		N	3	MISSING_DATA	265		152
071305-3	57	071305-3.edf	1589.86	1363	.	160	0	1	1435	1075	2525	6	661	7	1733	1488	1363	1363	.	TRUE	TRUE	2323	11	1	1	1046.39	neijuzhu		3	j	296	浠栦滑绔嬪埢鎶婅鍑绘晫鏂圭殑涓€鍖呯偢?€?鍒颁簡杩為槦銆?288
071305-3	58	071305-3.edf	1437.56	2319	.	221	0	1	2406	2046	3820	8	555	9	1768	1160	2319	2319	.	TRUE	TRUE	2629	11	1	1	0	neichoubin		N	3	MISSING_DATA	286		273
071305-3	59	071305-3.edf	1476.33	626	.	200	0	1	855	495	1055	2	536	3	1532	1393	626	626	.	TRUE	TRUE	1331	6	1	1	0	neijubin		N	3	MISSING_DATA	302		131
071305-3	60	071305-3.edf	1433.5	1765	.	204	0	1	1020	660	1264	3	545	8	1609	1333	1765	1765	.	TRUE	TRUE	2287	10	1	1	0	waijuzhu		N	3	MISSING_DATA	291		1105
071305-3	61	071305-3.edf	1400	1048	.	161	0	1	521	161	746	1	586	3	1432	1376	1048	1048	.	TRUE	TRUE	1713	7	1	1	0	neichouzhu		N	3	MISSING_DATA	316		291
071305-3	62	071305-3.edf	1522.75	907	.	215	0	1	575	215	1090	1	876	4	1625	1451	907	907	.	TRUE	TRUE	1728	8	1	1	0	neichouzhu		N	3	MISSING_DATA	280		536
071305-3	63	071305-3.edf	1423.4	1084	.	258	0	1	618	258	1021	1	764	5	1487	1353	1084	1084	.	TRUE	TRUE	2106	10	1	1	0	neichoubin		N	3	MISSING_DATA	306		826
071305-3	64	071305-3.edf	1638.2	1114	.	189	0	1	851	491	1061	2	545	5	1721	1593	1114	1114	.	TRUE	TRUE	1828	8	1	1	0	waichouzhu		N	3	MISSING_DATA	315		623
071401-3	1	071401-3.edf	1770.38	5643	.	192	0	1	552	192	1027	1	836	21	2129	1603	5643	5643	.	TRUE	TRUE	7679	30	1	1	0	neichoubin		N	3	MISSING_DATA	286		814
071401-3	2	071401-3.edf	1803.31	3222	.	354	0	1	2466	2106	3185	8	537	13	2100	1577	3222	3222	.	TRUE	TRUE	4977	21	1	1	0	waijubin		N	3	MISSING_DATA	269		1116
071401-3	3	071401-3.edf	1365.08	2760	.	461	0	1	1378	1018	2265	6	747	12	1499	1225	2760	2760	.	TRUE	TRUE	5165	21	1	1	0	neichoubin		N	3	MISSING_DATA	318		1270
071401-3	4	071401-3.edf	1363.57	3206	.	178	0	1	1976	1616	2975	7	1018	14	1484	1264	3206	3206	.	TRUE	TRUE	4934	23	1	1	0	waichoubin		N	3	MISSING_DATA	277		1343
071401-3	5	071401-3.edf	1422.22	2173	.	155	0	1	1636	1276	2229	5	717	9	1583	1299	2173	2173	.	TRUE	TRUE	3555	17	1	1	0	neijubin		N	3	MISSING_DATA	258		595
071401-3	6	071401-3.edf	1374.69	3308	.	209	0	1	569	209	1159	1	951	13	1510	1261	3308	3308	.	TRUE	TRUE	6350	26	1	1	0	neichouzhu		N	3	MISSING_DATA	280		438
071401-3	7	071401-3.edf	1279.79	4594	.	107	0	1	1517	1157	2346	5	898	19	1439	1163	4594	4594	.	TRUE	TRUE	7572	31	1	1	0	neijuzhu		N	3	MISSING_DATA	288		891
071401-3	8	071401-3.edf	1507.33	4229	.	196	0	1	3041	2681	4149	10	920	15	1859	1313	4229	4229	.	TRUE	TRUE	5907	22	1	1	0	waijubin		N	3	MISSING_DATA	297		1548
071401-3	9	071401-3.edf	1243.3	2359	.	140	0	1	500	140	1088	1	949	10	1305	1190	2359	2359	.	TRUE	TRUE	4599	20	1	1	0	waijuzhu		N	3	MISSING_DATA	295		909
071401-3	10	071401-3.edf	1254.44	1907	.	150	0	1	510	150	1104	1	955	9	1354	1197	1907	1907	.	TRUE	TRUE	4434	18	1	1	0	neijuzhu		N	3	MISSING_DATA	260		47
071401-3	11	071401-3.edf	1271.3	2431	.	137	0	1	1838	1478	2696	6	910	10	1383	1190	2431	2431	.	TRUE	TRUE	4700	19	1	1	0	waichouzhu		N	3	MISSING_DATA	279		424
071401-3	12	071401-3.edf	1271.7	1834	.	181	0	1	2059	1699	2749	9	718	10	1424	1164	1834	1834	.	TRUE	TRUE	3705	18	1	1	0	waijuzhu		N	3	MISSING_DATA	291		135
071401-3	13	071401-3.edf	1323.92	2488	.	171	0	1	924	564	1334	3	529	13	1511	1195	2488	2488	.	TRUE	TRUE	4060	18	1	1	0	waichouzhu		N	3	MISSING_DATA	275		678
071401-3	14	071401-3.edf	1300.67	2712	.	104	0	1	1194	834	1910	3	1038	12	1383	1193	2712	2712	.	TRUE	TRUE	4478	21	1	1	0	neichoubin		N	3	MISSING_DATA	314		585
071401-3	15	071401-3.edf	1319.25	2636	.	112	0	1	472	112	1114	1	1003	12	1531	1149	2636	2636	.	TRUE	TRUE	4560	20	1	1	0	neijuzhu		N	3	MISSING_DATA	292		675
071401-3	16	071401-3.edf	1181.29	1653	.	160	0	1	2013	1653	2701	7	712	7	1270	1096	1653	1653	.	TRUE	TRUE	3081	14	1	1	0	neijuzhu		N	3	MISSING_DATA	300		1653
071401-3	17	071401-3.edf	1284.71	1524	.	169	0	1	1389	1029	2330	5	1059	7	1316	1242	1524	1524	.	TRUE	TRUE	2906	14	1	1	1992.89	neichouzhu		Y	3	f	308		495
071401-3	18	071401-3.edf	1356.91	2119	.	171	0	1	1359	999	2085	6	774	11	1614	1205	2119	2119	.	TRUE	TRUE	3878	20	1	1	0	waichoubin		N	3	MISSING_DATA	313		553
071401-3	19	071401-3.edf	1312.9	2030	.	47	0	1	407	47	1049	1	1003	10	1488	1221	2030	2030	.	TRUE	TRUE	3087	16	1	1	0	waijubin		N	3	MISSING_DATA	265		588
071401-3	20	071401-3.edf	1143.8	1745	.	121	0	1	1118	758	2149	5	1099	10	1307	1003	1745	1745	.	TRUE	TRUE	4475	21	1	1	0	waijubin		N	3	MISSING_DATA	289		133
071401-3	21	071401-3.edf	1343.27	2190	.	120	0	1	1723	1363	2645	7	932	11	1449	1195	2190	2190	.	TRUE	TRUE	4207	19	1	1	0	neichouzhu		N	3	MISSING_DATA	272		827
071401-3	22	071401-3.edf	1136.7	1811	.	146	0	1	1662	1302	2422	7	805	10	1256	1052	1811	1811	.	TRUE	TRUE	3096	15	1	1	3534.89	waichoubin		Y	3	j	281		509
071401-3	23	071401-3.edf	1522.1	2268	.	234	0	1	2224	1864	4133	7	1758	10	1637	1432	2268	2268	.	TRUE	TRUE	5194	22	1	1	0	waijubin		N	3	MISSING_DATA	293		51
071401-3	24	071401-3.edf	1525.92	2280	.	129	0	1	1754	1394	2575	7	895	12	1711	1436	2280	2280	.	TRUE	TRUE	4480	22	1	1	0	waijuzhu		N	3	MISSING_DATA	303		886
071401-3	25	071401-3.edf	1528.22	1859	.	123	0	1	1607	1247	2599	6	1034	9	1754	1393	1859	1859	.	TRUE	TRUE	3344	17	1	1	0	neijubin		N	3	MISSING_DATA	294		108
071401-3	26	071401-3.edf	1819.38	3080	.	154	0	1	1478	1118	2373	5	800	13	1917	1632	3080	3080	.	TRUE	TRUE	4412	20	1	1	4182.13	neijubin		Y	3	f	270		606
071401-3	27	071401-3.edf	1860.15	2416	.	97	0	1	1513	1153	2610	7	929	13	2079	1603	2416	2416	.	TRUE	TRUE	4574	23	1	1	0	waichouzhu		N	3	MISSING_DATA	283		1263
071401-3	28	071401-3.edf	1690.57	1166	.	101	0	1	1526	1166	2429	7	897	7	1890	1554	1166	1166	.	TRUE	TRUE	1804	11	1	1	0	waijubin		N	3	MISSING_DATA	261		1166
071401-3	29	071401-3.edf	1826.83	1215	.	189	0	1	936	576	1524	4	711	6	1982	1632	1215	1215	.	TRUE	TRUE	2327	12	1	1	2562.85	waijuzhu		Y	3	j	299		639
071401-3	30	071401-3.edf	1469.5	2403	.	234	0	1	594	234	1150	1	917	10	1654	1333	2403	2403	.	TRUE	TRUE	3967	18	1	1	0	neichouzhu		N	3	MISSING_DATA	284		911
071401-3	31	071401-3.edf	1339.71	1862	.	362	0	1	722	362	1545	1	1184	7	1448	1259	1862	1862	.	TRUE	TRUE	3718	15	1	1	0	waichouzhu		N	3	MISSING_DATA	311		543
071401-3	32	071401-3.edf	1325.9	2261	.	184	0	1	1488	1128	2293	6	889	10	1547	1158	2261	2261	.	TRUE	TRUE	4846	21	1	1	0	neichoubin		N	3	MISSING_DATA	306		215
071401-3	33	071401-3.edf	1675.22	4502	.	146	0	1	3093	2733	4032	11	723	18	2096	1427	4502	4502	.	TRUE	TRUE	5547	23	1	1	0	waichoubin		N	3	MISSING_DATA	285		1769
071401-3	34	071401-3.edf	1373.33	2518	.	125	0	1	569	209	1167	2	717	12	1590	1257	2518	2518	.	TRUE	TRUE	4337	20	1	1	0	neijubin		N	3	MISSING_DATA	266		201
071401-3	35	071401-3.edf	1243	1954	.	332	0	1	1725	1365	2646	7	941	9	1328	1166	1954	1954	.	TRUE	TRUE	3403	15	1	1	1359.13	neijuzhu		3	j	296	浠栦滑绔嬪埢鎶婅鍑绘晫鏂圭殑涓€鍖呯偢?€?鍒颁簡杩為槦銆?409
071401-3	36	071401-3.edf	1200.14	1422	.	249	0	1	1782	1422	2523	7	736	7	1337	1042	1422	1422	.	TRUE	TRUE	2049	11	1	1	0	waichoubin		N	3	MISSING_DATA	309		1422
071401-3	37	071401-3.edf	1185	2221	.	156	0	1	1956	1596	2881	8	737	11	1409	1050	2221	2221	.	TRUE	TRUE	3210	15	1	1	0	neichoubin		N	3	MISSING_DATA	274		625
071401-3	38	071401-3.edf	1644.83	1224	.	159	0	1	1362	1002	2005	5	901	6	1720	1518	1224	1224	.	TRUE	TRUE	2973	11	1	1	1808.6	waichoubin		Y	3	j	273		222
071401-3	39	071401-3.edf	1250.67	1115	.	226	0	1	1252	892	3351	4	2206	6	1273	1208	1115	1115	.	TRUE	TRUE	3055	15	1	1	0	neichouzhu		N	3	MISSING_DATA	320		223
071401-3	40	071401-3.edf	1195.33	2061	.	256	0	1	1492	1132	2300	5	916	9	1234	1156	2061	2061	.	TRUE	TRUE	3745	16	1	1	2832.88	neijubin		Y	3	j	290		599
071401-3	41	071401-3.edf	1381.14	1384	.	309	0	1	1622	1262	4309	6	2714	7	1526	1205	1384	1384	.	TRUE	TRUE	4058	16	1	1	0	waichouzhu		N	3	MISSING_DATA	315		122
071401-3	42	071401-3.edf	1010.22	1900	.	168	0	1	1400	1040	2454	6	1129	9	1132	915	1900	1900	.	TRUE	TRUE	3543	17	1	1	0	neichouzhu		N	3	MISSING_DATA	276		860
071401-3	43	071401-3.edf	1336.78	2388	.	102	0	1	1925	1565	2930	6	1025	9	1427	1194	2388	2388	.	TRUE	TRUE	3962	16	1	1	0	waichoubin		N	3	MISSING_DATA	317		823
071401-3	44	071401-3.edf	1341.33	1447	.	262	0	1	1807	1447	2494	6	724	6	1472	1190	1447	1447	.	TRUE	TRUE	2683	13	1	1	0	neichoubin		N	3	MISSING_DATA	278		1447
071401-3	45	071401-3.edf	1157.5	3187	.	140	0	1	1504	1144	2083	6	806	14	1250	1062	3187	3187	.	TRUE	TRUE	5024	22	1	1	2167.27	waijuzhu		3	f	267	濂瑰?戣涓€涓皟鏌ョ埗浜茬殑鐤戠姱姝ｅ湪璋冩煡濂硅嚜宸便€?148
071401-3	46	071401-3.edf	1606.75	1127	.	222	0	1	1487	1127	2128	4	739	4	1739	1496	1127	1127	.	TRUE	TRUE	2065	9	1	1	0	waijubin		N	3	MISSING_DATA	301		1127
071401-3	47	071401-3.edf	1347.33	1106	.	178	0	1	1466	1106	2269	6	888	6	1394	1302	1106	1106	.	TRUE	TRUE	1816	9	1	1	2197.71	neijuzhu		Y	3	j	264		1106
071401-3	48	071401-3.edf	1220.44	2211	.	169	0	1	2571	2211	4154	9	1603	9	1252	1183	2211	2211	.	TRUE	TRUE	3015	13	1	1	0	neijuzhu		N	3	MISSING_DATA	304		2211
071401-3	49	071401-3.edf	1371.89	1572	.	264	0	1	1343	983	2249	6	1003	9	1442	1292	1572	1572	.	TRUE	TRUE	2604	14	1	1	0	waijuzhu		N	3	MISSING_DATA	287		323
071401-3	50	071401-3.edf	1437	1089	.	115	0	1	1449	1089	2336	5	954	5	1470	1396	1089	1089	.	TRUE	TRUE	2164	11	1	1	0	neichouzhu		N	3	MISSING_DATA	312		1089
071401-3	51	071401-3.edf	1571.5	1516	.	348	0	1	1876	1516	3146	6	1341	6	1615	1505	1516	1516	.	TRUE	TRUE	2960	13	1	1	0	waichoubin		N	3	MISSING_DATA	305		1516
071401-3	52	071401-3.edf	1200.67	1204	.	122	0	1	1317	957	2012	5	772	6	1371	1025	1204	1204	.	TRUE	TRUE	2479	14	1	1	0	neijubin		N	3	MISSING_DATA	302		247
071401-3	53	071401-3.edf	1136.33	1085	.	135	0	1	1445	1085	2185	6	794	6	1234	1068	1085	1085	.	TRUE	TRUE	1987	10	1	1	0	waichouzhu		N	3	MISSING_DATA	271		1085
071401-3	54	071401-3.edf	1442.14	1559	.	103	0	1	1588	1228	2700	5	1026	7	1557	1356	1559	1559	.	TRUE	TRUE	3127	13	1	1	0	waijubin		N	3	MISSING_DATA	257		164
071401-3	55	071401-3.edf	1587	1991	.	134	0	1	2111	1751	3204	8	893	9	1670	1378	1991	1991	.	TRUE	TRUE	3694	17	1	1	1655.21	waijuzhu		Y	3	j	263		240
071401-3	56	071401-3.edf	1291	1678	.	202	0	1	1843	1483	2569	8	735	10	1406	1211	1678	1678	.	TRUE	TRUE	2612	14	1	1	1398.05	neijuzhu		Y	3	f	268		195
071401-3	57	071401-3.edf	1345.86	1299	.	176	0	1	1659	1299	2292	7	705	7	1524	1140	1299	1299	.	TRUE	TRUE	2763	12	1	1	0	neijubin		N	3	MISSING_DATA	262		1299
071401-3	58	071401-3.edf	1245.8	2383	.	348	0	1	2536	2176	3303	9	543	10	1453	1114	2383	2383	.	TRUE	TRUE	3526	15	1	1	0	neichoubin		N	3	MISSING_DATA	282		207
071401-3	59	071401-3.edf	1395.71	1171	.	141	0	1	1531	1171	2398	7	775	7	1460	1303	1171	1171	.	TRUE	TRUE	2469	12	1	1	0	waichouzhu		N	3	MISSING_DATA	307		1171
071401-3	60	071401-3.edf	1400.83	1263	.	176	0	1	1623	1263	2327	6	782	6	1489	1202	1263	1263	.	TRUE	TRUE	2533	11	1	1	0	neichouzhu		N	3	MISSING_DATA	316		1263
071401-3	61	071401-3.edf	1044.9	2582	.	164	0	1	1870	1510	2576	6	795	10	1144	950	2582	2582	.	TRUE	TRUE	3587	15	1	1	2222.99	waijuzhu		Y	3	j	259		1072
071401-3	62	071401-3.edf	1091.3	2112	.	165	0	1	2053	1693	2639	9	784	10	1273	946	2112	2112	.	TRUE	TRUE	2981	14	1	1	0	waichouzhu		N	3	MISSING_DATA	319		419
071401-3	63	071401-3.edf	1018	1504	.	397	0	1	757	397	1176	1	780	6	1117	982	1504	1504	.	TRUE	TRUE	3497	13	1	1	0	neichoubin		N	3	MISSING_DATA	310		1107
071401-3	64	071401-3.edf	986.17	1405	.	211	0	1	1765	1405	2708	6	1040	6	1048	938	1405	1405	.	TRUE	TRUE	3039	13	1	1	0	neijubin		N	3	MISSING_DATA	298		1405
071402-3	1	071402-3.edf	2665.17	1448	.	348	0	1	1808	1448	2524	6	976	6	2803	2520	1448	1448	.	TRUE	TRUE	4053	16	1	1	0	neichoubin		N	3	MISSING_DATA	306		1448
071402-3	2	071402-3.edf	2732.29	1834	.	224	0	1	1720	1360	2364	6	895	7	2895	2588	1834	1834	.	TRUE	TRUE	3800	14	1	1	0	waichoubin		N	3	MISSING_DATA	305		474
071402-3	3	071402-3.edf	2888.92	2239	.	162	0	1	2315	1955	3879	11	818	12	2983	2788	2239	2239	.	TRUE	TRUE	4336	21	1	1	0	waichouzhu		N	3	MISSING_DATA	319		284
071402-3	4	071402-3.edf	2907.38	851	.	368	0	1	1211	851	2283	8	808	8	3150	2670	851	851	.	TRUE	TRUE	2703	16	1	1	0	neichoubin		N	3	MISSING_DATA	282		851
071402-3	5	071402-3.edf	2954.62	1498	.	162	0	1	547	187	1116	2	918	8	3108	2449	1498	1498	.	TRUE	TRUE	3939	15	1	1	0	neijubin		N	3	MISSING_DATA	294		257
071402-3	6	071402-3.edf	2612.6	842	.	159	0	1	1202	842	2309	5	905	5	2752	2323	842	842	.	TRUE	TRUE	3624	15	1	1	0	neichouzhu		N	3	MISSING_DATA	272		842
071402-3	7	071402-3.edf	2932	1776	.	152	0	1	2136	1776	2606	6	724	6	3013	2834	1776	1776	.	TRUE	TRUE	3429	12	1	1	0	waichouzhu		N	3	MISSING_DATA	275		1776
071402-3	8	071402-3.edf	2713.5	2192	.	459	0	1	2552	2192	4010	12	1366	12	2893	2425	2192	2192	.	TRUE	TRUE	3178	18	1	1	0	waichouzhu		N	3	MISSING_DATA	279		2192
071402-3	9	071402-3.edf	3005.33	1407	.	196	0	1	1560	1200	2332	5	802	6	3094	2919	1407	1407	.	TRUE	TRUE	4042	14	1	1	0	waijuzhu		N	3	MISSING_DATA	303		207
071402-3	10	071402-3.edf	2865.36	1668	.	181	0	1	1100	740	2055	8	719	11	3030	2728	1668	1668	.	TRUE	TRUE	5102	24	1	1	0	waijuzhu		N	3	MISSING_DATA	291		556
071402-3	11	071402-3.edf	2709.5	1371	.	552	0	1	1731	1371	2565	6	1100	6	2853	2569	1371	1371	.	TRUE	TRUE	2340	11	1	1	0	waijubin		N	3	MISSING_DATA	261		1371
071402-3	12	071402-3.edf	2391.12	1576	.	103	0	1	1893	1533	3397	7	1748	8	2463	2238	1576	1576	.	TRUE	TRUE	2920	15	1	1	0	neichouzhu		N	3	MISSING_DATA	320		43
071402-3	13	071402-3.edf	2463.38	1127	.	195	0	1	1487	1127	2539	8	775	8	2693	2201	1127	1127	.	TRUE	TRUE	3184	14	1	1	0	waijubin		N	3	MISSING_DATA	257		1127
071402-3	14	071402-3.edf	2914.56	3132	.	36	0	1	396	36	569	1	534	16	3091	2633	3132	3132	.	TRUE	TRUE	5236	24	1	1	0	waichoubin		N	3	MISSING_DATA	285		454
071402-3	15	071402-3.edf	2761.33	1188	.	212	0	1	1010	650	1663	4	945	6	2880	2545	1188	1188	.	TRUE	TRUE	2595	14	1	1	0	neijubin		N	3	MISSING_DATA	266		538
071402-3	16	071402-3.edf	2752.4	1090	.	246	0	1	1450	1090	1724	5	534	5	2805	2693	1090	1090	.	TRUE	TRUE	1958	9	1	1	2938.2	waijuzhu		Y	3	j	259		1090
071402-3	17	071402-3.edf	2772.08	3100	.	166	0	1	1946	1586	2800	9	756	13	3094	2474	3100	3100	.	TRUE	TRUE	4823	22	1	1	2161.35	waijuzhu		3	f	267	濂瑰?戣涓€涓皟鏌ョ埗浜茬殑鐤戠姱姝ｅ湪璋冩煡濂硅嚜宸便€?332
071402-3	18	071402-3.edf	3030	1373	.	208	0	1	568	208	1048	1	841	6	3097	2939	1373	1373	.	TRUE	TRUE	3127	14	1	1	1487.8	neijuzhu		Y	3	f	268		1165
071402-3	19	071402-3.edf	2870.83	2255	.	194	0	1	2468	2108	3288	11	769	12	3306	2151	2255	2255	.	TRUE	TRUE	6027	23	1	1	1517.69	neichouzhu		Y	3	f	308		147
071402-3	20	071402-3.edf	3209	871	.	172	0	1	994	634	1752	5	537	8	3300	3104	871	871	.	TRUE	TRUE	2901	13	1	1	1696.87	waijuzhu		Y	3	j	299		237
071402-3	21	071402-3.edf	2794.86	962	.	57	0	1	417	57	594	1	538	7	2925	2690	962	962	.	TRUE	TRUE	2094	13	1	1	0	waijuzhu		N	3	MISSING_DATA	295		40
071402-3	22	071402-3.edf	2800.2	1112	.	200	0	1	1472	1112	2064	5	863	5	2881	2707	1112	1112	.	TRUE	TRUE	2897	11	1	1	0	waijubin		N	3	MISSING_DATA	293		1112
071402-3	23	071402-3.edf	2511.14	1564	.	180	0	1	1315	955	1863	5	821	7	2587	2394	1564	1564	.	TRUE	TRUE	3178	13	1	1	0	waichouzhu		N	3	MISSING_DATA	311		609
071402-3	24	071402-3.edf	2989.17	1014	.	329	0	1	1374	1014	2133	6	1009	6	3092	2856	1014	1014	.	TRUE	TRUE	2375	12	1	1	0	waijubin		N	3	MISSING_DATA	265		1014
071402-3	25	071402-3.edf	2853.57	1248	.	44	0	1	404	44	577	1	534	7	2929	2669	1248	1248	.	TRUE	TRUE	2547	12	1	1	0	waichouzhu		N	3	MISSING_DATA	283		494
071402-3	26	071402-3.edf	2865.33	1266	.	185	0	1	1626	1266	2219	6	844	6	2959	2715	1266	1266	.	TRUE	TRUE	2770	11	1	1	0	neichoubin		N	3	MISSING_DATA	310		1266
071402-3	27	071402-3.edf	2965.83	1281	.	166	0	1	526	166	796	1	631	6	3071	2822	1281	1281	.	TRUE	TRUE	2334	13	1	1	0	neijuzhu		N	3	MISSING_DATA	260		1115
071402-3	28	071402-3.edf	2775.29	1348	.	252	0	1	1137	777	1762	6	544	7	2955	2637	1348	1348	.	TRUE	TRUE	2110	10	1	1	0	waijubin		N	3	MISSING_DATA	269		571
071402-3	29	071402-3.edf	2894.67	829	.	183	0	1	1189	829	1743	6	810	6	3053	2771	829	829	.	TRUE	TRUE	2427	12	1	1	1794.55	neijuzhu		Y	3	j	264		829
071402-3	30	071402-3.edf	2515.5	2194	.	207	0	1	1396	1036	2604	4	1487	8	2922	2194	2194	2194	.	TRUE	TRUE	3586	14	1	1	0	neijuzhu		N	3	MISSING_DATA	304		1158
071402-3	31	071402-3.edf	2597.2	1127	.	171	0	1	1487	1127	2003	5	777	5	2729	2476	1127	1127	.	TRUE	TRUE	2428	9	1	1	0	neichouzhu		N	3	MISSING_DATA	284		1127
071402-3	32	071402-3.edf	2427.8	887	.	210	0	1	937	577	1423	3	794	5	2721	2116	887	887	.	TRUE	TRUE	2775	12	1	1	0	neijuzhu		N	3	MISSING_DATA	288		310
071402-3	33	071402-3.edf	2870.6	912	.	283	0	1	1272	912	1801	5	796	5	2978	2793	912	912	.	TRUE	TRUE	2137	10	1	1	0	waichoubin		N	3	MISSING_DATA	277		912
071402-3	34	071402-3.edf	2215.91	1478	.	299	0	1	1318	958	2117	8	531	11	2434	1994	1478	1478	.	TRUE	TRUE	3109	17	1	1	0	waichoubin		N	3	MISSING_DATA	313		340
071402-3	35	071402-3.edf	2335.71	1093	.	251	0	1	1453	1093	2331	7	603	7	2388	2132	1093	1093	.	TRUE	TRUE	2933	16	1	1	0	waichoubin		N	3	MISSING_DATA	317		1093
071402-3	36	071402-3.edf	2621.17	1114	.	14	0	1	374	14	543	1	530	6	2726	2544	1114	1114	.	TRUE	TRUE	3030	14	1	1	0	waijubin		N	3	MISSING_DATA	301		1100
071402-3	37	071402-3.edf	2412.8	868	.	323	0	1	1228	868	1978	5	1012	5	2539	2249	868	868	.	TRUE	TRUE	1735	8	1	1	0	waichoubin		N	3	MISSING_DATA	309		868
071402-3	38	071402-3.edf	2088.8	1924	.	396	0	1	1058	698	1544	4	775	10	2266	1943	1924	1924	.	TRUE	TRUE	3379	16	1	1	1926.53	neijuzhu		3	j	296	浠栦滑绔嬪埢鎶婅鍑绘晫鏂圭殑涓€鍖呯偢?€?鍒颁簡杩為槦銆?196
071402-3	39	071402-3.edf	2650.62	1781	.	420	0	1	1286	926	1562	5	545	8	2827	2592	1781	1781	.	TRUE	TRUE	4592	18	1	1	2529.71	waichoubin		Y	3	j	281		855
071402-3	40	071402-3.edf	2942.83	1332	.	171	0	1	1692	1332	2215	6	756	6	3069	2826	1332	1332	.	TRUE	TRUE	2047	11	1	1	0	waijuzhu		N	3	MISSING_DATA	287		1332
071402-3	41	071402-3.edf	2640.5	691	.	142	0	1	1051	691	1507	4	743	4	2790	2550	691	691	.	TRUE	TRUE	1673	8	1	1	0	waijubin		N	3	MISSING_DATA	289		691
071402-3	42	071402-3.edf	2499.25	644	.	50	0	1	410	50	592	1	543	4	2592	2416	644	644	.	TRUE	TRUE	1880	9	1	1	0	waijubin		N	3	MISSING_DATA	297		594
071402-3	43	071402-3.edf	2795.2	1189	.	246	0	1	1549	1189	2069	5	790	5	2856	2722	1189	1189	.	TRUE	TRUE	1884	9	1	1	3241.13	neijubin		Y	3	j	290		1189
071402-3	44	071402-3.edf	2756.67	536	.	179	0	1	896	536	1368	3	770	3	2825	2687	536	536	.	TRUE	TRUE	1812	9	1	1	0	neijubin		N	3	MISSING_DATA	258		536
071402-3	45	071402-3.edf	2765.4	1260	.	225	0	1	1620	1260	2124	5	779	5	2931	2694	1260	1260	.	TRUE	TRUE	2878	11	1	1	0	waichouzhu		N	3	MISSING_DATA	307		1260
071402-3	46	071402-3.edf	2751.2	1155	.	102	0	1	1515	1155	1784	5	532	5	2832	2625	1155	1155	.	TRUE	TRUE	2439	9	1	1	0	neichouzhu		N	3	MISSING_DATA	316		1155
071402-3	47	071402-3.edf	2562.14	1343	.	166	0	1	1070	710	1558	4	777	7	2931	2295	1343	1343	.	TRUE	TRUE	2296	12	1	1	0	neijuzhu		N	3	MISSING_DATA	300		633
071402-3	48	071402-3.edf	2082.25	1910	.	75	0	1	435	75	612	1	538	12	2350	1781	1910	1910	.	TRUE	TRUE	3540	19	1	1	0	neijubin		N	3	MISSING_DATA	302		513
071402-3	49	071402-3.edf	2505	1809	.	229	0	1	2169	1809	2698	7	773	7	2587	2409	1809	1809	.	TRUE	TRUE	2445	11	1	1	0	neichouzhu		N	3	MISSING_DATA	276		1809
071402-3	50	071402-3.edf	3137.75	732	.	192	0	1	1092	732	1554	4	741	4	3191	3078	732	732	.	TRUE	TRUE	1377	8	1	1	0	neijuzhu		N	3	MISSING_DATA	292		732
071402-3	51	071402-3.edf	3060	996	.	277	0	1	1133	773	1778	3	954	4	3365	2878	996	996	.	TRUE	TRUE	2248	10	1	1	1486.84	waichoubin		Y	3	j	273		223
071402-3	52	071402-3.edf	3152.83	852	.	177	0	1	1212	852	1956	6	763	6	3322	3026	852	852	.	TRUE	TRUE	2055	12	1	1	0	waichouzhu		N	3	MISSING_DATA	271		852
071402-3	53	071402-3.edf	3291	1899	.	101	0	1	2259	1899	3337	9	1005	9	3407	3130	1899	1899	.	TRUE	TRUE	3814	17	1	1	0	neichoubin		N	3	MISSING_DATA	314		1899
071402-3	54	071402-3.edf	2837.11	2035	.	564	0	1	1887	1527	2178	7	537	9	3005	2588	2035	2035	.	TRUE	TRUE	3708	19	1	1	0	neijubin		N	3	MISSING_DATA	262		508
071402-3	55	071402-3.edf	3028.5	1456	.	148	0	1	1551	1191	2139	7	798	8	3138	2973	1456	1456	.	TRUE	TRUE	4090	18	1	1	0	neichouzhu		N	3	MISSING_DATA	312		265
071402-3	56	071402-3.edf	3101.83	1981	.	225	0	1	2005	1645	3447	10	958	12	3388	2834	1981	1981	.	TRUE	TRUE	2790	17	1	1	0	neichouzhu		N	3	MISSING_DATA	280		336
071402-3	57	071402-3.edf	3319.67	1046	.	297	0	1	715	355	1882	3	943	6	3481	3095	1046	1046	.	TRUE	TRUE	2635	14	1	1	0	neichoubin		N	3	MISSING_DATA	286		691
071402-3	58	071402-3.edf	3020.17	1190	.	195	0	1	1144	784	1648	4	798	6	3291	2785	1190	1190	.	TRUE	TRUE	2166	10	1	1	0	neichoubin		N	3	MISSING_DATA	318		406
071402-3	59	071402-3.edf	2836.8	810	.	118	0	1	1112	752	1581	4	753	5	2998	2672	810	810	.	TRUE	TRUE	2747	10	1	1	1353.84	neijubin		Y	3	f	270		58
071402-3	60	071402-3.edf	2821.5	811	.	217	0	1	1171	811	1903	4	1019	4	2984	2591	811	811	.	TRUE	TRUE	1591	8	1	1	0	waichouzhu		N	3	MISSING_DATA	315		811
071402-3	61	071402-3.edf	2566.43	1300	.	209	0	1	1370	1010	1902	5	808	7	2719	2449	1300	1300	.	TRUE	TRUE	2747	12	1	1	0	neijubin		N	3	MISSING_DATA	298		290
071402-3	62	071402-3.edf	3227.83	670	.	204	0	1	1030	670	2042	6	806	6	3329	3159	670	670	.	TRUE	TRUE	2315	12	1	1	0	neichoubin		N	3	MISSING_DATA	278		670
071402-3	63	071402-3.edf	3287	754	.	106	0	1	1114	754	2080	6	843	6	3371	3141	754	754	.	TRUE	TRUE	2338	12	1	1	1199.36	waijuzhu		Y	3	f	263		754
071402-3	64	071402-3.edf	3553.67	487	.	155	0	1	847	487	1360	3	818	3	3576	3532	487	487	.	TRUE	TRUE	1713	9	1	1	0	neichoubin		N	3	MISSING_DATA	274		487
071403-3	1	071403-3.edf	4121.11	6288	.	596	0	1	2349	1989	3188	13	722	28	4353	3802	6288	6288	.	TRUE	TRUE	7586	34	1	1	10938.5	waijuzhu		Y	3	j	259		1117
071403-3	2	071403-3.edf	4244.82	3377	.	122	0	1	1148	788	1541	3	702	17	4449	3962	3377	3377	.	TRUE	TRUE	4345	21	1	1	0	waijuzhu		N	3	MISSING_DATA	287		1775
071403-3	3	071403-3.edf	3980.88	4081	.	453	0	1	1990	1630	2458	7	731	17	4137	3784	4081	4081	.	TRUE	TRUE	5602	24	1	1	0	waijubin		N	3	MISSING_DATA	269		174
071403-3	4	071403-3.edf	4117.03	10889	.	251	0	1	1130	770	1709	4	889	38	4633	3515	10889	10889	.	TRUE	TRUE	15875	57	1	1	0	waijuzhu		N	3	MISSING_DATA	303		2761
071403-3	5	071403-3.edf	.	0	.	.	.	.	.	.	.	.	.	0	.	.	.	.	.	TRUE	TRUE	0	0	1	0	0	waichouzhu		N	3	MISSING_DATA	279		.
071403-3	6	071403-3.edf	4152.75	2684	.	138	0	1	498	138	1255	1	1118	12	4573	3871	2684	2684	.	TRUE	TRUE	4882	21	1	1	0	waichoubin		N	3	MISSING_DATA	309		126
071403-3	7	071403-3.edf	4001	2331	.	160	0	1	2581	2221	3351	12	901	14	4362	3502	2331	2331	.	TRUE	TRUE	3846	21	1	1	0	neijubin		N	3	MISSING_DATA	302		76
071403-3	8	071403-3.edf	3875.3	1620	.	187	0	1	1024	664	1987	3	1304	10	4121	3441	1620	1620	.	TRUE	TRUE	3379	18	1	1	0	neijuzhu		N	3	MISSING_DATA	292		278
071403-3	9	071403-3.edf	3818.03	7855	.	135	0	1	2809	2449	3376	11	754	36	4115	3499	7855	7855	.	TRUE	TRUE	9789	43	1	1	0	waichouzhu		N	3	MISSING_DATA	319		16
071403-3	10	071403-3.edf	4112.75	1973	.	153	0	1	513	153	977	1	825	8	4292	3825	1973	1973	.	TRUE	TRUE	3034	13	1	1	0	neichoubin		N	3	MISSING_DATA	274		430
071403-3	11	071403-3.edf	3843.83	1139	.	192	0	1	1499	1139	1968	6	735	6	4057	3770	1139	1139	.	TRUE	TRUE	2133	10	1	1	0	waijubin		N	3	MISSING_DATA	289		1139
071403-3	12	071403-3.edf	3684	1999	.	91	0	1	1505	1145	2910	7	1392	12	3976	3316	1999	1999	.	TRUE	TRUE	3619	19	1	1	0	waichouzhu		N	3	MISSING_DATA	311		204
071403-3	13	071403-3.edf	3687.75	2229	.	135	0	1	1790	1430	2473	7	918	12	3822	3491	2229	2229	.	TRUE	TRUE	3167	17	1	1	0	waijubin		N	3	MISSING_DATA	293		433
071403-3	14	071403-3.edf	3656.06	4161	.	239	0	1	1413	1053	2357	5	1217	17	3879	3303	4161	4161	.	TRUE	TRUE	8164	31	1	1	0	neichouzhu		N	3	MISSING_DATA	280		92
071403-3	15	071403-3.edf	3801.4	1134	.	177	0	1	1005	645	1431	4	721	5	3931	3630	1134	1134	.	TRUE	TRUE	2239	8	1	1	0	neijubin		N	3	MISSING_DATA	258		489
071403-3	16	071403-3.edf	3840.43	1233	.	203	0	1	563	203	933	1	731	7	3963	3581	1233	1233	.	TRUE	TRUE	2243	12	1	1	0	neichouzhu		N	3	MISSING_DATA	272		1030
071403-3	17	071403-3.edf	4016.71	1570	.	213	0	1	1225	865	2449	4	511	7	4142	3893	1570	1570	.	TRUE	TRUE	3283	16	1	1	2105.68	neijuzhu		3	j	296	浠栦滑绔嬪埢鎶婅鍑绘晫鏂圭殑涓€鍖呯偢?€?鍒颁簡杩為槦銆?370
071403-3	18	071403-3.edf	3889.65	4258	.	218	0	1	1437	1077	2047	5	858	17	4078	3406	4258	4258	.	TRUE	TRUE	8561	35	1	1	3271.51	waichoubin		Y	3	j	281		351
071403-3	19	071403-3.edf	3790.62	3486	.	142	0	1	502	142	1124	1	983	16	3989	3468	3486	3486	.	TRUE	TRUE	5423	24	1	1	0	neichouzhu		N	3	MISSING_DATA	284		462
071403-3	20	071403-3.edf	3693.83	972	.	222	0	1	1273	913	2018	5	756	6	3960	3513	972	972	.	TRUE	TRUE	1576	9	1	1	0	waijubin		N	3	MISSING_DATA	301		59
071403-3	21	071403-3.edf	4039.2	1105	.	163	0	1	1465	1105	2049	5	860	5	4230	3737	1105	1105	.	TRUE	TRUE	1816	9	1	1	0	neichouzhu		N	3	MISSING_DATA	316		1105
071403-3	22	071403-3.edf	3915.76	4135	.	219	0	1	823	463	1444	3	921	21	4323	3346	4135	4135	.	TRUE	TRUE	5680	29	1	1	0	neichoubin		N	3	MISSING_DATA	286		2281
071403-3	23	071403-3.edf	3781.5	1482	.	468	0	1	1842	1482	2181	8	539	8	3831	3711	1482	1482	.	TRUE	TRUE	1687	9	1	1	2513.7	neijubin		Y	3	f	270		1482
071403-3	24	071403-3.edf	3632.5	914	.	277	0	1	657	297	1097	2	792	6	3871	3360	914	914	.	TRUE	TRUE	1706	9	1	1	3192.74	neijuzhu		Y	3	j	264		617
071403-3	25	071403-3.edf	3884.5	1825	.	155	0	1	964	604	1518	4	844	10	4002	3668	1825	1825	.	TRUE	TRUE	2591	15	1	1	0	neijuzhu		N	3	MISSING_DATA	300		1221
071403-3	26	071403-3.edf	3648.79	2814	.	267	0	1	702	342	1149	3	780	14	3844	3350	2814	2814	.	TRUE	TRUE	3458	19	1	1	0	neichoubin		N	3	MISSING_DATA	306		696
071403-3	27	071403-3.edf	3798.71	5265	.	148	0	1	5433	5073	6306	20	627	21	4047	3644	5265	5265	.	TRUE	TRUE	5737	24	1	1	0	waichouzhu		N	3	MISSING_DATA	275		192
071403-3	28	071403-3.edf	3524.67	539	.	156	0	1	899	539	3320	3	634	3	3621	3448	539	539	.	TRUE	TRUE	2574	12	1	1	0	neijuzhu		N	3	MISSING_DATA	304		539
071403-3	29	071403-3.edf	3834.5	1852	.	233	0	1	2212	1852	2788	8	808	8	4019	3787	1852	1852	.	TRUE	TRUE	2220	10	1	1	0	waichouzhu		N	3	MISSING_DATA	315		1852
071403-3	30	071403-3.edf	3794.8	2478	.	156	0	1	2478	2118	3368	8	878	10	4174	3461	2478	2478	.	TRUE	TRUE	3303	14	1	1	0	waijuzhu		N	3	MISSING_DATA	291		360
071403-3	31	071403-3.edf	4282.57	1402	.	244	0	1	1762	1402	2105	7	578	7	4371	4175	1402	1402	.	TRUE	TRUE	2076	12	1	1	0	waichouzhu		N	3	MISSING_DATA	307		1402
071403-3	32	071403-3.edf	3784.12	1482	.	167	0	1	1581	1221	2197	7	638	8	4184	3459	1482	1482	.	TRUE	TRUE	1979	12	1	1	0	waichoubin		N	3	MISSING_DATA	317		261
071403-3	33	071403-3.edf	3941.2	1871	.	138	0	1	2231	1871	2808	10	773	10	4278	3711	1871	1871	.	TRUE	TRUE	2438	14	1	1	0	neichoubin		N	3	MISSING_DATA	314		1871
071403-3	34	071403-3.edf	3821.86	3183	.	149	0	1	3543	3183	4235	14	795	14	4034	3620	3183	3183	.	TRUE	TRUE	3746	18	1	1	0	waijubin		N	3	MISSING_DATA	297		3183
071403-3	35	071403-3.edf	3927.75	2020	.	127	0	1	2380	2020	2931	8	716	8	4225	3678	2020	2020	.	TRUE	TRUE	2435	10	1	1	0	waijubin		N	3	MISSING_DATA	265		2020
071403-3	36	071403-3.edf	3473.8	716	.	180	0	1	540	180	752	1	573	5	3848	3183	716	716	.	TRUE	TRUE	1442	9	1	1	0	neichoubin		N	3	MISSING_DATA	282		536
071403-3	37	071403-3.edf	3728.87	3242	.	183	0	1	2694	2334	3230	9	757	15	3986	3330	3242	3242	.	TRUE	TRUE	5405	24	1	1	0	neichoubin		N	3	MISSING_DATA	310		509
071403-3	38	071403-3.edf	3925.25	1636	.	165	0	1	1996	1636	2334	8	543	8	4056	3814	1636	1636	.	TRUE	TRUE	2183	11	1	1	0	waichoubin		N	3	MISSING_DATA	285		1636
071403-3	39	071403-3.edf	3645.75	1632	.	170	0	1	1189	829	1682	4	781	8	3952	3406	1632	1632	.	TRUE	TRUE	3004	13	1	1	0	neichouzhu		N	3	MISSING_DATA	312		561
071403-3	40	071403-3.edf	3721.15	5449	.	189	0	1	1115	755	1562	4	743	26	4047	3541	5449	5449	.	TRUE	TRUE	8019	34	1	1	2647.1	waichoubin		Y	3	j	273		94
071403-3	41	071403-3.edf	3965.5	1488	.	202	0	1	1429	1069	1896	6	742	8	4189	3784	1488	1488	.	TRUE	TRUE	2157	11	1	1	0	waijubin		N	3	MISSING_DATA	261		419
071403-3	42	071403-3.edf	3897.33	1160	.	175	0	1	535	175	716	1	542	6	3979	3786	1160	1160	.	TRUE	TRUE	1505	8	1	1	0	waichoubin		N	3	MISSING_DATA	277		985
071403-3	43	071403-3.edf	3914.4	2033	.	180	0	1	1168	808	1641	4	762	10	4092	3699	2033	2033	.	TRUE	TRUE	2768	16	1	1	0	waijubin		N	3	MISSING_DATA	257		886
071403-3	44	071403-3.edf	3507.2	1028	.	188	0	1	548	188	1985	1	598	5	3770	3238	1028	1028	.	TRUE	TRUE	2284	12	1	1	0	neichouzhu		N	3	MISSING_DATA	320		840
071403-3	45	071403-3.edf	3770.08	2354	.	239	0	1	1769	1409	2073	6	561	12	4142	3409	2354	2354	.	TRUE	TRUE	4410	22	1	1	0	waijuzhu		N	3	MISSING_DATA	295		28
071403-3	46	071403-3.edf	3754.92	2481	.	192	0	1	2087	1727	2427	9	531	13	3861	3660	2481	2481	.	TRUE	TRUE	3348	17	1	1	0	neichoubin		N	3	MISSING_DATA	318		754
071403-3	47	071403-3.edf	3837.14	1276	.	179	0	1	1586	1226	1852	6	536	7	3918	3632	1276	1276	.	TRUE	TRUE	2094	12	1	1	0	neijubin		N	3	MISSING_DATA	262		50
071403-3	48	071403-3.edf	4085.91	2193	.	267	0	1	2358	1998	2888	10	733	11	4339	3775	2193	2193	.	TRUE	TRUE	2654	14	1	1	0	waichouzhu		N	3	MISSING_DATA	283		195
071403-3	49	071403-3.edf	3766.67	927	.	210	0	1	1254	894	1530	5	545	6	4033	3588	927	927	.	TRUE	TRUE	1493	9	1	1	2081.47	neichouzhu		Y	3	f	308		33
071403-3	50	071403-3.edf	3676.86	1366	.	261	0	1	1465	1105	1937	5	747	7	3782	3605	1366	1366	.	TRUE	TRUE	1712	9	1	1	0	neijuzhu		N	3	MISSING_DATA	260		261
071403-3	51	071403-3.edf	3698.5	1068	.	116	0	1	1206	846	1665	3	762	4	3784	3642	1068	1068	.	TRUE	TRUE	1917	9	1	1	0	neijubin		N	3	MISSING_DATA	294		222
071403-3	52	071403-3.edf	3446	2015	.	241	0	1	1729	1369	2352	6	885	10	3966	2756	2015	2015	.	TRUE	TRUE	3215	17	1	1	0	waichoubin		N	3	MISSING_DATA	305		646
071403-3	53	071403-3.edf	3921.11	1837	.	187	0	1	987	627	1827	3	887	9	4232	3579	1837	1837	.	TRUE	TRUE	2543	13	1	1	2442.36	waijuzhu		Y	3	j	299		498
071403-3	54	071403-3.edf	3720.33	1876	.	196	0	1	2236	1876	2814	9	758	9	3887	3626	1876	1876	.	TRUE	TRUE	2230	11	1	1	2751.71	waijuzhu		Y	3	j	263		1876
071403-3	55	071403-3.edf	3466.14	1274	.	186	0	1	1634	1274	1943	7	537	7	3665	3312	1274	1274	.	TRUE	TRUE	1577	9	1	1	0	waichoubin		N	3	MISSING_DATA	313		1274
071403-3	56	071403-3.edf	3478.5	1579	.	189	0	1	1012	652	1469	4	744	8	3702	3337	1579	1579	.	TRUE	TRUE	2379	11	1	1	0	neijuzhu		N	3	MISSING_DATA	288		527
071403-3	57	071403-3.edf	3420	5765	.	194	0	1	2493	2133	3045	9	734	23	3717	3063	5765	5765	.	TRUE	TRUE	6777	28	1	1	3701.7	neijuzhu		Y	3	f	268		2584
071403-3	58	071403-3.edf	3413.33	1248	.	212	0	1	1608	1248	1897	6	546	6	3580	3289	1248	1248	.	TRUE	TRUE	1509	7	1	1	0	neichoubin		N	3	MISSING_DATA	278		1248
071403-3	59	071403-3.edf	3239.31	2412	.	287	0	1	1257	897	1569	6	550	13	3623	2815	2412	2412	.	TRUE	TRUE	2912	16	1	1	3153.19	waijuzhu		3	f	267	濂瑰?戣涓€涓皟鏌ョ埗浜茬殑鐤戠姱姝ｅ湪璋冩煡濂硅嚜宸便€?398
071403-3	60	071403-3.edf	3570.33	2318	.	263	0	1	1254	894	2051	5	856	12	3829	3074	2318	2318	.	TRUE	TRUE	3534	18	1	1	0	neijubin		N	3	MISSING_DATA	266		703
071403-3	61	071403-3.edf	3438.25	1527	.	168	0	1	1509	1149	1791	6	538	8	3566	3291	1527	1527	.	TRUE	TRUE	1959	10	1	1	0	waichouzhu		N	3	MISSING_DATA	271		378
071403-3	62	071403-3.edf	3526.5	2349	.	191	0	1	1245	885	1780	3	847	10	3946	3174	2349	2349	.	TRUE	TRUE	3381	15	1	1	0	neijubin		N	3	MISSING_DATA	298		500
071403-3	63	071403-3.edf	3599.78	1561	.	202	0	1	562	202	745	1	544	9	3742	3462	1561	1561	.	TRUE	TRUE	2858	15	1	1	0	neichouzhu		N	3	MISSING_DATA	276		376
071403-3	64	071403-3.edf	3464.25	1519	.	199	0	1	829	469	1248	2	762	8	3527	3378	1519	1519	.	TRUE	TRUE	2306	12	1	1	2209.38	neijubin		Y	3	j	290		157
071404-4	1	071404-4.edf	2437.33	3397	.	166	0	1	719	359	1143	2	761	15	2632	2237	3397	3397	.	TRUE	TRUE	4347	21	1	1	2178.66	neichouzhu		Y	4	f	399		821
071404-4	2	071404-4.edf	2595.79	2828	.	179	0	1	1707	1347	2308	7	839	14	2865	2416	2828	2828	.	TRUE	TRUE	4217	21	1	1	0	neichouzhu		N	4	MISSING_DATA	447		913
071404-4	3	071404-4.edf	2458.89	2521	.	287	0	1	1384	1024	2014	4	916	9	2616	2312	2521	2521	.	TRUE	TRUE	3101	13	1	1	0	neijubin		N	4	MISSING_DATA	389		1497
071404-4	4	071404-4.edf	2410.88	2235	.	203	0	1	767	407	1374	2	926	8	2657	2249	2235	2235	.	TRUE	TRUE	3766	16	1	1	0	neijubin		N	4	MISSING_DATA	385		1828
071404-4	5	071404-4.edf	2292.07	3370	.	186	0	1	546	186	872	1	687	14	2545	2209	3370	3370	.	TRUE	TRUE	5999	25	1	1	2438.41	waijuzhu		Y	4	f	426		1093
071404-4	6	071404-4.edf	2169.89	2616	.	155	0	1	2976	2616	4893	9	569	9	2307	2102	2616	2616	.	TRUE	TRUE	3977	17	1	1	0	waijubin		N	4	MISSING_DATA	432		2616
071404-4	7	071404-4.edf	2203	4155	.	228	0	1	1633	1273	2309	5	940	14	2445	2068	4155	4155	.	TRUE	TRUE	5568	21	1	1	0	waichoubin		N	4	MISSING_DATA	440		350
071404-4	8	071404-4.edf	2055.6	1825	.	176	0	1	1186	826	1641	5	529	10	2170	1903	1825	1825	.	TRUE	TRUE	2700	14	1	1	0	neijuzhu		N	4	MISSING_DATA	431		31
071404-4	9	071404-4.edf	2164.56	1555	.	153	0	1	929	569	1189	3	533	9	2385	2007	1555	1555	.	TRUE	TRUE	2464	14	1	1	0	waijuzhu		N	4	MISSING_DATA	430		190
071404-4	10	071404-4.edf	2058.17	994	.	207	0	1	1354	994	1776	6	534	6	2169	1926	994	994	.	TRUE	TRUE	1925	11	1	1	0	waijuzhu		N	4	MISSING_DATA	414		994
071404-4	11	071404-4.edf	1996	2928	.	371	0	1	731	371	1081	1	711	14	2142	1794	2928	2928	.	TRUE	TRUE	4023	19	1	1	0	waichoubin		N	4	MISSING_DATA	404		163
071404-4	12	071404-4.edf	1951.4	3306	.	218	0	1	578	218	928	1	711	15	2163	1826	3306	3306	.	TRUE	TRUE	4790	23	1	1	0	neichoubin		N	4	MISSING_DATA	437		1778
071404-4	13	071404-4.edf	1997.86	2975	.	186	0	1	3179	2819	3832	13	542	14	2148	1909	2975	2975	.	TRUE	TRUE	4175	19	1	1	0	neichoubin		N	4	MISSING_DATA	409		156
071404-4	14	071404-4.edf	1900.11	1442	.	170	0	1	1087	727	1547	4	732	9	2096	1722	1442	1442	.	TRUE	TRUE	3422	18	1	1	0	neijuzhu		N	4	MISSING_DATA	423		54
071404-4	15	071404-4.edf	1915.5	1285	.	240	0	1	939	579	1161	3	537	6	1992	1805	1285	1285	.	TRUE	TRUE	2464	11	1	1	0	waichouzhu		N	4	MISSING_DATA	398		528
071404-4	16	071404-4.edf	1830.88	2106	.	208	0	1	2466	2106	2933	8	704	8	1943	1677	2106	2106	.	TRUE	TRUE	3033	13	1	1	0	neijubin		N	4	MISSING_DATA	429		2106
071404-4	17	071404-4.edf	2002.43	1281	.	177	0	1	1641	1281	1954	7	535	7	2078	1885	1281	1281	.	TRUE	TRUE	2464	12	1	1	0	neichouzhu		N	4	MISSING_DATA	411		1281
071404-4	18	071404-4.edf	2100.75	1345	.	222	0	1	1627	1267	2008	3	666	4	2389	1872	1345	1345	.	TRUE	TRUE	2347	9	1	1	0	waichouzhu		N	4	MISSING_DATA	410		78
071404-4	19	071404-4.edf	1933.73	2788	.	385	0	1	1597	1237	2041	5	544	11	2065	1733	2788	2788	.	TRUE	TRUE	4094	17	1	1	0	neichouzhu		N	4	MISSING_DATA	407		1551
071404-4	20	071404-4.edf	1906.86	1818	.	210	0	1	1594	1234	2058	5	735	7	2068	1772	1818	1818	.	TRUE	TRUE	2679	11	1	1	0	waijuzhu		N	4	MISSING_DATA	422		584
071404-4	21	071404-4.edf	2008.4	2177	.	152	0	1	1931	1571	2290	7	547	10	2229	1902	2177	2177	.	TRUE	TRUE	2983	14	1	1	0	neichoubin		N	4	MISSING_DATA	405		26
071404-4	22	071404-4.edf	1944.44	1861	.	276	0	1	1207	847	1688	5	535	9	2129	1801	1861	1861	.	TRUE	TRUE	3296	12	1	1	0	neichouzhu		N	4	MISSING_DATA	403		365
071404-4	23	071404-4.edf	1903	1961	.	232	0	1	2195	1835	2729	9	536	10	2034	1750	1961	1961	.	TRUE	TRUE	3355	14	1	1	0	waichouzhu		N	4	MISSING_DATA	402		126
071404-4	24	071404-4.edf	2083.43	1220	.	276	0	1	636	276	608	1	533	7	2197	1921	1220	1220	.	TRUE	TRUE	2422	12	1	1	0	neichouzhu		N	4	MISSING_DATA	443		1144
071404-4	25	071404-4.edf	1914.78	2110	.	229	0	1	945	585	1176	3	538	9	2148	1691	2110	2110	.	TRUE	TRUE	3022	13	1	1	2254.97	waijubin		Y	4	j	396		83
071404-4	26	071404-4.edf	1960.4	1265	.	225	0	1	1036	676	1279	3	544	5	2082	1885	1265	1265	.	TRUE	TRUE	2468	10	1	1	0	waijuzhu		N	4	MISSING_DATA	390		447
071404-4	27	071404-4.edf	1954.62	1782	.	198	0	1	1449	1089	1717	5	534	8	2132	1788	1782	1782	.	TRUE	TRUE	2742	13	1	1	0	neijuzhu		N	4	MISSING_DATA	427		693
071404-4	28	071404-4.edf	2021.29	1057	.	147	0	1	1417	1057	2136	7	698	7	2192	1839	1057	1057	.	TRUE	TRUE	2199	13	1	1	0	waijuzhu		N	4	MISSING_DATA	418		1057
071404-4	29	071404-4.edf	1794.08	2577	.	186	0	1	1156	796	1555	4	684	12	1882	1673	2577	2577	.	TRUE	TRUE	3850	18	1	1	0	neijuzhu		N	4	MISSING_DATA	391		1011
071404-4	30	071404-4.edf	1856.62	2647	.	160	0	1	1878	1518	2460	10	532	16	1940	1757	2647	2647	.	TRUE	TRUE	4015	22	1	1	0	neijubin		N	4	MISSING_DATA	397		1129
071404-4	31	071404-4.edf	1920.14	1094	.	118	0	1	871	511	1488	3	690	7	2144	1749	1094	1094	.	TRUE	TRUE	2632	15	1	1	0	waichoubin		N	4	MISSING_DATA	408		23
071404-4	32	071404-4.edf	2073.6	1459	.	228	0	1	1012	652	1391	5	562	10	2297	1873	1459	1459	.	TRUE	TRUE	2511	16	1	1	1594.27	waijubin		Y	4	f	392		197
071404-4	33	071404-4.edf	2255.92	2696	.	232	0	1	1116	756	1363	3	542	13	2531	1997	2696	2696	.	TRUE	TRUE	4170	21	1	1	5026.36	neijuzhu		4	f	395	濂瑰?戣璋冩煡鐖朵翰鐨勪竴涓瀵熸鍦ㄨ皟鏌ュス鑷繁銆?244
071404-4	34	071404-4.edf	2258.2	2102	.	141	0	1	1829	1469	2324	8	541	10	2567	2033	2102	2102	.	TRUE	TRUE	3676	15	1	1	3267.4	neijubin		4	f	417	鑰?甯堣鏍￠暱鎺ㄨ??鐨勪竴涓鐢熸?ヨ瑙ｈ繖棣栬瘲姝屻€?124
071404-4	35	071404-4.edf	1917.25	2603	.	171	0	1	531	171	701	1	531	12	2163	1673	2603	2603	.	TRUE	TRUE	3153	16	1	1	0	waijubin		N	4	MISSING_DATA	424		2432
071404-4	36	071404-4.edf	1958.71	1421	.	234	0	1	594	234	775	1	542	7	2129	1828	1421	1421	.	TRUE	TRUE	2182	12	1	1	0	waijubin		N	4	MISSING_DATA	388		356
071404-4	37	071404-4.edf	1986.36	2590	.	178	0	1	1517	1157	2451	4	1216	11	2138	1829	2590	2590	.	TRUE	TRUE	4242	19	1	1	0	waichouzhu		N	4	MISSING_DATA	438		679
071404-4	38	071404-4.edf	2251.12	1154	.	273	0	1	1365	1005	1825	6	534	8	2487	2001	1154	1154	.	TRUE	TRUE	2527	13	1	1	0	waijubin		N	4	MISSING_DATA	420		149
071404-4	39	071404-4.edf	2025.5	1399	.	169	0	1	1346	986	1931	6	539	8	2288	1807	1399	1399	.	TRUE	TRUE	1832	10	1	1	0	neijubin		N	4	MISSING_DATA	425		413
071404-4	40	071404-4.edf	2106.36	2204	.	150	0	1	510	150	695	1	546	11	2305	1989	2204	2204	.	TRUE	TRUE	4050	19	1	1	0	neichoubin		N	4	MISSING_DATA	401		293
071404-4	41	071404-4.edf	2098.5	2155	.	157	0	1	1062	702	1519	4	540	12	2226	1960	2155	2155	.	TRUE	TRUE	3260	16	1	1	0	waijubin		N	4	MISSING_DATA	428		44
071404-4	42	071404-4.edf	1999	1883	.	211	0	1	1766	1406	2061	7	534	11	2317	1769	1883	1883	.	TRUE	TRUE	2803	15	1	1	1008.71	waijuzhu		Y	4	f	386		271
071404-4	43	071404-4.edf	2115.15	3102	.	168	0	1	1869	1509	2157	7	529	13	2288	1978	3102	3102	.	TRUE	TRUE	4613	20	1	1	0	neichoubin		N	4	MISSING_DATA	445		1593
071404-4	44	071404-4.edf	2085.92	2526	.	161	0	1	1366	1006	1689	5	608	12	2331	1933	2526	2526	.	TRUE	TRUE	3667	19	1	1	0	waichouzhu		N	4	MISSING_DATA	446		1520
071404-4	45	071404-4.edf	2100.78	2006	.	198	0	1	1842	1482	2158	7	537	9	2232	1878	2006	2006	.	TRUE	TRUE	2900	13	1	1	0	neijuzhu		N	4	MISSING_DATA	387		524
071404-4	46	071404-4.edf	2088	2225	.	194	0	1	1072	712	1538	4	543	11	2185	1958	2225	2225	.	TRUE	TRUE	2794	15	1	1	0	neijuzhu		N	4	MISSING_DATA	415		110
071404-4	47	071404-4.edf	2079.27	2337	.	260	0	1	2218	1858	2731	8	541	11	2241	1920	2337	2337	.	TRUE	TRUE	3398	14	1	1	0	waichoubin		N	4	MISSING_DATA	400		479
071404-4	48	071404-4.edf	2156.5	2124	.	510	0	1	2484	2124	2960	8	536	8	2274	2032	2124	2124	.	TRUE	TRUE	3581	13	1	1	0	neichoubin		N	4	MISSING_DATA	413		2124
071404-4	49	071404-4.edf	1860.27	2672	.	296	0	1	1883	1523	2400	6	539	11	2279	1442	2672	2672	.	TRUE	TRUE	3928	17	1	1	0	waichouzhu		N	4	MISSING_DATA	442		809
071404-4	50	071404-4.edf	2099.14	1704	.	148	0	1	2064	1704	3206	7	1393	7	2163	1985	1704	1704	.	TRUE	TRUE	2842	14	1	1	0	waichoubin		N	4	MISSING_DATA	448		1704
071404-4	51	071404-4.edf	2197.5	2144	.	194	0	1	1779	1419	2049	5	545	10	2436	2054	2144	2144	.	TRUE	TRUE	3562	15	1	1	1712.13	neijubin		4	f	393	鍏?搁噷澶у淇′换鐨勪竴涓??嗗洜璐薄涓婁簡澶存?°€?84
071404-4	52	071404-4.edf	2374	1738	.	228	0	1	1396	1036	1915	5	777	9	2657	2190	1738	1738	.	TRUE	TRUE	2560	15	1	1	0	neijubin		N	4	MISSING_DATA	421		220
071404-4	53	071404-4.edf	2231.75	2332	.	221	0	1	1056	696	1457	4	540	12	2497	2060	2332	2332	.	TRUE	TRUE	3184	16	1	1	0	waichoubin		N	4	MISSING_DATA	412		546
071404-4	54	071404-4.edf	2203.85	3008	.	329	0	1	1411	1051	2955	5	1799	13	2415	2078	3008	3008	.	TRUE	TRUE	4433	18	1	1	0	waichouzhu		N	4	MISSING_DATA	434		1957
071404-4	55	071404-4.edf	2398.73	1865	.	218	0	1	2211	1851	2760	10	535	11	2606	2275	1865	1865	.	TRUE	TRUE	2877	15	1	1	0	waichouzhu		N	4	MISSING_DATA	406		14
071404-4	56	071404-4.edf	2287.33	1039	.	143	0	1	1358	998	1961	5	719	6	2463	2208	1039	1039	.	TRUE	TRUE	2403	12	1	1	0	neijuzhu		N	4	MISSING_DATA	419		41
071404-4	57	071404-4.edf	2227.89	1674	.	202	0	1	1696	1336	2169	7	532	9	2385	2075	1674	1674	.	TRUE	TRUE	2874	16	1	1	0	waichoubin		N	4	MISSING_DATA	436		35
071404-4	58	071404-4.edf	2320.94	3612	.	158	0	1	518	158	695	1	538	18	2503	2221	3612	3612	.	TRUE	TRUE	4385	21	1	1	0	neichouzhu		N	4	MISSING_DATA	439		1999
071404-4	59	071404-4.edf	2189.29	1330	.	238	0	1	1690	1330	2366	7	711	7	2443	1929	1330	1330	.	TRUE	TRUE	2135	11	1	1	0	waijubin		N	4	MISSING_DATA	416		1330
071404-4	60	071404-4.edf	2184.14	1489	.	208	0	1	1849	1489	2325	7	532	7	2358	2048	1489	1489	.	TRUE	TRUE	2515	11	1	1	2120.31	neichouzhu		Y	4	f	435		1489
071404-4	61	071404-4.edf	2259.92	2973	.	336	0	1	1993	1633	2747	7	796	13	2450	2127	2973	2973	.	TRUE	TRUE	3777	17	1	1	0	neichoubin		N	4	MISSING_DATA	433		1340
071404-4	62	071404-4.edf	2256.86	1379	.	252	0	1	1646	1286	2151	6	537	7	2381	2080	1379	1379	.	TRUE	TRUE	2647	11	1	1	0	waichoubin		N	4	MISSING_DATA	444		93
071404-4	63	071404-4.edf	2157.5	1060	.	356	0	1	1420	1060	1880	4	725	4	2178	2147	1060	1060	.	TRUE	TRUE	2409	9	1	1	0	waijuzhu		N	4	MISSING_DATA	394		1060
071404-4	64	071404-4.edf	2245.17	1233	.	184	0	1	1593	1233	2043	6	531	6	2404	2100	1233	1233	.	TRUE	TRUE	2369	9	1	1	0	neichoubin		N	4	MISSING_DATA	441		1233
071405-4	1	071405-4.edf	2076.71	1934	.	381	0	1	2294	1934	2804	7	749	7	2176	1933	1934	1934	.	TRUE	TRUE	3907	14	1	1	0	waichouzhu		N	4	MISSING_DATA	402		1934
071405-4	2	071405-4.edf	1763	2174	.	369	0	1	2534	2174	3480	6	1197	6	1845	1699	2174	2174	.	TRUE	TRUE	4613	14	1	1	0	waijuzhu		N	4	MISSING_DATA	422		2174
071405-4	3	071405-4.edf	1781.62	2250	.	222	0	1	2610	2250	3519	8	1123	8	1867	1733	2250	2250	.	TRUE	TRUE	4446	15	1	1	0	waijuzhu		N	4	MISSING_DATA	418		2250
071405-4	4	071405-4.edf	1622.71	3100	.	299	0	1	3460	3100	4346	7	1130	7	1758	1467	3100	3100	.	TRUE	TRUE	5117	13	1	1	0	waichoubin		N	4	MISSING_DATA	400		3100
071405-4	5	071405-4.edf	1736.06	4342	.	248	0	1	2545	2185	3475	8	1114	17	1863	1634	4342	4342	.	TRUE	TRUE	10211	37	1	1	0	neichoubin		N	4	MISSING_DATA	433		213
071405-4	6	071405-4.edf	1676.73	3122	.	327	0	1	2857	2497	3748	8	1132	11	1885	1509	3122	3122	.	TRUE	TRUE	6482	22	1	1	0	waichoubin		N	4	MISSING_DATA	408		389
071405-4	7	071405-4.edf	1607.6	2315	.	512	0	1	2675	2315	3496	5	1091	5	1637	1534	2315	2315	.	TRUE	TRUE	4255	11	1	1	0	waijubin		N	4	MISSING_DATA	420		2315
071405-4	8	071405-4.edf	1550.83	1711	.	176	0	1	536	176	1436	1	1261	6	1622	1492	1711	1711	.	TRUE	TRUE	4886	18	1	1	0	waichoubin		N	4	MISSING_DATA	412		164
071405-4	9	071405-4.edf	1482.71	2319	.	564	0	1	2679	2319	3560	7	1089	7	1535	1453	2319	2319	.	TRUE	TRUE	5469	16	1	1	0	neichoubin		N	4	MISSING_DATA	405		2319
071405-4	10	071405-4.edf	1509.6	1657	.	311	0	1	2017	1657	2998	5	1086	5	1571	1449	1657	1657	.	TRUE	TRUE	4559	13	1	1	0	neijuzhu		N	4	MISSING_DATA	427		1657
071405-4	11	071405-4.edf	1572.22	2694	.	474	0	1	3054	2694	4179	9	1142	9	1715	1476	2694	2694	.	TRUE	TRUE	5197	17	1	1	0	neijubin		N	4	MISSING_DATA	421		2694
071405-4	12	071405-4.edf	1586.71	4580	.	281	0	1	1409	1049	2187	4	1067	14	1731	1481	4580	4580	.	TRUE	TRUE	7519	27	1	1	0	neichouzhu		N	4	MISSING_DATA	443		163
071405-4	13	071405-4.edf	1624	2744	.	554	0	1	2904	2544	3751	8	1051	9	1766	1446	2744	2744	.	TRUE	TRUE	4821	16	1	1	0	neijubin		N	4	MISSING_DATA	429		200
071405-4	14	071405-4.edf	1532.14	2289	.	415	0	1	2649	2289	3557	7	942	7	1584	1473	2289	2289	.	TRUE	TRUE	4719	15	1	1	0	neichouzhu		N	4	MISSING_DATA	447		2289
071405-4	15	071405-4.edf	2039.75	2944	.	315	0	1	375	15	559	1	545	8	2115	1844	2944	2944	.	TRUE	TRUE	6874	21	1	1	0	waijuzhu		N	4	MISSING_DATA	390		2929
071405-4	16	071405-4.edf	1809.46	3752	.	230	0	1	2669	2309	4014	7	555	13	2107	1713	3752	3752	.	TRUE	TRUE	7563	25	1	1	0	waichoubin		N	4	MISSING_DATA	404		1443
[truncated: 240 more rows]

## Sheet: Sheet1
FFD	GD		RPD		IA_FIRST_FIXATION_TIME
206.057	701.943	1395.11			712	242
225.343	842.971	1563.91			553	83
232.029	898.4	1475.77			889	419
239.086	929.829	1602.17			790	320
242.514	801.743		1473.14		716	246
236.514	764.457		1496.91		638	168
212.371	731.143		1400.54		1538	1068
248.771	832.629		1515.14		976	506
					578	108
					903	433
					908	438
					1068	598
					708	238
					812	342
					827	357
					845	375
					755	285
					783	313
					563	93
					916	446
					663	193
					551	81
					545	75
					855	385
					955	485
					547	77
					2041	1571
					533	63
					609	139
					702	232
					974	504
					904	434
					613	143
					715	245
					541	71
					535	65
					769	299
					872	402
					721	251
					635	165
					712	242
					709	239
					754	284
					836	366
					1084	614
					1003	533
					579	109
					933	463
					757	287
					533	63
					577	107
					530	60
					705	235
					573	103
					838	368
					685	215
					897	427
					862	392
					806	336
					1008	538
					1025	555
					530	60
					964	494
					870	400
					729	259
					1145	675
					721	251
					1650	1180
					1352	882
					1199	729
					1082	612
					948	478
					749	279
					2357	1887
					928	458
					739	269
					1308	838
					993	523
					2022	1552
					730	260
					530	60
					1162	692
					1260	790
					622	152
					609	139
					638	168
					1167	697
					757	287
					993	523
					881	411
					580	110
					923	453
					770	300
					544	74
					710	240
					768	298
					947	477
					538	68
					553	83
					541	71
					998	528
					901	431
					839	369
					534	64
					709	239
					537	67
					711	241
					534	64
					539	69
					545	75
					1152	682
					745	275
					914	444
					739	269
					537	67
					545	75
					542	72
					732	262
					787	317
					547	77
					735	265
					544	74
					590	120
					542	72
					530	60
					1070	600
					848	378
					1016	546
					695	225
					1088	618
					531	61
					1342	872
					937	467
					792	322
					941	471
					530	60
					793	323
					920	450
					593	123
					840	370
					963	493
					604	134
					815	345
					544	74
					653	183
					537	67
					538	68
					542	72
					533	63
					771	301
					539	69
					913	443
					1035	565
					542	72
					539	69
					1034	564
					981	511
					925	455
					781	311
					944	474
					533	63
					776	306
					734	264
					1030	560
					2130	1660
					533	63
					531	61
					879	409
					544	74
					1038	568
					845	375
					927	457
					951	481
					959	489
					542	72
					532	62
					739	269
					1173	703
					731	261
					1697	1227
					923	453
					535	65
					883	413
					542	72
					545	75
					800	330
					539	69
					801	331
					536	66
					884	414
					753	283
					612	142
					545	75
					1084	614
					1052	582
					1514	1044
					832	362
					753	283
					1181	711
					636	166
					727	257
					1340	870
					1685	1215
					2338	1868
					766	296
					727	257
					1370	900
					736	266
					744	274
					1173	703
					981	511
					974	504
					1017	547
					1273	803
					542	72
					744	274
					823	353
					1441	971
					756	286
					723	253
					1490	1020
					1362	892
					759	289
					720	250
					836	366
					930	460
					1472	1002
					1002	532
					1145	675
					742	272
					1216	746
					971	501
					727	257
					1105	635
					1250	780
					975	505
					741	271
					1125	655
					1120	650
					749	279
					1426	956
					546	76
					1040	570
					1008	538
					975	505
					1261	791
					728	258
					541	71
					904	434
					768	298
					1126	656
					1788	1318
					1082	612
					1040	570
					1187	717
					730	260
					879	409
					1259	789
					1717	1247
					1141	671
					868	398
					1587	1117
					982	512
					1292	822
					1353	883
					538	68
					863	393
					1180	710
					1004	534
					788	318
					752	282
					882	412
					1151	681
					901	431
					537	67
					1017	547
					542	72
					1468	998
					780	310
					535	65
					839	369
					802	332
					1687	1217
					883	413
					893	423
					1155	685
					983	513
					547	77
					1077	607
					957	487
					916	446
					957	487
					774	304
					745	275
					540	70
					531	61
					530	60
					577	107
					940	470
					803	333
					780	310
					904	434
					714	244
					889	419
					541	71
					576	106
					764	294
					536	66
					542	72
					1535	1065
					722	252
					833	363
					801	331
					775	305
					754	284
					934	464
					1357	887
					533	63
					886	416
					768	298
					839	369
					2091	1621
					1442	972
					1197	727
					925	455
					1321	851
					796	326
					980	510
					573	103
					782	312
					838	368
					799	329
					776	306
					818	348
					814	344
					994	524
					866	396
					776	306
					827	357
					782	312
					878	408
					826	356
					859	389
					806	336
					812	342
					817	347
					790	320
					941	471
					820	350
					774	304
					839	369
					914	444
					812	342
					764	294
					1136	666
					760	290
					854	384
					806	336
					1121	651
					1226	756
					1049	579
					762	292
					1154	684
					798	328
					764	294
					742	272
					948	478
					829	359
					786	316
					990	520
					530	60
					876	406
					765	295
					784	314
					872	402
					756	286
					820	350
					1019	549
					545	75
					788	318
					546	76
					781	311
					787	317
					809	339
					714	244
					711	241
					700	230
					683	213
					687	217
					853	383
					696	226
					688	218
					695	225
					532	62
					709	239
					975	505
					666	196
					700	230
					668	198
					1085	615
					796	326
					670	200
					670	200
					694	224
					841	371
					1024	554
					913	443
					793	323
					858	388
					768	298
					695	225
					637	167
					790	320
					746	276
					700	230
					698	228
					693	223
					770	300
					950	480
					642	172
					1342	872
					2114	1644
					1570	1100
					559	89
					1645	1175
					690	220
					696	226
					1107	637
					660	190
					769	299
					709	239
					693	223
					574	104
					1150	680
					625	155
					702	232
					1074	604
					921	451
					708	238
					692	222
					774	304
					691	221
					698	228
					811	341
					701	231
					985	515
					893	423
					1203	733
					766	296
					1079	609
					913	443
					733	263
					2373	1903
					856	386
					724	254
					711	241
					1193	723
					718	248
					721	251
					739	269
					1330	860
					712	242
					794	324
					897	427
					1154	684
					709	239
					724	254
					1666	1196
					923	453
					703	233
					715	245
					735	265
					1006	536
					1105	635
					1057	587
					2413	1943
					926	456
					975	505
					972	502
					907	437
					928	458
					705	235
					777	307
					783	313
					1485	1015
					983	513
					749	279
					1075	605
					1094	624
					619	149
					715	245
					920	450
					693	223
					726	256
					714	244
					683	213
					981	511
					890	420
					709	239
					686	216
					1017	547
					530	60
					704	234
					948	478
					1391	921
					744	274
					730	260
					861	391
					718	248
					1398	928
					1237	767
					945	475
					1342	872
					922	452
					740	270
					563	93
					849	379
					1112	642
					2131	1661
					1520	1050
					1027	557
					895	425
					800	330
					945	475
					714	244
					1010	540
					788	318
					728	258
					1405	935
					1754	1284
					919	449
					1178	708
					913	443
					1042	572
					877	407
					937	467
					945	475
					1649	1179
					540	70
					545	75
					541	71
					1067	597
					541	71
					2255	1785
					2454	1984
					544	74
					542	72
					544	74
					537	67
					543	73
					532	62
					819	349
					629	159
					535	65
					536	66
					538	68
					2281	1811
					533	63
					545	75
					543	73
					542	72
					562	92
					539	69
					590	120
					769	299
					542	72
					542	72
					544	74
					578	108
					559	89
					723	253
					813	343
					618	148
					538	68
					536	66
					535	65
					1239	769
					761	291
					1090	620
					797	327
					934	464
					1057	587
					887	417
					533	63
					1157	687
					1030	560
					1438	968
					1892	1422
					1612	1142
					536	66
					1025	555
					1750	1280
					694	224
					791	321
					542	72
					749	279
					1124	654
					1159	689
					900	430
					1152	682
					1197	727
					747	277
					410	-60
					995	525
					913	443
					790	320
					1183	713
					1007	537
					1121	651
					1025	555
					1122	652
					568	98
					641	171
					1158	688
					1148	678
					1329	859
					1617	1147
					849	379
					1435	965
					801	331
					824	354
					953	483
					1081	611
					1354	884
					1162	692
					2415	1945
					532	62
					833	363
					542	72
					800	330
					1068	598
					802	332
					1503	1033
					1109	639
					537	67
					761	291
					778	308
					762	292
					1006	536
					744	274
					584	114
					987	517
					542	72
					862	392
					1388	918
					538	68
					542	72
					964	494
					998	528
					543	73
					931	461
					532	62
					884	414
					708	238
					714	244
					917	447
					1004	534
					780	310
					751	281
					1188	718
					844	374
					541	71
					730	260
					748	278
					728	258
					833	363
					707	237
					859	389
					721	251
					743	273
					714	244
					536	66
					530	60
					721	251
					536	66
					538	68
					529	59
					984	514
					719	249
					531	61
					538	68
					1138	668
					544	74
					709	239
					735	265
					734	264
					536	66
					547	77
					537	67
					538	68
					617	147
					537	67
					530	60
					546	76
					540	70
					530	60
					537	67
					541	71
					542	72
					532	62
					539	69
					531	61
					537	67
					711	241
					774	304
					993	523
					931	461
					1146	676
					885	415
					996	526
					790	320
					940	470
					1199	729
					948	478
					1005	535
					714	244
					788	318
					756	286
					750	280
					725	255
					737	267
					762	292
					813	343
					968	498
					988	518
					735	265
					817	347
					953	483
					734	264
					737	267
					814	344
					1009	539
					721	251
					828	358
					801	331
					799	329
					1021	551
					1640	1170
					1298	828
					785	315
					865	395
					744	274
					728	258
					533	63
					929	459
					1096	626
					779	309
					762	292
					965	495
					826	356
					1392	922
					749	279
					924	454
					893	423
					771	301
					733	263
					808	338
					824	354
					752	282
					754	284
					957	487
					742	272
					937	467
					743	273
					845	375
					808	338
					764	294
					979	509
					757	287
					763	293
					2544	2074
					786	316
					963	493
					766	296
					755	285
					742	272
					747	277
					759	289
					762	292
					760	290
					537	67
					536	66
					789	319
					775	305
					744	274
					532	62
					1130	660
					741	271
					750	280
					640	170
					753	283
					786	316
					780	310
					1085	615
					756	286
					811	341
					753	283
					932	462
					537	67
					538	68
					530	60
					743	273
					773	303
					596	126
					764	294
					1178	708
					532	62
					541	71
					627	157
					586	116
					715	245
					712	242
					709	239
					753	283
					745	275
					776	306
					539	69
					596	126
					769	299
					752	282
					772	302
					740	270
					1091	621
					760	290
					799	329
					750	280
					565	95
					775	305
					799	329
					1028	558
					753	283
					1133	663
					1659	1189
					997	527
					1266	796
					1048	578
					1248	778
					1116	646
					720	250
					1129	659
					958	488
					769	299
					816	346
					689	219
					743	273
					759	289
					720	250
					1562	1092
					976	506
					713	243
					706	236
					706	236
					783	313
					789	319
					934	464
					884	414
					723	253
					883	413
					776	306
					686	216
					789	319
					840	370
					913	443
					544	74
					786	316
					544	74
					842	372
					1017	547
					880	410
					537	67
					551	81
					1022	552
					831	361
					782	312
					973	503
					876	406
					788	318
					723	253
					1658	1188
					902	432
					946	476
					809	339
					552	82
					717	247
					795	325
					544	74
					765	295
					537	67
					902	432
					531	61
					850	380
					544	74
					952	482
					511	41
					687	217
					832	362
					758	288
					720	250
					717	247
					734	264
					762	292
					808	338
					956	486
					1014	544
					726	256
					722	252
					747	277
					719	249
					740	270
					722	252
					657	187
					957	487
					2208	1738
					954	484
					620	150
					659	189
					786	316
					945	475
					758	288
					780	310
					723	253
					752	282
					726	256
					1014	544
					931	461
					742	272
					708	238
					1074	604
					772	302
					718	248
					717	247
					1559	1089
					2239	1769
					531	61
					724	254
					727	257
					794	324
					530	60
					1002	532
					724	254
					539	69
					541	71
					796	326
					539	69
					776	306
					760	290
					731	261
					712	242
					737	267
					532	62
					732	262
					542	72
					532	62
					1522	1052
					1025	555
					990	520
					741	271
					530	60
					1018	548
					543	73
					2101	1631
					1068	598
					1492	1022
					699	229
					702	232
					947	477
					749	279
					776	306
					641	171
					867	397
					966	496
					743	273
					1489	1019
					668	198
					650	180
					546	76
					766	296
					721	251
					1333	863
					1117	647
					1232	762
					694	224
					1023	553
					683	213
					699	229
					535	65
					734	264
					1417	947
					682	212
					1018	548
					1053	583
					820	350
					535	65
					902	432
					731	261
					1272	802
					1002	532
					535	65
					543	73
					1140	670
					981	511
					541	71
					535	65
					731	261
					1173	703
					989	519
					1261	791
					998	528
					733	263
					544	74
					942	472
					758	288
					532	62
					944	474
					978	508
					1014	544
					1024	554
					1134	664
					1184	714
					1111	641
					886	416
					744	274
					1191	721
					951	481
					1635	1165
					797	327
					534	64
					710	240
					1088	618
					606	136
					720	250
					1017	547
					725	255
					784	314
					794	324
					1022	552
					778	308
					767	297
					535	65
					797	327
					543	73
					2310	1840
					779	309
					533	63
					752	282
					610	140
					704	234
					532	62
					824	354
					534	64
					784	314
					542	72
					1095	625
					1374	904
					530	60
					971	501
					881	411
					1030	560
					791	321
					546	76
					890	420
					533	63
					1673	1203
					1294	824
					544	74
					774	304
					981	511
					1031	561
					950	480
					810	340
					884	414
					799	329
					1026	556
					1022	552
					963	493
					969	499
					897	427
					1729	1259
					810	340
					1372	902
					981	511
					825	355
					883	413
					988	518
					830	360
					1022	552
					1003	533
					946	476
					698	228
					758	288
					743	273
					744	274
					1099	629
					1086	616
					1111	641
					722	252
					726	256
					1010	540
					720	250
					1054	584
					1246	776
					1179	709
					1385	915
					1572	1102
					1030	560
					981	511
					1351	881
					1487	1017
					720	250
					807	337
					702	232
					966	496
					710	240
					722	252
					993	523
					747	277
					732	262
					938	468
					921	451
					925	455
					1065	595
					742	272
					789	319
					990	520
					1012	542
					710	240
					1027	557
					1042	572
					2673	2203
					713	243
					731	261
					724	254
					961	491
					974	504
					545	75
					709	239
					709	239
					1054	584
					807	337
					1616	1146
					1028	558
					722	252
					916	446
					714	244
					1117	647
					868	398
					919	449
					906	436
					1229	759
					880	410
					707	237
					708	238
					2982	2512
					773	303
					733	263
					737	267
					707	237
					766	296
					536	66
					539	69
					547	77
					962	492
					769	299
					702	232
					824	354
					824	354
					614	144
					736	266
					528	58
					544	74
					790	320
					741	271
					1792	1322
					601	131
					629	159
					543	73
					875	405
					537	67
					546	76
					604	134
					829	359
					723	253
					811	341
					540	70
					714	244
					681	211
					597	127
					706	236
					1144	674
					739	269
					538	68
					539	69
					1056	586
					1005	535
					1011	541
					537	67
					978	508
					821	351
					538	68
					662	192
					733	263
					541	71
					714	244
					728	258
					1010	540
					1061	591
					1017	547
					811	341
					733	263
					1126	656
					708	238
					546	76
					846	376
					2340	1870
					1186	716
					541	71
					1643	1173
					1205	735
					1338	868
					732	262
					1152	682
					1122	652
					2553	2083
					1361	891
					1169	699
					1118	648
					1143	673
					1158	688
					1687	1217
					1128	658
					924	454
					1058	588
					913	443
					723	253
					734	264
					1041	571
					906	436
					799	329
					730	260
					708	238
					716	246
					993	523
					1025	555
					659	189
					534	64
					711	241
					1066	596
					712	242
					780	310
					723	253
					543	73
					793	323
					777	307
					724	254
					714	244
					804	334
					948	478
					1133	663
					1933	1463
					1000	530
					726	256
					751	281
					858	388
					872	402
					764	294
					791	321
					540	70
					761	291
					707	237
					798	328
					1559	1089
					852	382
					1039	569
					810	340
					1127	657
					1460	990
					1064	594
					744	274
					1058	588
					992	522
					728	258
					740	270
					1350	880
					955	485
					1204	734
					873	403
					798	328
					1074	604
					698	228
					819	349
					687	217
					531	61
					1017	547
					698	228
					611	141
					926	456
					540	70
					534	64
					736	266
					698	228
					1019	549
					1015	545
					540	70
					536	66
					531	61
					929	459
					821	351
					534	64
					678	208
					1045	575
					1068	598
					892	422
					720	250
					726	256
					1080	610
					588	118
					543	73
					540	70
					703	233
					545	75
					717	247
					702	232
					537	67
					548	78
					533	63
					647	177
					536	66
					543	73
					700	230
					692	222
					1917	1447
					988	518
					1010	540
					1013	543
					703	233
					1466	996
					537	67
					886	416
					700	230
					733	263
					973	503
					979	509
					869	399
					1004	534
					703	233
					1946	1476
					1098	628
					1109	639
					698	228
					554	84
					1634	1164
					1094	624
					1152	682
					734	264
					943	473
					1775	1305
					869	399
					1132	662
					535	65
					1396	926
					1194	724
					1134	664
					1300	830
					1443	973
					902	432
					1225	755
					915	445
					1137	667
					778	308
					3010	2540
					1811	1341
					886	416
					972	502
					888	418
					842	372
					1134	664
					1138	668
					695	225
					1208	738
					1378	908
					888	418
					1096	626
					1146	676
					545	75
					1066	596
					958	488
					1841	1371
					937	467
					819	349
					1453	983
					1010	540
					798	328
					789	319
					1183	713
					963	493
					1162	692
					1760	1290
					1237	767
					871	401
					1007	537
					1136	666
					931	461
					1007	537
					869	399
					1491	1021
					1058	588
					890	420
					1587	1117
					971	501
					917	447
					541	71
					914	444
					928	458
					1254	784
					1248	778
					1071	601
					805	335
					935	465
					1307	837
					760	290
					1165	695
					865	395
					1155	685
					1161	691
					1172	702
					1028	558
					841	371
					923	453
					843	373
					940	470
					847	377
					2458	1988
					762	292
					781	311
					867	397
					1263	793
					1001	531
					1216	746
					1338	868
					1105	635
					1017	547
					1196	726
					1343	873
					1154	684
					877	407
					1036	566
					790	320
					1135	665
					1116	646
					814	344
					817	347
					924	454
					538	68
					858	388
					1054	584
					1102	632
					542	72
					752	282
					983	513
					831	361
					1173	703
					1262	792
					1008	538
					860	390
					940	470
					750	280
					811	341
					991	521
					2114	1644
					1089	619
					539	69
					543	73
					1002	532
					868	398
					1601	1131
					919	449
					817	347
					733	263
					1083	613
					1156	686
					902	432
					990	520
					1207	737
					734	264
					876	406
					529	59
					892	422
					759	289
					745	275
					996	526
					808	338
					730	260
					710	240
					714	244
					532	62
					627	157
					530	60
					538	68
					805	335
					542	72
					804	334
					530	60
					878	408
					759	289
					776	306
					584	114
					727	257
					746	276
					530	60
					761	291
					782	312
					747	277
					730	260
					536	66
					974	504
					714	244
					1634	1164
					1127	657
					743	273
					925	455
					529	59
					931	461
					882	412
					726	256
					936	466
					536	66
					772	302
					783	313
					1555	1085
					536	66
					532	62
					750	280
					1556	1086
					890	420
					544	74
					900	430
					711	241
					983	513
					590	120
					758	288
					866	396
					748	278
					987	517
					1140	670
					927	457
					538	68
					639	169
					1008	538
					798	328
					1066	596
					544	74
					679	209
					618	148
					646	176
					535	65
					871	401
					726	256
					611	141
					1045	575
					739	269
					536	66
					1012	542
					1571	1101
					1052	582
					974	504
					769	299
					741	271
					533	63
					867	397
					670	200
					730	260
					533	63
					899	429
					542	72
					902	432
					544	74
					540	70
					536	66
					881	411
					687	217
					1026	556
					846	376
					727	257
					1841	1371
					3913	3443
					972	502
					1139	669
					949	479
					610	140
					708	238
					997	527
					933	463
					532	62
					871	401
					993	523
					1042	572
					1439	969
					1276	806
					537	67
					970	500
					1006	536
					911	441
					843	373
					886	416
					878	408
					1089	619
					1160	690
					1320	850
					1181	711
					542	72
					887	417
					1230	760
					1302	832
					780	310
					873	403
					882	412
					963	493
					995	525
					1325	855
					546	76
					538	68
					660	190
					969	499
					538	68
					697	227
					908	438
					886	416
					799	329
					1216	746
					531	61
					542	72
					1015	545
					543	73
					534	64
					589	119
					546	76
					937	467
					535	65
					530	60
					705	235
					529	59
					538	68
					1157	687
					536	66
					540	70
					657	187
					982	512
					777	307
					983	513
					680	210
					606	136
					1292	822
					987	517
					1915	1445
					685	215
					545	75
					1215	745
					844	374
					702	232
					694	224
					1886	1416
					1044	574
					1005	535
					821	351
					792	322
					569	99
					536	66
					818	348
					537	67
					537	67
					595	125
					777	307
					1109	639
					849	379
					539	69
					538	68
					536	66
					538	68
					735	265
					529	59
					535	65
					532	62
					532	62
					749	279
					543	73
					546	76
					743	273
					766	296
					758	288
					762	292
					538	68
					535	65
					533	63
					536	66
					738	268
					730	260
					755	285
					540	70
					534	64
					541	71
					540	70
					565	95
					534	64
					1081	611
					747	277
					545	75
					561	91
					712	242
					823	353
					540	70
					905	435
					531	61
					717	247
					805	335
					538	68
					720	250
					546	76
					746	276
					543	73
					541	71
					661	191
					555	85
					536	66
					545	75
					586	116
					876	406
					764	294
					545	75
					836	366
					537	67
					747	277
					1018	548
					717	247
					951	481
					898	428
					920	450
					949	479
					955	485
					910	440
					718	248
					529	59
					1038	568
					1003	533
					712	242
					1059	589
					774	304
					1003	533
					1099	629
					932	462
					805	335
					1758	1288
					895	425
					1034	564
					800	330
					929	459
					897	427
					711	241
					917	447
					1184	714
					889	419
					723	253
					717	247
					941	471
					736	266
					737	267
					901	431
					2206	1736
					916	446
					2714	2244
					1129	659
					1025	555
					724	254
					806	336
					739	269
					888	418
					1603	1133
					1003	533
					954	484
					1341	871
					772	302
					794	324
					1026	556
					893	423
					735	265
					705	235
					543	73
					775	305
					782	312
					795	325
					784	314
					780	310
					1040	570
					976	506
					895	425
					818	348
					808	338
					918	448
					905	435
					724	254
					1366	896
					802	332
					719	249
					1100	630
					1748	1278
					775	305
					534	64
					945	475
					534	64
					756	286
					841	371
					769	299
					537	67
					538	68
					863	393
					821	351
					1009	539
					534	64
					844	374
					631	161
					544	74
					810	340
					1487	1017
					777	307
					794	324
					796	326
					531	61
					603	133
					530	60
					1012	542
					775	305
					545	75
					756	286
					743	273
					543	73
					790	320
					770	300
					779	309
					532	62
					777	307
					538	68
					773	303
					741	271
					954	484
					763	293
					1005	535
					537	67
					798	328
					958	488
					943	473
					798	328
					753	283
					1019	549
					808	338
					806	336
					843	373
					818	348
					722	252
					702	232
					731	261
					889	419
					724	254
					1118	648
					901	431
					1304	834
					754	284
					825	355
					735	265
					1392	922
					918	448
					1217	747
					721	251
					731	261
					511	41
					858	388
					983	513
					756	286
					860	390
					921	451
					539	69
					792	322
					844	374
					780	310
					627	157
					634	164
					808	338
					878	408
					578	108
					638	168
					773	303
					795	325
					716	246
					573	103
					757	287
					543	73
					781	311
					743	273
					742	272
					542	72
					762	292
					598	128
					561	91
					531	61
					536	66
					733	263
					545	75
					747	277
					762	292
					885	415
					887	417
					758	288
					537	67
					744	274
					734	264
					546	76
					550	80
					856	386
					538	68
					847	377
					544	74
					762	292
					761	291
					839	369
					916	446
					926	456
					687	217
					569	99
					940	470
					529	59
					533	63
					534	64
					711	241
					711	241
					542	72
					732	262
					537	67
					704	234
					535	65
					666	196
					544	74
					735	265
					547	77
					535	65
					536	66
					533	63
					538	68
					544	74
					534	64
					698	228
					684	214
					532	62
					690	220
					562	92
					542	72
					541	71
					531	61
					542	72
					1216	746
					534	64
					539	69
					546	76
					540	70
					534	64
					529	59
					608	138
					537	67
					543	73
					541	71
					536	66
					539	69
					1393	923
					545	75
					777	307
					540	70
					1799	1329
					535	65
					719	249
					532	62
					538	68
					711	241
					532	62
					796	326
					537	67
					725	255
					531	61
					749	279
					1197	727
					1123	653
					1130	660
					1114	644
					1132	662
					1091	621
					1261	791
					1089	619
					1086	616
					1142	672
					1067	597
					1051	581
					942	472
					545	75
[truncated: 241 more rows]
