# Supplementary material for: How semantics works in Chinese relative clause processing: insights from eye tracking
Source: Front Psychol. 2024 Feb 19;15:1294132. doi: 10.3389/fpsyg.2024.1294132 (PMC10910112; doi:10.3389/fpsyg.2024.1294132)
Supplement: Supplementary file 3 [file Table_3.XLSX]

## Sheet: 实验1
			List1	List2	List3	fillers			try1	一朵鲜花
A	B	C	一份愁苦	一罐愁苦	一匹愁苦	一五一十			try2	一技之长
B	C	A	一朵微笑	一幢微笑	一个微笑	一事无成			try3	一张白纸
C	A	B	一张清溪	一条清溪	一曲清溪	一点一滴			try4	一叶知秋
A	B	C	一阵凉意	一捧凉意	一亩凉意	一笔勾销
B	C	A	一丛宁静	一吨宁静	一片宁静	一反常态
C	A	B	一颗睡意	一阵睡意	一团睡意	一窍不通
A	B	C	一只明月	一盏明月	一顿明月	一成不变
B	C	A	一尾风筝	一碗风筝	一只风筝	一清二楚
C	A	B	一双哀痛	一份哀痛	一担哀痛	一举一动
A	B	C	一片月光	一滴月光	一根月光	一刀两断
B	C	A	一方碧绿	一秒碧绿	一片碧绿	一言难尽
C	A	B	一斤幽香	一阵幽香	一袭幽香	一举两得
A	B	C	一段岁月	一轮岁月	一勺岁月	一言不发
B	C	A	一撮焦虑	一株焦虑	一份焦虑	一视同仁
C	A	B	一栋春意	一片春意	一枝春意	一呼百应
A	B	C	一片油污	一斑油污	一声油污	一石二鸟
B	C	A	一帧温馨	一条温馨	一片温馨	一举成名
C	A	B	一艘征兆	一个征兆	—线征兆	一声不吭
A	B	C	一阵秋风	一笛秋风	一饭秋风	一声不吭
B	C	A	一蓑烟雨	一题烟雨	一场烟雨	一马当先
C	A	B	一钢不幸	一份不幸	一肩不幸	一览无余
A	B	C	一份喜悦	一痕喜悦	一楠喜悦	一年半载
B	C	A	一江秋色	一饼秋色	一片秋色	一心二用
C	A	B	一糕秀发	一头秀发	一瀑秀发	一帆风顺
A	B	C	一片月色	一帘月色	一鸟月色	一模一样
B	C	A	一溪春光	一爸春光	一片春光	一念之差
C	A	B	一虎残月	一只残月	一钩残月	一本正经
A	B	C	一片秋水	一碧秋水	一叔秋水	一厢情愿
B	C	A	一腔热血	一秦热血	一份热血	一生一世
C	A	B	一姐池塘	一个池塘	一洼池塘	一言为定
A	B	C	一座院落	一隅院落	一氧院落	一无所有
B	C	A	一船星辉	一菜星辉	一片星辉	一见钟情
C	A	B	一矿旧衣	一件旧衣	一襟旧衣	一醉方休
A	B	C	一片凋零	一树凋零	一姥凋零	一了百了
B	C	A	一蓬绿意	一奖绿意	一片绿意	一诺千金
C	A	B	一煤光亮	一片光亮	一星光亮	一意孤行
A	B	C	一份邪心	一念邪心	一咬邪心	一往情深
B	C	A	一落残破	一咽残破	一片残破	一丝不苟
C	A	B	一堵笑纹	一丝笑纹	一旋笑纹	一劳永逸
A	B	C	一阵失落	一坠失落	一炒失落	一目了然
B	C	A	一怀郁结	一购郁结	一份郁结	一叶知秋
C	A	B	一蒸疑虑	一种疑虑	一闪疑虑	一去不返
A	B	C	一只残月	一剪残阳	一卖残阳	一清二白
B	C	A	一垦苍穹	一找苍穹	一片苍穹	一如既往
C	A	B	一争清风	一阵清风	一息清风	一鸣惊人
A	B	C	一条小溪	一流小溪	一埋小溪	一干二净
B	C	A	一抹柔和	一炸柔和	一片柔和	一心一意
C	A	B	一跑春雨	一场春雨	一犁春雨	一路平安
A	B	C	一只豆荚	一垂豆荚	一唱豆荚	一见如故
B	C	A	一掬温存	一吃温存	一种温存	一蹦一跳
C	A	B	一喝美貌	一份美貌	一倾美貌	一知半解
A	B	C	一阵春风	一掠春风	一骂春风	一尘不染
B	C	A	一握发髻	一赌发髻	一个发髻	一丝一缕
C	A	B	一吓情怀	一份情怀	一吟情怀	一望无际

## Sheet: 实验2
List1	List2	fillers			try1	鲜花一朵				微笑一个	微笑一朵
微笑一个	微笑一朵	看到一人			try2	一技之长				清溪一条	清溪一曲
清溪一曲	清溪一条	传授一术			try3	白纸一张				瀑布一个	瀑布一挂
瀑布一个	瀑布一挂	开垦一林			try4	用力一推				风筝一只	风筝一尾
风筝一尾	风筝一只	掌握一技								月光一片	月光一滴
月光一片	月光一滴	为之一动								碧绿一片	碧绿一方
碧绿一方	碧绿一片	眉头一皱								油污一片	油污一斑
油污一片	油污一斑	灵光一闪								明月一只	明月一盏
明月一盏	明月一只	瞅了一眼								笑纹一个	笑纹一尾
笑纹一个	笑纹一尾	苦笑一声								秋风一阵	秋风一笛
秋风一笛	秋风一阵	缩小一倍								黄土一块	黄土一抔
黄土一块	黄土一抔	翻译一文								残月一只	残月一钩
残月一钩	残月一只	沿海一带								池塘一个	池塘一洼
池塘一个	池塘一洼	环顾一周								院落一座	院落一隅
院落一隅	院落一座	灵机一动								星辉一片	星辉一船
星辉一片	星辉一船	九死一生								旧衣一件	旧衣一襟
旧衣一襟	旧衣一件	千篇一律								亮光一片	亮光一星
亮光一片	亮光一星	听完一曲								新月一只	新月一弓
新月一弓	新月一只	种植一树								满月一只	满月一镜
满月一只	满月一镜	创作一画								小鱼一只	小鱼一跳
小鱼一跳	小鱼一只	获得一奖								笑意一片	笑意一旋
笑意一片	笑意一旋	踢了一脚								梅花一朵	梅花一灼
梅花一灼	梅花一朵	心里一惊								灯光一片	灯光一豆
灯光一片	灯光一豆	体制一变								清风一阵	清风一息
清风一息	清风一阵	考虑一下								小溪一条	小溪一流
小溪一条	小溪一流	挪动一步								春雨一场	春雨一犁
春雨一犁	春雨一场	休息一刻								豆荚一只	豆荚一垂
豆荚一只	豆荚一垂	放纵一回								春风一阵	春风一掠
春风一掠	春风一阵	九年一贯								青草一棵	青草一针
青草一棵	青草一针	名噪一时								月牙一只	月牙一梳
巨石一峰	月牙一只	独挡一面								残月一只	残阳一剪
残月一只	巨石一块	南柯一梦								巨石一块	巨石一峰
月牙一梳	残阳一剪	打开一箱								愁苦一份	愁苦一罐
愁苦一份	愁苦一罐	写下一字								凉意一阵	凉意一捧
凉意一捧	凉意一阵	灌溉一田								宁静一片	宁静一丛
宁静一片	宁静一丛	眼睛一亮								睡意一阵	睡意一团
睡意一团	睡意一阵	看了一眼								哀痛一份	哀痛一担
哀痛一份	哀痛一担	躲过一劫								幽香一阵	幽香一袭
幽香一袭	幽香一阵	检查一遍								岁月一段	岁月一轮
岁月一段	岁月一轮	迟疑一阵								惬意一份	惬意一杯
惬意一杯	惬意一份	调查一案								春意一片	春意一枝
春意一片	春意一枝	雷电一闪								温馨一片	温馨一帧
温馨一帧	温馨一片	高歌一曲								征兆一个	征兆—线
征兆一个	征兆—线	名扬一时								和谐一片	和谐一幅
和谐一幅	和谐一片	低至一折								焦虑一份	焦虑一撮
焦虑一份	焦虑一撮	背水一战								不幸一份	不幸一肩
不幸一肩	不幸一份	不名一文								喜悦一份	喜悦一痕
喜悦一份	喜悦一痕	扑通一声								秋色一片	秋色一江
秋色一江	秋色一片	读完一书								月色一片	月色一帘
月色一片	月色一帘	租赁一屋								春光一片	春光一溪
春光一溪	春光一片	世界一流								热血一份	热血一腔
热血一份	热血一腔	内心一沉								凋零一片	凋零一树
凋零一树	凋零一片	遭遇一难								绿意一片	绿意一蓬
绿意一片	绿意一蓬	默念一句								气魄一份	气魄一瀑
气魄一瀑	气魄一份	解释一番								残破一片	残破一落
残破一片	残破一落	修理一车								失落一阵	失落一坠
失落一坠	失落一阵	绊了一跤								郁结一份	郁结一怀
郁结一份	郁结一怀	眼睛一闭								疑虑一种	疑虑一闪
疑虑一闪	疑虑一种	咳嗽一声								柔和一片	柔和一抹
柔和一片	柔和一抹	穷极一生								美貌一份	美貌一倾
美貌一倾	美貌一份	风靡一时								情怀一份	情怀一吟
情怀一份	情怀一吟	万众一心								炽热一片	炽热一腾
炽热一腾	炽热一片	大吃一惊								温存一种	温存一掬
温存一种	温存一掬	用力一推								邪心一份	邪心一念
邪心一念	邪心一份	定睛一看

## Sheet: stimuli--1
stim	list	cond	que
记者看到一个穿着黑衣的小偷已逃离了现场。	1	外+具+主	no	N	waijuzhu	A1B1C1	CL+SRC+CN
他们把介绍历史的一本杂志带到了图书馆里。	1	内+具+主	no	N	neijuzhu	A2B1C1	SRC+CL+CN
他把一些孩子需要的图书带给了山区的儿童。	1	外+具+宾	他把什么带到了山区？\n A. 孩子 B. 图书	Y	waijubin	A1B1C2	CL+ORC+CN
王明凭借自己发明的一台机器获得了新专利。	1	内+具+宾	no	N	neijubin	A2B1C2	ORC+CL+CN
志愿者把一群参加竞赛的孩子带到了城市里。	1	外+具+主	no	N	waijuzhu	A1B1C1	CL+SRC+CN
他把引领潮流的一款服装推向国际时尚阵营。	1	内+具+主	no	N	neijuzhu	A2B1C1	SRC+CL+CN
他发现一群议案涉及的民众引起了媒体关注。	1	外+具+宾	什么引起媒体关注？\n A. 议案 B. 民众	Y	waijubin	A1B1C2	CL+ORC+CN
司仪们把新娘挑选的一束鲜花悉心地打理好。	1	内+具+宾	谁挑选了一束鲜花？\n A. 新娘 B. 司仪	Y	neijubin	A2B1C2	ORC+CL+CN
公司里一个负责营销的经理因贪污上了头条。	1	外+具+主	no	N	waijuzhu	A1B1C1	CL+SRC+CN
网警对抨击政府的一些网民进行了严肃追查。	1	内+具+主	no	N	neijuzhu	A2B1C1	SRC+CL+CN
她发觉一个父亲举报的疑犯正在调查她自己。	1	外+具+宾	谁举报了疑犯？\n A. 父亲 B. 她自己	Y	waijubin	A1B1C2	CL+ORC+CN
朱元帅用先贤创作的一篇碑文来鼓舞百姓们。	1	内+具+宾	谁创作了碑文？\n A. 朱元帅 B. 先贤	Y	neijubin	A2B1C2	ORC+CL+CN
战前一个点燃炸弹的疑犯也点燃了两国战火。	1	外+具+主	no	N	waijuzhu	A1B1C1	CL+SRC+CN
他将分享秘密的一个朋友写进了自己日记里。	1	内+具+主	他把什么写进日记？\n A. 朋友 B. 秘密	Y	neijuzhu	A2B1C1	SRC+CL+CN
手术后一个记者采访的医生终于平静了下来。	1	外+具+宾	谁平静下来？\n A. 记者 B. 医生	Y	waijubin	A1B1C2	CL+ORC+CN
他最终把员工应得的一笔奖金都发给了他们。	1	内+具+宾	no	N	neijubin	A2B1C2	ORC+CL+CN
记者看到一片献给孩子的爱心送达到了学校。	1	外+抽+主	爱心献给了谁？\n A. 记者 B. 孩子	Y	waichouzhu	A1B2C1	CL+SRC+AN
他们把关乎全局的一件大事纳入了议事日程。	1	内+抽+主	no	N	neichouzhu	A2B2C1	SRC+CL+ AN
他把一份孩子需要的温暖带给了山区的儿童。	1	外+抽+宾	孩子需要什么？\n A. 书籍 B. 温暖	Y	waichoubin	A1B2C2	CL+ORC+AN
王明凭借领导赏识的一片忠心获得了新职位。	1	内+抽+宾	no	N	neichoubin	A2B2C2	ORC+CL+ AN
志愿者把一阵来自山间的清凉带到了城市里。	1	外+抽+主	no	N	waichouzhu	A1B2C1	CL+SRC+AN
他把引领时代的一股潮流推向国际时尚阵营。	1	内+抽+主	no	N	neichouzhu	A2B2C1	SRC+CL+ AN
他发现一方群众声援的舆论引起了媒体关注。	1	外+抽+宾	no	N	waichoubin	A1B2C2	CL+ORC+AN
司仪们把婚礼需要的一种氛围悉心地营造好。	1	内+抽+宾	no	N	neichoubin	A2B2C2	ORC+CL+ AN
公司里一个行贿总裁的罪行因曝光上了头条。	1	外+抽+主	什么上了头条？\n A. 公司 B. 罪行	Y	waichouzhu	A1B2C1	CL+SRC+AN
网警对抨击政府的一些言论进行了严肃追查。	1	内+抽+主	no	N	neichouzhu	A2B2C1	SRC+CL+ AN
她发觉一丝父亲流露的愁绪也困扰着她自己。	1	外+抽+宾	no	N	waichoubin	A1B2C2	CL+ORC+AN
朱元帅用士兵赋予的一股力量来鼓舞百姓们。	1	内+抽+宾	no	N	neichoubin	A2B2C2	ORC+CL+ AN
据称一根引发战争的导火索也引发了大萧条。	1	外+抽+主	no	N	waichouzhu	A1B2C1	CL+SRC+AN
他将自己报效祖国的一份热忱深深刻在心里。	1	内+抽+主	no	N	neichouzhu	A2B2C1	SRC+CL+ AN
手术后一份医生背负的担忧终于烟消云散了。	1	外+抽+宾	医生背负什么？\n A. 责任 B. 担忧	Y	waichoubin	A1B2C2	CL+ORC+AN
他最终把员工拥护的一套措施都付诸了实践。	1	内+抽+宾	no	N	neichoubin	A2B2C2	ORC+CL+ AN
老师让一个学习中文的学生来讲解这首诗歌。	1	外+具+主	no	N	waijuzhu	A1B1C1	CL+SRC+CN
群众把主营日货的一个商场围堵得水泄不通。	1	内+具+主	群众把什么围住了？\n A. 日货 B. 商场	Y	neijuzhu	A2B1C1	SRC+CL+CN
他们用一台德国制造的机器来进行生产实践。	1	外+具+宾	no	N	waijubin	A1B1C2	CL+ORC+CN
张林把自己饲养的一只小猫带给他朋友们看。	1	内+具+宾	no	N	neijubin	A2B1C2	ORC+CL+CN
焦裕禄把一张描绘未来的图纸变成兰考现实。	1	外+具+主	no	N	waijuzhu	A1B1C1	CL+SRC+CN
教徒们把送给穷人的一些物品寄到了收容站。	1	内+具+主	no	N	neijuzhu	A2B1C1	SRC+CL+CN
小王对一些领导批复的文件都已经非常熟悉。	1	外+具+宾	no	N	waijubin	A1B1C2	CL+ORC+CN
他们立刻把士兵窃取的一包炸药送到了连队。	1	内+具+宾	他们把什么送到连队？\n A. 士兵 B. 炸药	Y	neijubin	A2B1C2	ORC+CL+CN
他们把一副献给祖国的对联带到了会议大厅。	1	外+具+主	no	N	waijuzhu	A1B1C1	CL+SRC+CN
作者借助来自城里的一群知青描写城乡差距。	1	内+具+主	no	N	neijuzhu	A2B1C1	SRC+CL+CN
总统把一个自己赏识的官员写进自己的传记。	1	外+具+宾	总统把谁写进传记？\n A. 群众 B. 官员	Y	waijubin	A1B1C2	CL+ORC+CN
政府对富商行贿的一个官员进行了严厉惩罚。	1	内+具+宾	no	N	neijubin	A2B1C2	ORC+CL+CN
法官将一个违反税法的奸商列入到黑名单中。	1	外+具+主	no	N	waijuzhu	A1B1C1	CL+SRC+CN
他觉得介绍历史的一本书籍无法来解答疑惑。	1	内+具+主	no	N	neijuzhu	A2B1C1	SRC+CL+CN
她发现一纸名校颁发的证书并没有助她成功。	1	外+具+宾	no	N	waijubin	A1B1C2	CL+ORC+CN
约束双方的条款变成双方签署的一份合同了。	1	内+具+宾	no	N	neijubin	A2B1C2	ORC+CL+CN
老师怀着一份感染学生的豪情讲解这首诗歌。	1	外+抽+主	no	N	waichouzhu	A1B2C1	CL+SRC+AN
群众把罪犯欺诈老人的一个骗局举报到媒体。	1	内+抽+主	no	N	neichouzhu	A2B2C1	SRC+CL+ AN
他们用一套书本介绍的理论来指导生产实践。	1	外+抽+宾	no	N	waichoubin	A1B2C2	CL+ORC+AN
张林把自己担忧的一丝愁绪倾诉给朋友们听。	1	内+抽+宾	no	N	neichoubin	A2B2C2	ORC+CL+ AN
焦裕禄把一幅献给未来的愿景变成兰考现实。	1	外+抽+主	no	N	waichouzhu	A1B2C1	CL+SRC+AN
教徒们将献给上帝的一份虔诚铭刻在内心里。	1	内+抽+主	no	N	neichouzhu	A2B2C1	SRC+CL+ AN
小王对一副大家嫌弃的嘴脸早已经习以为常。	1	外+抽+宾	no	N	waichoubin	A1B2C2	CL+ORC+AN
他们立刻把间谍窃听的一个勾当报告给连队。	1	内+抽+宾	no	N	neichoubin	A2B2C2	ORC+CL+ AN
他们把一份献给祖国的荣耀带到了新的时代。	1	外+抽+主	他们把什么带到新时代？\n A. 荣耀 B. 祖国	Y	waichouzhu	A1B2C1	CL+SRC+AN
作者怀着审视农民的一种悲悯描写城乡差距。	1	内+抽+主	no	N	neichouzhu	A2B2C1	SRC+CL+ AN
总统把一份群众赞颂的伟绩写进自己的传记。	1	外+抽+宾	no	N	waichoubin	A1B2C2	CL+ORC+AN
政府对官员犯下的一派行径进行了严厉打击。	1	内+抽+宾	no	N	neichoubin	A2B2C2	ORC+CL+ AN
法官将一种转移资产的罪行列入到新税法中。	1	外+抽+主	no	N	waichouzhu	A1B2C1	CL+SRC+AN
他觉得包容朋友的一份豁达才能够滋养友谊。	1	内+抽+主	no	N	neichouzhu	A2B2C1	SRC+CL+ AN
她发现一桩众人艳羡的婚姻并没有让她自由。	1	外+抽+宾	no	N	waichoubin	A1B2C2	CL+ORC+AN
约束双方的合同变成法官追查的一纸空文了。	1	内+抽+宾	no	N	neichoubin	A2B2C2	ORC+CL+ AN
记者看到穿着黑衣的一个小偷已逃离了现场。	2	内+具+主	no	N	neijuzhu	A2B1C1	SRC+CL+CN
他们把一本老师推荐的杂志带到了图书馆里。	2	外+具+宾	no	N	waijubin	A1B1C2	CL+ORC+CN
他把孩子需要的一些图书带给了山区的儿童。	2	内+具+宾	他把什么带到了山区？\n A. 孩子 B. 图书	Y	neijubin	A2B1C2	ORC+CL+CN
王明凭借一台粉碎废纸的机器获得了新专利。	2	外+具+主	no	N	waijuzhu	A1B1C1	CL+SRC+CN
志愿者把参加竞赛的一群孩子带到了城市里。	2	内+具+主	no	N	neijuzhu	A2B1C1	SRC+CL+CN
他把一款大师设计的服装推向国际时尚阵营。	2	外+具+宾	no	N	waijubin	A1B1C2	CL+ORC+CN
他发现议案涉及的一群民众引起了媒体关注。	2	内+具+宾	什么引起媒体关注？\n A. 议案 B. 民众	Y	neijubin	A2B1C2	ORC+CL+CN
司仪们把一束装饰婚车的鲜花悉心地打理好。	2	外+具+主	谁把鲜花打理好？\n A. 新娘 B. 司仪	Y	waijuzhu	A1B1C1	CL+SRC+CN
公司里负责营销的一个经理因贪污上了头条。	2	内+具+主	no	N	neijuzhu	A2B1C1	SRC+CL+CN
网警对一些政府打击的网民进行了严肃追查。	2	外+具+宾	no	N	waijubin	A1B1C2	CL+ORC+CN
她发觉父亲举报的一个疑犯正在调查她自己。	2	内+具+宾	谁举报了疑犯？\n A. 父亲 B. 她自己	Y	neijubin	A2B1C2	ORC+CL+CN
朱元帅用一篇激励先贤的碑文来鼓舞百姓们。	2	外+具+主	用什么鼓舞百姓？\n A. 碑文 B. 士兵	Y	waijuzhu	A1B1C1	CL+SRC+CN
战前点燃炸弹的一个疑犯也点燃了两国战火。	2	内+具+主	no	N	neijuzhu	A2B1C1	SRC+CL+CN
他将一个亲戚介绍的女友写进了自己日记里。	2	外+具+宾	他把什么写进日记？\n A. 女友 B. 秘密	Y	waijubin	A1B1C2	CL+ORC+CN
手术后记者采访的一个医生终于平静了下来。	2	内+具+宾	谁平静下来？\n A. 记者 B. 医生	Y	neijubin	A2B1C2	ORC+CL+CN
他最终把一笔奖励员工的奖金都发给了他们。	2	外+具+主	no	N	waijuzhu	A1B1C1	CL+SRC+CN
记者看到献给孩子的一片爱心送达到了学校。	2	内+抽+主	爱心献给了谁？\n A. 记者 B. 孩子	Y	neichouzhu	A2B2C1	SRC+CL+ AN
他们把一件公众关心的大事纳入了议事日程。	2	外+抽+宾	no	N	waichoubin	A1B2C2	CL+ORC+AN
他把孩子需要的一份温暖带给了山区的儿童。	2	内+抽+宾	no	N	neichoubin	A2B2C2	ORC+CL+ AN
王明凭借一片超越私欲的忠心获得了新职位。	2	外+抽+主	no	N	waichouzhu	A1B2C1	CL+SRC+AN
志愿者把来自山间的一阵清凉带到了城市里。	2	内+抽+主	no	N	neichouzhu	A2B2C1	SRC+CL+ AN
他把一股公众追捧的潮流推向国际时尚阵营。	2	外+抽+宾	no	N	waichoubin	A1B2C2	CL+ORC+AN
他发现群众声援的一方舆论引起了媒体关注。	2	内+抽+宾	no	N	neichoubin	A2B2C2	ORC+CL+ AN
司仪们把一种引爆全场的氛围悉心地营造好。	2	外+抽+主	no	N	waichouzhu	A1B2C1	CL+SRC+AN
公司里行贿总裁的一个罪行因曝光上了头条。	2	内+抽+主	什么上了头条？\n A. 公司 B. 罪行	Y	neichouzhu	A2B2C1	SRC+CL+ AN
网警对一些政府抨击的言论进行了严肃追查。	2	外+抽+宾	no	N	waichoubin	A1B2C2	CL+ORC+AN
她发觉父亲流露的一丝愁绪也困扰着她自己。	2	内+抽+宾	no	N	neichoubin	A2B2C2	ORC+CL+ AN
朱元帅用一股鼓舞士兵的力量来鼓舞百姓们。	2	外+抽+主	no	N	waichouzhu	A1B2C1	CL+SRC+AN
据称引发战争的一根导火索也引发了大萧条。	2	内+抽+主	no	N	neichouzhu	A2B2C1	SRC+CL+ AN
他将自己一份党员应有的热忱深深刻在心里。	2	外+抽+宾	no	N	waichoubin	A1B2C2	CL+ORC+AN
手术后医生背负的一份担忧终于烟消云散了。	2	内+抽+宾	no	N	neichoubin	A2B2C2	ORC+CL+ AN
他最终把一套激励员工的措施都付诸了实践。	2	外+抽+主	no	N	waichouzhu	A1B2C1	CL+SRC+AN
老师让学习中文的一个学生来讲解这首诗歌。	2	内+具+主	no	N	neijuzhu	A2B1C1	SRC+CL+CN
群众把一个罪犯抢劫的商场围堵得水泄不通。	2	外+具+宾	群众把什么围住了？\n A. 日货 B. 商场	Y	waijubin	A1B1C2	CL+ORC+CN
他们用德国制造的一台机器来进行生产实践。	2	内+具+宾	no	N	neijubin	A2B1C2	ORC+CL+CN
张林把一只会跳舞蹈的小猫带给他朋友们看。	2	外+具+主	no	N	waijuzhu	A1B1C1	CL+SRC+CN
焦裕禄把描绘未来的一张图纸变成兰考现实。	2	内+具+主	no	N	neijuzhu	A2B1C1	SRC+CL+CN
教徒们把一些穷人急需的物品寄到了收容站。	2	外+具+宾	no	N	waijubin	A1B1C2	CL+ORC+CN
小王对领导批复的一些文件都已经非常熟悉。	2	内+具+宾	no	N	neijubin	A2B1C2	ORC+CL+CN
他们立刻把一包袭击敌方的炸药送到了连队。	2	外+具+主	他们把什么送到连队？\n A. 士兵 B. 炸药	Y	waijuzhu	A1B1C1	CL+SRC+CN
他们把献给祖国的一副对联带到了会议大厅。	2	内+具+主	no	N	neijuzhu	A2B1C1	SRC+CL+CN
作者借助一群政府派遣的知青描写城乡差距。	2	外+具+宾	no	N	waijubin	A1B1C2	CL+ORC+CN
总统把自己赏识的一个官员写进自己的传记。	2	内+具+宾	总统把谁写进传记？\n A. 群众 B. 官员	Y	neijubin	A2B1C2	ORC+CL+CN
政府对一个涉嫌贪污的官员进行了严厉惩罚。	2	外+具+主	no	N	waijuzhu	A1B1C1	CL+SRC+CN
法官将违反税法的一个奸商列入到黑名单中。	2	内+具+主	no	N	neijuzhu	A2B1C1	SRC+CL+CN
他觉得一本老师推荐的书籍无法来解答疑惑。	2	外+具+宾	no	N	waijubin	A1B1C2	CL+ORC+CN
她发现名校颁发的一纸证书并没有助她成功。	2	内+具+宾	no	N	neijubin	A2B1C2	ORC+CL+CN
约束双方的条款变成一份规避权责的合同了。	2	外+具+主	no	N	waijuzhu	A1B1C1	CL+SRC+CN
老师怀着感染学生的一份豪情讲解这首诗歌。	2	内+抽+主	no	N	neichouzhu	A2B2C1	SRC+CL+ AN
群众把一个罪犯设计的骗局举报到各大媒体。	2	外+抽+宾	no	N	waichoubin	A1B2C2	CL+ORC+AN
他们用书本介绍的一套理论来指导生产实践。	2	内+抽+宾	no	N	neichoubin	A2B2C2	ORC+CL+ AN
张林把一丝困扰自己的愁绪倾诉给朋友们听。	2	外+抽+主	no	N	waichouzhu	A1B2C1	CL+SRC+AN
焦裕禄把献给未来的一幅愿景变成兰考现实。	2	内+抽+主	no	N	neichouzhu	A2B2C1	SRC+CL+ AN
教徒们将一份上帝赋予的虔诚铭刻在内心里。	2	外+抽+宾	no	N	waichoubin	A1B2C2	CL+ORC+AN
小王对大家嫌弃的一副嘴脸早已经习以为常。	2	内+抽+宾	no	N	neichoubin	A2B2C2	ORC+CL+ AN
他们立刻把一个偷袭军港的勾当报告给连队。	2	外+抽+主	no	N	waichouzhu	A1B2C1	CL+SRC+AN
他们把献给祖国的一份荣耀带到了新的时代。	2	内+抽+主	no	N	neichouzhu	A2B2C1	SRC+CL+ AN
作者怀着一种作家特有的悲悯描写城乡差距。	2	外+抽+宾	no	N	waichoubin	A1B2C2	CL+ORC+AN
总统把群众赞颂的一份伟绩写进自己的传记。	2	内+抽+宾	no	N	neichoubin	A2B2C2	ORC+CL+ AN
政府对一派行贿官员的行径进行了严厉打击。	2	外+抽+主	no	N	waichouzhu	A1B2C1	CL+SRC+AN
法官将转移资产的一种罪行列入到新税法中。	2	内+抽+主	no	N	neichouzhu	A2B2C1	SRC+CL+ AN
他觉得一份大家推崇的豁达才能够滋养友谊。	2	外+抽+宾	no	N	waichoubin	A1B2C2	CL+ORC+AN
她发现众人艳羡的一桩婚姻并没有让她自由。	2	内+抽+宾	no	N	neichoubin	A2B2C2	ORC+CL+ AN
约束双方的合同变成一纸逃避责任的空文了。	2	外+抽+主	no	N	waichouzhu	A1B2C1	CL+SRC+AN
记者看到一个子弹击中的小偷已逃离了现场。	3	外+具+宾	no	N	waijubin	A1B1C2	CL+ORC+CN
他们把老师推荐的一本杂志带到了图书馆里。	3	内+具+宾	no	N	neijubin	A2B1C2	ORC+CL+CN
他把一些捐给孩子的图书带给了山区的儿童。	3	外+具+主	他把什么带到了山区？\n A. 孩子 B. 图书	Y	waijuzhu	A1B1C1	CL+SRC+CN
王明凭借粉碎废纸的一台机器获得了新专利。	3	内+具+主	no	N	neijuzhu	A2B1C1	SRC+CL+CN
志愿者把一群校长选拔的孩子带到了城市里。	3	外+具+宾	no	N	waijubin	A1B1C2	CL+ORC+CN
他把大师设计的一款服装推向国际时尚阵营。	3	内+具+宾	no	N	neijubin	A2B1C2	ORC+CL+CN
他发现一群声援议案的民众引起了媒体关注。	3	外+具+主	什么引起媒体关注？\n A. 议案 B. 民众	Y	waijuzhu	A1B1C1	CL+SRC+CN
司仪们把装饰婚车的一束鲜花悉心地打理好。	3	内+具+主	谁把鲜花打理好？\n A. 新娘 B. 司仪	Y	neijuzhu	A2B1C1	SRC+CL+CN
公司里一个大家信任的经理因贪污上了头条。	3	外+具+宾	no	N	waijubin	A1B1C2	CL+ORC+CN
网警对政府打击的一些网民进行了严肃追查。	3	内+具+宾	no	N	neijubin	A2B1C2	ORC+CL+CN
她发觉一个调查父亲的疑犯正在调查她自己。	3	外+具+主	谁调查父亲？\n A. 疑犯 B. 她自己	Y	waijuzhu	A1B1C1	CL+SRC+CN
朱元帅用激励先贤的一篇碑文来鼓舞百姓们。	3	内+具+主	谁鼓舞百姓？\n A. 朱元帅 B. 士兵	Y	neijuzhu	A2B1C1	SRC+CL+CN
战前一枚疑犯点燃的炸弹也点燃了两国战火。	3	外+具+宾	no	N	waijubin	A1B1C2	CL+ORC+CN
他将亲戚介绍的一个女友写进了自己日记里。	3	内+具+宾	他把什么写进日记？\n A. 女友 B. 秘密	Y	neijubin	A2B1C2	ORC+CL+CN
手术后一份萦绕医生的担忧终于烟消云散了。	3	外+抽+主	no	N	waichouzhu	A1B2C1	CL+SRC+AN
他最终把激励员工的一套措施都付诸了实践。	3	内+抽+主	no	N	neichouzhu	A2B2C1	SRC+CL+ AN
记者看到一片社会奉献的爱心送达到了学校。	3	外+抽+宾	谁奉献了爱心？\n A. 记者 B. 社会	Y	waichoubin	A1B2C2	CL+ORC+AN
他们把公众关心的一件大事纳入了议事日程。	3	内+抽+宾	no	N	neichoubin	A2B2C2	ORC+CL+ AN
他把一份献给孩子的温暖带给了山区的儿童。	3	外+抽+主	no	N	waichouzhu	A1B2C1	CL+SRC+AN
王明凭借超越私欲的一片忠心获得了新职位。	3	内+抽+主	no	N	neichouzhu	A2B2C1	SRC+CL+ AN
志愿者把一阵山里特有的清凉带到了城市里。	3	外+抽+宾	no	N	waichoubin	A1B2C2	CL+ORC+AN
他把公众追捧的一股潮流推向国际时尚阵营。	3	内+抽+宾	no	N	neichoubin	A2B2C2	ORC+CL+ AN
他发现一方支持和平的舆论引起了媒体关注。	3	外+抽+主	no	N	waichouzhu	A1B2C1	CL+SRC+AN
司仪们把引爆全场的一种氛围悉心地营造好。	3	内+抽+主	no	N	neichouzhu	A2B2C1	SRC+CL+ AN
公司里一个总裁受贿的罪行因曝光上了头条。	3	外+抽+宾	什么上了头条？\n A. 公司 B. 罪行	Y	waichoubin	A1B2C2	CL+ORC+AN
网警对政府抨击的一些言论进行了严肃追查。	3	内+抽+宾	no	N	neichoubin	A2B2C2	ORC+CL+ AN
她发觉一丝萦绕父亲的愁绪也困扰着她自己。	3	外+抽+主	no	N	waichouzhu	A1B2C1	CL+SRC+AN
朱元帅用鼓舞士兵的一股力量来鼓舞百姓们。	3	内+抽+主	no	N	neichouzhu	A2B2C1	SRC+CL+ AN
据称一根疑犯引爆的导火索也引发了大萧条。	3	外+抽+宾	no	N	waichoubin	A1B2C2	CL+ORC+AN
他将自己党员应有的一份热忱深深刻在心里。	3	内+抽+宾	no	N	neichoubin	A2B2C2	ORC+CL+ AN
手术后一群围着医生的家属终于平静了下来。	3	外+具+主	no	N	waijuzhu	A1B1C1	CL+SRC+CN
他最终把奖励员工的一笔奖金都发给了他们。	3	内+具+主	no	N	neijuzhu	A2B1C1	SRC+CL+CN
老师让一个校长推荐的学生来讲解这首诗歌。	3	外+具+宾	no	N	waijubin	A1B1C2	CL+ORC+CN
群众把罪犯抢劫的一个商场围堵得水泄不通。	3	内+具+宾	群众把什么围住了？\n A. 罪犯 B. 商场	Y	neijubin	A2B1C2	ORC+CL+CN
他们用一台制造塑胶的机器来进行生产实践。	3	外+具+主	no	N	waijuzhu	A1B1C1	CL+SRC+CN
张林把会跳舞蹈的一只小猫带给他朋友们看。	3	内+具+主	no	N	neijuzhu	A2B1C1	SRC+CL+CN
焦裕禄把一张自己绘制的图纸变成兰考现实。	3	外+具+宾	no	N	waijubin	A1B1C2	CL+ORC+CN
教徒们把穷人急需的一些物品寄到了收容站。	3	内+具+宾	no	N	neijubin	A2B1C2	ORC+CL+CN
小王对一些需要签名的文件都已经非常熟悉。	3	外+具+主	no	N	waijuzhu	A1B1C1	CL+SRC+CN
他们立刻把袭击敌方的一包炸药送到了连队。	3	内+具+主	他们把什么送到连队？\n A. 士兵 B. 炸药	Y	neijuzhu	A2B1C1	SRC+CL+CN
他们把一副群众创作的对联带到了会议大厅。	3	外+具+宾	no	N	waijubin	A1B1C2	CL+ORC+CN
作者借助政府派遣的一群知青描写城乡差距。	3	内+具+宾	no	N	neijubin	A2B1C2	ORC+CL+CN
总统把一个辅佐自己的官员写进自己的传记。	3	外+具+主	总统把谁写进传记？\n A. 群众 B. 官员	Y	waijuzhu	A1B1C1	CL+SRC+CN
政府对涉嫌贪污的一个官员进行了严厉惩罚。	3	内+具+主	no	N	neijuzhu	A2B1C1	SRC+CL+CN
法官将一个法院通缉的奸商列入到黑名单中。	3	外+具+宾	no	N	waijubin	A1B1C2	CL+ORC+CN
他觉得老师推荐的一本书籍无法来解答疑惑。	3	内+具+宾	no	N	neijubin	A2B1C2	ORC+CL+CN
她发现一纸彰显成绩的证书并没有助她成功。	3	外+具+主	no	N	waijuzhu	A1B1C1	CL+SRC+CN
约束双方的条款变成规避权责的一份合同了。	3	内+具+主	no	N	neijuzhu	A2B1C1	SRC+CL+CN
老师怀着一份学生期待的豪情讲解这首诗歌。	3	外+抽+宾	no	N	waichoubin	A1B2C2	CL+ORC+AN
群众把罪犯设计的一个骗局举报到各大媒体。	3	内+抽+宾	no	N	neichoubin	A2B2C2	ORC+CL+ AN
他们用一套来自书本的理论来指导生产实践。	3	外+抽+主	no	N	waichouzhu	A1B2C1	CL+SRC+AN
张林把困扰自己的一丝愁绪倾诉给朋友们听。	3	内+抽+主	把什么倾诉朋友？\n A. 愁绪 B. 秘密	Y	neichouzhu	A2B2C1	SRC+CL+ AN
焦裕禄把一幅群众勾勒的愿景变成兰考现实。	3	外+抽+宾	no	N	waichoubin	A1B2C2	CL+ORC+AN
教徒们将上帝赋予的一份虔诚铭刻在内心里。	3	内+抽+宾	no	N	neichoubin	A2B2C2	ORC+CL+ AN
小王对他一副讨好上司的嘴脸已经习以为常。	3	外+抽+主	no	N	waichouzhu	A1B2C1	CL+SRC+AN
他们立刻把偷袭军港的一个勾当报告给连队。	3	内+抽+主	no	N	neichouzhu	A2B2C1	SRC+CL+ AN
他们把一份群众传诵的荣耀带到了新的时代。	3	外+抽+宾	no	N	waichoubin	A1B2C2	CL+ORC+AN
作者怀着作家特有的一种悲悯描写城乡差距。	3	内+抽+宾	no	N	neichoubin	A2B2C2	ORC+CL+ AN
总统把一份统一国家的伟绩写进自己的传记。	3	外+抽+主	no	N	waichouzhu	A1B2C1	CL+SRC+AN
政府对行贿官员的一派行径进行了严厉打击。	3	内+抽+主	no	N	neichouzhu	A2B2C1	SRC+CL+ AN
法官将一种税法打击的新罪列入到新税法中。	3	外+抽+宾	no	N	waichoubin	A1B2C2	CL+ORC+AN
他觉得大家推崇的一份豁达才能够滋养友谊。	3	内+抽+宾	no	N	neichoubin	A2B2C2	ORC+CL+ AN
她发现一桩冲破枷锁的婚姻并没有让她自由。	3	外+抽+主	no	N	waichouzhu	A1B2C1	CL+SRC+AN
约束双方的合同变成逃避责任的一纸空文了。	3	内+抽+主	no	N	neichouzhu	A2B2C1	SRC+CL+ AN
记者看到子弹击中的一个小偷已逃离了现场。	4	内+具+宾	no	N	neijubin	A2B1C2	ORC+CL+CN
他们把一本介绍历史的杂志带到了图书馆里。	4	外+具+主	他把什么带到图书馆？\n A. 杂志 B. 图书	Y	waijuzhu	A1B1C1	CL+SRC+CN
他把捐给孩子的一些图书带给了山区的儿童。	4	内+具+主	no	N	neijuzhu	A2B1C1	SRC+CL+CN
王明凭借一台自己发明的机器获得了新专利。	4	外+具+宾	no	N	waijubin	A1B1C2	CL+ORC+CN
志愿者把校长选拔的一群孩子带到了城市里。	4	内+具+宾	no	N	neijubin	A2B1C2	ORC+CL+CN
他把一款引领潮流的服装推向国际时尚阵营。	4	外+具+主	no	N	waijuzhu	A1B1C1	CL+SRC+CN
他发现声援议案的一群民众引起了媒体关注。	4	内+具+主	no	N	neijuzhu	A2B1C1	SRC+CL+CN
司仪们把一束新娘挑选的鲜花悉心地打理好。	4	外+具+宾	谁挑选的鲜花？\n A. 新娘 B. 司仪	Y	waijubin	A1B1C2	CL+ORC+CN
公司里大家信任的一个经理因贪污上了头条。	4	内+具+宾	大家信任谁？\n A. 经理 B. 公司	Y	neijubin	A2B1C2	ORC+CL+CN
网警对一些抨击政府的网民进行了严肃追查。	4	外+具+主	no	N	waijuzhu	A1B1C1	CL+SRC+CN
她发觉调查父亲的一个警察正在调查她自己。	4	内+具+主	谁调查了父亲？\n A. 警察 B. 她自己	Y	neijuzhu	A2B1C1	SRC+CL+CN
朱元帅用一篇先贤创作的碑文来鼓舞百姓们。	4	外+具+宾	谁创作的碑文？\n A. 朱元帅 B. 先贤	Y	waijubin	A1B1C2	CL+ORC+CN
战前疑犯点燃的一枚炸弹也点燃了两国战火。	4	内+具+宾	no	N	neijubin	A2B1C2	ORC+CL+CN
他将自己一份报效祖国的热忱深深刻在心里。	4	外+抽+主	no	N	waichouzhu	A1B2C1	CL+SRC+AN
手术后萦绕医生的一份担忧终于烟消云散了。	4	内+抽+主	什么烟消云散？\n A. 担忧 B. 误会	Y	neichouzhu	A2B2C1	SRC+CL+ AN
他最终把一套员工拥护的措施都付诸了实践。	4	外+抽+宾	no	N	waichoubin	A1B2C2	CL+ORC+AN
记者看到社会奉献的一片爱心送达到了学校。	4	内+抽+宾	no	N	neichoubin	A2B2C2	ORC+CL+ AN
他们把一件关乎全局的大事纳入了议事日程。	4	外+抽+主	no	N	waichouzhu	A1B2C1	CL+SRC+AN
他把献给孩子的一份温暖带给了山区的儿童。	4	内+抽+主	no	N	neichouzhu	A2B2C1	SRC+CL+ AN
王明凭借一片领导赏识的忠心获得了新职位。	4	外+抽+宾	no	N	waichoubin	A1B2C2	CL+ORC+AN
志愿者把山里特有的一阵清凉带到了城市里。	4	内+抽+宾	no	N	neichoubin	A2B2C2	ORC+CL+ AN
他把一股引领时代的潮流推向国际时尚阵营。	4	外+抽+主	no	N	waichouzhu	A1B2C1	CL+SRC+AN
他发现支持和平的一方舆论引起了媒体关注。	4	内+抽+主	no	N	neichouzhu	A2B2C1	SRC+CL+ AN
司仪们把一种婚礼需要的氛围悉心地营造好。	4	外+抽+宾	no	N	waichoubin	A1B2C2	CL+ORC+AN
公司里总裁受贿的一个罪行因曝光上了头条。	4	内+抽+宾	no	N	neichoubin	A2B2C2	ORC+CL+ AN
网警对一些抨击政府的言论进行了严肃追查。	4	外+抽+主	no	N	waichouzhu	A1B2C1	CL+SRC+AN
她发觉萦绕父亲的一丝愁绪也困扰着她自己。	4	内+抽+主	no	N	neichouzhu	A2B2C1	SRC+CL+ AN
朱元帅用一股士兵赋予的力量来鼓舞百姓们。	4	外+抽+宾	no	N	waichoubin	A1B2C2	CL+ORC+AN
据称疑犯引爆的一根导火索也引发了大萧条。	4	内+抽+宾	no	N	neichoubin	A2B2C2	ORC+CL+ AN
他将一个分享秘密的朋友写进了自己日记里。	4	外+具+主	no	N	waijuzhu	A1B1C1	CL+SRC+CN
手术后围着医生的一群家属终于平静了下来。	4	内+具+主	no	N	neijuzhu	A2B1C1	SRC+CL+CN
他最终把一笔员工应得的奖金都发给了他们。	4	外+具+宾	no	N	waijubin	A1B1C2	CL+ORC+CN
老师让校长推荐的一个学生来讲解这首诗歌。	4	内+具+宾	谁推荐的学生？\n A. 校长 B. 老师	Y	neijubin	A2B1C2	ORC+CL+CN
群众把一个主营日货的商场围堵得水泄不通。	4	外+具+主	no	N	waijuzhu	A1B1C1	CL+SRC+CN
他们用制造塑胶的一台机器来进行生产实践。	4	内+具+主	no	N	neijuzhu	A2B1C1	SRC+CL+CN
张林把一只自己饲养的小猫带给他朋友们看。	4	外+具+宾	no	N	waijubin	A1B1C2	CL+ORC+CN
焦裕禄把自己绘制的一张图纸变成兰考现实。	4	内+具+宾	no	N	neijubin	A2B1C2	ORC+CL+CN
教徒们把一些送给穷人的物品寄到了收容站。	4	外+具+主	no	N	waijuzhu	A1B1C1	CL+SRC+CN
小王对需要签名的一些文件都已经非常熟悉。	4	内+具+主	no	N	neijuzhu	A2B1C1	SRC+CL+CN
他们立刻把一包士兵窃取的炸药送到了连队。	4	外+具+宾	no	N	waijubin	A1B1C2	CL+ORC+CN
他们把群众创作的一副对联带到了会议大厅。	4	内+具+宾	no	N	neijubin	A2B1C2	ORC+CL+CN
作者借助一群来自城里的知青描写城乡差距。	4	外+具+主	谁来自城里？\n A. 知青 B. 官员	Y	waijuzhu	A1B1C1	CL+SRC+CN
总统把辅佐自己的一个官员写进自己的传记。	4	内+具+主	no	N	neijuzhu	A2B1C1	SRC+CL+CN
政府对一个富商行贿的官员进行了严厉惩罚。	4	外+具+宾	no	N	waijubin	A1B1C2	CL+ORC+CN
法官将法院通缉的一个奸商列入到黑名单中。	4	内+具+宾	no	N	neijubin	A2B1C2	ORC+CL+CN
他觉得一本介绍历史的书籍无法来解答疑惑。	4	外+具+主	no	N	waijuzhu	A1B1C1	CL+SRC+CN
她发现彰显成绩的一纸证书并没有助她成功。	4	内+具+主	no	N	neijuzhu	A2B1C1	SRC+CL+CN
约束双方的条款变成一份双方签署的合同了。	4	外+具+宾	no	N	waijubin	A1B1C2	CL+ORC+CN
老师怀着学生期待的一份豪情讲解这首诗歌。	4	内+抽+宾	no	N	neichoubin	A2B2C2	ORC+CL+ AN
群众把罪犯一个欺诈老人的骗局举报到媒体。	4	外+抽+主	no	N	waichouzhu	A1B2C1	CL+SRC+AN
他们用来自书本的一套理论来指导生产实践。	4	内+抽+主	用什么指导实践？\n A. 理论 B. 书本	Y	neichouzhu	A2B2C1	SRC+CL+ AN
张林把一丝自己担忧的愁绪倾诉给朋友们听。	4	外+抽+宾	no	N	waichoubin	A1B2C2	CL+ORC+AN
焦裕禄把群众勾勒的一幅愿景变成兰考现实。	4	内+抽+宾	no	N	neichoubin	A2B2C2	ORC+CL+ AN
教徒们将一份献给上帝的虔诚铭刻在内心里。	4	外+抽+主	no	N	waichouzhu	A1B2C1	CL+SRC+AN
小王对他讨好上司的一副嘴脸已经习以为常。	4	内+抽+主	no	N	neichouzhu	A2B2C1	SRC+CL+ AN
他们立刻把一个间谍窃听的勾当报告给连队。	4	外+抽+宾	no	N	waichoubin	A1B2C2	CL+ORC+AN
他们把群众传诵的一份荣耀带到了新的时代。	4	内+抽+宾	no	N	neichoubin	A2B2C2	ORC+CL+ AN
作者怀着一种审视农民的悲悯描写城乡差距。	4	外+抽+主	no	N	waichouzhu	A1B2C1	CL+SRC+AN
总统把统一国家的一份伟绩写进自己的传记。	4	内+抽+主	no	N	neichouzhu	A2B2C1	SRC+CL+ AN
政府对一派官员犯下的行径进行了严厉打击。	4	外+抽+宾	no	N	waichoubin	A1B2C2	CL+ORC+AN
法官将税法打击的一种新罪列入到新税法中。	4	内+抽+宾	no	N	neichoubin	A2B2C2	ORC+CL+ AN
他觉得一份包容朋友的豁达才能够滋养友谊。	4	外+抽+主	no	N	waichouzhu	A1B2C1	CL+SRC+AN
她发现冲破枷锁的一桩婚姻并没有让她自由。	4	内+抽+主	no	N	neichouzhu	A2B2C1	SRC+CL+ AN
约束双方的合同变成一纸法官追查的空文了。	4	外+抽+宾	no	N	waichoubin	A1B2C2	CL+ORC+AN
这座古城如今已呈现出一幅历经沧桑的模样。	1/2/3/4	filler	no	N	filler	filler	filler
我从每一声鸟鸣中都能听到春天欢快的声响。	1/2/3/4	filler	鸟鸣赞美什么？\n A. 春天 B. 秋天	Y	filler	filler	filler
这几首诗极大地激励了印度人民的反抗斗争。	1/2/3/4	filler	no	N	filler	filler	filler
他并没有意识到自己正扮演一个神父的角色。	1/2/3/4	filler	他扮演什么角色？\n A. 神父 B. 父亲	Y	filler	filler	filler
王芳担心两个星期后心情才渐渐得到了舒展。	1/2/3/4	filler	王芳担心几个星期？\n A. 一个 B. 两个	Y	filler	filler	filler
一家人还从没品味过这一种极其安静的氛围。	1/2/3/4	filler	一家人未品味过什么？\n A. 安静 B. 热闹	Y	filler	filler	filler
那段时间琳达经常一个人呆在家里自言自语。	1/2/3/4	filler	no	N	filler	filler	filler
大厅正在举行一个关于卢梭和伏尔泰的讲座。	1/2/3/4	filler	no	N	filler	filler	filler
他把两袋又大又红的苹果分给了来访的客人。	1/2/3/4	filler	他把多少苹果分给客人？\n A. 几个 B. 两袋	Y	filler	filler	filler
荡秋千的姑娘们不时撒下一串银铃般的笑声。	1/2/3/4	filler	no	N	filler	filler	filler
她通过努力一步步成为泳坛崭露的一颗新星。	1/2/3/4	filler	她的哪项运动出色？\n A. 跳水 B. 游泳	Y	filler	filler	filler
今天首都北京沉浸在一片热烈友好的气氛中。	1/2/3/4	filler	no	N	filler	filler	filler
这一种行为充分体现他忠贞不渝的爱国之心。	1/2/3/4	filler	no	N	filler	filler	filler
沙滩上留下了几个孩子们深浅不一的小脚印。	1/2/3/4	filler	有多少孩子？\n A. 几个 B. 几组	Y	filler	filler	filler
我们在敬畏之余也不免生出一丝淡淡的悲哀。	1/2/3/4	filler	no	N	filler	filler	filler
下月的中科足球之战是一场引人注目的比赛。	1/2/3/4	filler	下月有什么比赛？\n A. 足球 B. 篮球	Y	filler	filler	filler
她的脸上异乎寻常地闪现出一丝兴奋的光辉。	1/2/3/4	filler	no	N	filler	filler	filler
我国逐步走出了一条有中国特色的发展道路。	1/2/3/4	filler	no	N	filler	filler	filler
学校举行了两台雅俗共赏的综合性文艺晚会。	1/2/3/4	filler	学校举行几台晚会？\n A. 两台 B. 一台	Y	filler	filler	filler
这次婚礼为我们留下一个美好有意义的记忆。	1/2/3/4	filler	no	N	filler	filler	filler
他们制作了三组小巧精致的铁制家具工艺品。	1/2/3/4	filler	他们制作多少家具？\n A. 三个 B. 三组	Y	filler	filler	filler
战士们的胸前配戴着一枚枚闪亮的金质奖章。	1/2/3/4	filler	no	N	filler	filler	filler
作者在结尾处写了一段很有意义的现场细节。	1/2/3/4	filler	no	N	filler	filler	filler
也许命中注定他要走上一条坎坷不平的道路。	1/2/3/4	filler	no	N	filler	filler	filler
他抱起两床八成新的厚棉被拿到集市上去卖。	1/2/3/4	filler	他去卖几床棉被？ \n A. 一床 B. 两床	Y	filler	filler	filler
他的面前突然出现了一双泪光盈盈的大眼睛。	1/2/3/4	filler	no	N	filler	filler	filler
我在好朋友家里看到三个小巧玲珑的地球仪。	1/2/3/4	filler	有几个地球仪？ \n A. 二个 B. 三个	Y	filler	filler	filler
相扑是中国的一项历史悠久的传统体育项目。	1/2/3/4	filler	什么体育运动？\n A. 相扑 B. 摔跤	Y	filler	filler	filler
等待它的将会是一次激动人心的创纪录飞行。	1/2/3/4	filler	他要做什么？\n A. 飞行 B. 游泳	Y	filler	filler	filler
一种说不清道不明的感觉突然从她心底升起。	1/2/3/4	filler	no	N	filler	filler	filler
山泉边丛生的野花引来一群细小的红色蜻蜓。	1/2/3/4	filler	野花引来什么？\n A. 蜜蜂 B. 蜻蜓	Y	filler	filler	filler
公司最终有选择地采用了两条先进的生产线。	1/2/3/4	filler	公司引进几条生产线？\n A. 两条 B. 一条	Y	filler	filler	filler
他在长江岸边的沙滩上留下一串深陷的脚印。	1/2/3/4	filler	no	N	filler	filler	filler
马克思主义哲学是一场极其伟大的理论变革。	1/2/3/4	filler	no	N	filler	filler	filler
小说中塑造了三个各具特点的少年儿童形象。	1/2/3/4	filler	小说塑造了几个少年？\n A. 两个 B. 三个	Y	filler	filler	filler
老人一张疲惫不堪的面孔上透露着无可奈何。	1/2/3/4	filler	no	N	filler	filler	filler
他像过了瘾似的把一枝没有吸完的烟按灭了。	1/2/3/4	filler	他按灭了什么？\n A. 烟 B. 灯	Y	filler	filler	filler
葡萄架沿着山路延伸形成了一条芬芳的长廊。	1/2/3/4	filler	no	N	filler	filler	filler
世界人民会感到我们干了一件有意义的大事。	1/2/3/4	filler	no	N	filler	filler	filler
乡间的广播喇叭响起了一个沉重嘹亮的声音。	1/2/3/4	filler	no	N	filler	filler	filler
他提出了一个值得深思的问题后走下了讲台。	1/2/3/4	filler	他提出了什么？\n A. 问题 B. 建议	Y	filler	filler	filler
老画家的四幅作品体现一个统一完整的意境。	1/2/3/4	filler	no	N	filler	filler	filler
三条瘦骨嶙峋的病奶牛被人牵进了我们村子。	1/2/3/4	filler	什么进了村子？\n A. 奶牛 B. 猎狗	Y	filler	filler	filler
一位医学专家今天发布两条引人注意的预告。	1/2/3/4	filler	医学家发布了什么？\n A. 预告 B. 广告	Y	filler	filler	filler
她觉得自己很像是一只困在角落里的小动物。	1/2/3/4	filler	no	N	filler	filler	filler
这时整个水淀上空似乎掠过一只欢快的水鸟。	1/2/3/4	filler	上空掠过了什么？\n A. 一只水鸟 B. 一群水鸟	Y	filler	filler	filler
王明只记得他当时一付很清瘦很文雅的样子。	1/2/3/4	filler	no	N	filler	filler	filler
杨秀武的谈话算是对当事者一个含蓄的警告。	1/2/3/4	filler	no	N	filler	filler	filler
在历史家的笔下他是一位摇摆不定的反面派。	1/2/3/4	filler	no	N	filler	filler	filler
文艺剧团在春节时演出两场群众喜爱的节目。	1/2/3/4	filler	文艺团演出了几场节目？\n A. 两场 B. 三场	Y	filler	filler	filler
课堂上老师郑重地提出三个发人深思的问题。	1/2/3/4	filler	no	N	filler	filler	filler
我看到三个小孩子边荡秋千别吃着一包薯片。	1/2/3/4	filler	小孩在玩什么？\n A. 荡秋千 B. 捉迷藏	Y	filler	filler	filler
蓝天下两匹白马正快速奔向远方的蒙古帐蓬。	1/2/3/4	filler	no	N	filler	filler	filler
蓝蓝的天空下飘过一片片棉花糖一样的白云。	1/2/3/4	filler	no	N	filler	filler	filler
一条夹岸的小河里有小鱼在自由的游来游去。	1/2/3/4	filler	no	N	filler	filler	filler
他一双灰色的眼睛中饱含着深沉炽热的感情。	1/2/3/4	filler	no	N	filler	filler	filler
我深深地吸了几口山野里吹来的清凉的空气。	1/2/3/4	filler	no	N	filler	filler	filler
这幅画中的森林和阳光给人一种和谐的美感。	1/2/3/4	filler	no	N	filler	filler	filler
学生系上一条鲜艳的红领巾高高兴兴地上学。	1/2/3/4	filler	no	N	filler	filler	filler
她买了一条漂亮裙子后心里美美地去吃大餐。	1/2/3/4	filler	no	N	filler	filler	filler
这条新闻引发了大家一阵热烈的讨论和思考。	1/2/3/4	filler	no	N	filler	filler	filler
傍晚的西山上一抹阳光热情地投向了湖面上。	1/2/3/4	filler	no	N	filler	filler	filler
人们不约而同地抬起头看这一轮耀眼的太阳。	1/2/3/4	filler	no	N	filler	filler	filler
冬天凛冽的寒风夹杂着雪花吹向路上的行人。	1/2/3/4	filler	no	N	filler	filler	filler

## Sheet: stimuli--2
stim	list	cond	que
记者看到一个穿着黑衣的小偷已逃离了现场。	1	外+具+主	no	N	waijuzhu	A1B1C1	CL+SRC+CN
他们把介绍历史的一本杂志带到了图书馆里。	1	内+具+主	no	N	neijuzhu	A2B1C1	SRC+CL+CN
他把一些孩子需要的图书带给了山区的儿童。	1	外+具+宾	他把什么带到了山区？\n A. 孩子 B. 图书	Y	waijubin	A1B1C2	CL+ORC+CN
王明凭借自己发明的一台机器获得了新专利。	1	内+具+宾	no	N	neijubin	A2B1C2	ORC+CL+CN
志愿者把一群参加竞赛的孩子带到了城市里。	1	外+具+主	no	N	waijuzhu	A1B1C1	CL+SRC+CN
他把引领潮流的一款服装推向国际时尚阵营。	1	内+具+主	no	N	neijuzhu	A2B1C1	SRC+CL+CN
他发现一群议案涉及的民众引起了媒体关注。	1	外+具+宾	什么引起媒体关注？\n A. 议案 B. 民众	Y	waijubin	A1B1C2	CL+ORC+CN
司仪们把新娘挑选的一束鲜花悉心地打理好。	1	内+具+宾	谁挑选了一束鲜花？\n A. 新娘 B. 司仪	Y	neijubin	A2B1C2	ORC+CL+CN
公司里一个负责营销的经理因贪污上了头条。	1	外+具+主	no	N	waijuzhu	A1B1C1	CL+SRC+CN
网警对抨击政府的一些网民进行了严肃追查。	1	内+具+主	no	N	neijuzhu	A2B1C1	SRC+CL+CN
她发觉一个父亲举报的疑犯正在调查她自己。	1	外+具+宾	谁举报了疑犯？\n A. 父亲 B. 她自己	Y	waijubin	A1B1C2	CL+ORC+CN
朱元帅用先贤创作的一篇碑文来鼓舞百姓们。	1	内+具+宾	谁创作了碑文？\n A. 朱元帅 B. 先贤	Y	neijubin	A2B1C2	ORC+CL+CN
战前一个点燃炸弹的疑犯也点燃了两国战火。	1	外+具+主	no	N	waijuzhu	A1B1C1	CL+SRC+CN
他将分享秘密的一个朋友写进了自己日记里。	1	内+具+主	他把什么写进日记？\n A. 朋友 B. 秘密	Y	neijuzhu	A2B1C1	SRC+CL+CN
手术后一个记者采访的医生终于平静了下来。	1	外+具+宾	谁平静下来？\n A. 记者 B. 医生	Y	waijubin	A1B1C2	CL+ORC+CN
他最终把员工应得的一笔奖金都发给了他们。	1	内+具+宾	no	N	neijubin	A2B1C2	ORC+CL+CN
记者看到一片献给孩子的爱心送达到了学校。	1	外+抽+主	爱心献给了谁？\n A. 记者 B. 孩子	Y	waichouzhu	A1B2C1	CL+SRC+AN
他们把关乎全局的一件大事纳入了议事日程。	1	内+抽+主	no	N	neichouzhu	A2B2C1	SRC+CL+ AN
他把一份孩子需要的温暖带给了山区的儿童。	1	外+抽+宾	孩子需要什么？\n A. 书籍 B. 温暖	Y	waichoubin	A1B2C2	CL+ORC+AN
王明凭借领导赏识的一片忠心获得了新职位。	1	内+抽+宾	no	N	neichoubin	A2B2C2	ORC+CL+ AN
志愿者把一阵来自山间的清凉带到了城市里。	1	外+抽+主	no	N	waichouzhu	A1B2C1	CL+SRC+AN
他把引领时代的一股潮流推向国际时尚阵营。	1	内+抽+主	no	N	neichouzhu	A2B2C1	SRC+CL+ AN
他发现一方群众声援的舆论引起了媒体关注。	1	外+抽+宾	no	N	waichoubin	A1B2C2	CL+ORC+AN
司仪们把婚礼需要的一种氛围悉心地营造好。	1	内+抽+宾	no	N	neichoubin	A2B2C2	ORC+CL+ AN
公司里一个行贿总裁的罪行因曝光上了头条。	1	外+抽+主	什么上了头条？\n A. 公司 B. 罪行	Y	waichouzhu	A1B2C1	CL+SRC+AN
网警对抨击政府的一些言论进行了严肃追查。	1	内+抽+主	no	N	neichouzhu	A2B2C1	SRC+CL+ AN
她发觉一丝父亲流露的愁绪也困扰着她自己。	1	外+抽+宾	no	N	waichoubin	A1B2C2	CL+ORC+AN
朱元帅用士兵赋予的一股力量来鼓舞百姓们。	1	内+抽+宾	no	N	neichoubin	A2B2C2	ORC+CL+ AN
据称一根引发战争的导火索也引发了大萧条。	1	外+抽+主	no	N	waichouzhu	A1B2C1	CL+SRC+AN
他将自己报效祖国的一份热忱深深刻在心里。	1	内+抽+主	no	N	neichouzhu	A2B2C1	SRC+CL+ AN
手术后一份医生背负的担忧终于烟消云散了。	1	外+抽+宾	医生背负什么？\n A. 责任 B. 担忧	Y	waichoubin	A1B2C2	CL+ORC+AN
他最终把员工拥护的一套措施都付诸了实践。	1	内+抽+宾	no	N	neichoubin	A2B2C2	ORC+CL+ AN
老师让一个学习中文的学生来讲解这首诗歌。	1	外+具+主	no	N	waijuzhu	A1B1C1	CL+SRC+CN
群众把主营日货的一个商场围堵得水泄不通。	1	内+具+主	群众把什么围住了？\n A. 日货 B. 商场	Y	neijuzhu	A2B1C1	SRC+CL+CN
他们用一台德国制造的机器来进行生产实践。	1	外+具+宾	no	N	waijubin	A1B1C2	CL+ORC+CN
张林把自己饲养的一只小猫带给他朋友们看。	1	内+具+宾	no	N	neijubin	A2B1C2	ORC+CL+CN
焦裕禄把一张描绘未来的图纸变成兰考现实。	1	外+具+主	no	N	waijuzhu	A1B1C1	CL+SRC+CN
教徒们把送给穷人的一些物品寄到了收容站。	1	内+具+主	no	N	neijuzhu	A2B1C1	SRC+CL+CN
小王对一些领导批复的文件都已经非常熟悉。	1	外+具+宾	no	N	waijubin	A1B1C2	CL+ORC+CN
他们立刻把士兵窃取的一包炸药送到了连队。	1	内+具+宾	他们把什么送到连队？\n A. 士兵 B. 炸药	Y	neijubin	A2B1C2	ORC+CL+CN
他们把一副献给祖国的对联带到了会议大厅。	1	外+具+主	no	N	waijuzhu	A1B1C1	CL+SRC+CN
作者借助来自城里的一群知青描写城乡差距。	1	内+具+主	no	N	neijuzhu	A2B1C1	SRC+CL+CN
总统把一个自己赏识的官员写进自己的传记。	1	外+具+宾	总统把谁写进传记？\n A. 群众 B. 官员	Y	waijubin	A1B1C2	CL+ORC+CN
政府对富商行贿的一个官员进行了严厉惩罚。	1	内+具+宾	no	N	neijubin	A2B1C2	ORC+CL+CN
法官将一个违反税法的奸商列入到黑名单中。	1	外+具+主	no	N	waijuzhu	A1B1C1	CL+SRC+CN
他觉得介绍历史的一本书籍无法来解答疑惑。	1	内+具+主	no	N	neijuzhu	A2B1C1	SRC+CL+CN
她发现一纸名校颁发的证书并没有助她成功。	1	外+具+宾	no	N	waijubin	A1B1C2	CL+ORC+CN
约束双方的条款变成双方签署的一份合同了。	1	内+具+宾	no	N	neijubin	A2B1C2	ORC+CL+CN
老师怀着一份感染学生的豪情讲解这首诗歌。	1	外+抽+主	no	N	waichouzhu	A1B2C1	CL+SRC+AN
群众把罪犯欺诈老人的一个骗局举报到媒体。	1	内+抽+主	no	N	neichouzhu	A2B2C1	SRC+CL+ AN
他们用一套书本介绍的理论来指导生产实践。	1	外+抽+宾	no	N	waichoubin	A1B2C2	CL+ORC+AN
张林把自己担忧的一丝愁绪倾诉给朋友们听。	1	内+抽+宾	no	N	neichoubin	A2B2C2	ORC+CL+ AN
焦裕禄把一幅献给未来的愿景变成兰考现实。	1	外+抽+主	no	N	waichouzhu	A1B2C1	CL+SRC+AN
教徒们将献给上帝的一份虔诚铭刻在内心里。	1	内+抽+主	no	N	neichouzhu	A2B2C1	SRC+CL+ AN
小王对一副大家嫌弃的嘴脸早已经习以为常。	1	外+抽+宾	no	N	waichoubin	A1B2C2	CL+ORC+AN
他们立刻把间谍窃听的一个勾当报告给连队。	1	内+抽+宾	no	N	neichoubin	A2B2C2	ORC+CL+ AN
他们把一份献给祖国的荣耀带到了新的时代。	1	外+抽+主	他们把什么带到新时代？\n A. 荣耀 B. 祖国	Y	waichouzhu	A1B2C1	CL+SRC+AN
作者怀着审视农民的一种悲悯描写城乡差距。	1	内+抽+主	no	N	neichouzhu	A2B2C1	SRC+CL+ AN
总统把一份群众赞颂的伟绩写进自己的传记。	1	外+抽+宾	no	N	waichoubin	A1B2C2	CL+ORC+AN
政府对官员犯下的一派行径进行了严厉打击。	1	内+抽+宾	no	N	neichoubin	A2B2C2	ORC+CL+ AN
法官将一种转移资产的罪行列入到新税法中。	1	外+抽+主	no	N	waichouzhu	A1B2C1	CL+SRC+AN
他觉得包容朋友的一份豁达才能够滋养友谊。	1	内+抽+主	no	N	neichouzhu	A2B2C1	SRC+CL+ AN
她发现一桩众人艳羡的婚姻并没有让她自由。	1	外+抽+宾	no	N	waichoubin	A1B2C2	CL+ORC+AN
约束双方的合同变成法官追查的一纸空文了。	1	内+抽+宾	no	N	neichoubin	A2B2C2	ORC+CL+ AN
这座古城如今已呈现出一幅历经沧桑的模样。	1	filler	no	N	filler
我从每一声鸟鸣中都能听到春天欢快的声响。	1	filler	鸟鸣赞美什么？\n A. 春天 B. 秋天	Y	filler
这几首诗极大地激励了印度人民的反抗斗争。	1	filler	no	N	filler
他并没有意识到自己正扮演一个神父的角色。	1	filler	他扮演什么角色？\n A. 神父 B. 父亲	Y	filler
王芳担心两个星期后心情才渐渐得到了舒展。	1	filler	王芳担心几个星期？\n A. 一个 B. 两个	Y	filler
一家人还从没品味过这一种极其安静的氛围。	1	filler	一家人未品味过什么？\n A. 安静 B. 热闹	Y	filler
那段时间琳达经常一个人呆在家里自言自语。	1	filler	no	N	filler
大厅正在举行一个关于卢梭和伏尔泰的讲座。	1	filler	no	N	filler
他把两袋又大又红的苹果分给了来访的客人。	1	filler	他把多少苹果分给客人？\n A. 几个 B. 两袋	Y	filler
荡秋千的姑娘们不时撒下一串银铃般的笑声。	1	filler	no	N	filler
她通过努力一步步成为泳坛崭露的一颗新星。	1	filler	她的哪项运动出色？\n A. 跳水 B. 游泳	Y	filler
今天首都北京沉浸在一片热烈友好的气氛中。	1	filler	no	N	filler
这一种行为充分体现他忠贞不渝的爱国之心。	1	filler	no	N	filler
沙滩上留下了几个孩子们深浅不一的小脚印。	1	filler	有多少孩子？\n A. 几个 B. 几组	Y	filler
我们在敬畏之余也不免生出一丝淡淡的悲哀。	1	filler	no	N	filler
下月的中科足球之战是一场引人注目的比赛。	1	filler	下月有什么比赛？\n A. 足球 B. 篮球	Y	filler
她的脸上异乎寻常地闪现出一丝兴奋的光辉。	1	filler	no	N	filler
我国逐步走出了一条有中国特色的发展道路。	1	filler	no	N	filler
学校举行了两台雅俗共赏的综合性文艺晚会。	1	filler	学校举行几台晚会？\n A. 两台 B. 一台	Y	filler
这次婚礼为我们留下一个美好有意义的记忆。	1	filler	no	N	filler
他们制作了三组小巧精致的铁制家具工艺品。	1	filler	他们制作多少家具？\n A. 三个 B. 三组	Y	filler
战士们的胸前配戴着一枚枚闪亮的金质奖章。	1	filler	no	N	filler
作者在结尾处写了一段很有意义的现场细节。	1	filler	no	N	filler
也许命中注定他要走上一条坎坷不平的道路。	1	filler	no	N	filler
他抱起两床八成新的厚棉被拿到集市上去卖。	1	filler	他去卖几床棉被？ \n A. 一床 B. 两床	Y	filler
他的面前突然出现了一双泪光盈盈的大眼睛。	1	filler	no	N	filler
我在好朋友家里看到三个小巧玲珑的地球仪。	1	filler	有几个地球仪？ \n A. 二个 B. 三个	Y	filler
相扑是中国的一项历史悠久的传统体育项目。	1	filler	什么体育运动？\n A. 相扑 B. 摔跤	Y	filler
等待它的将会是一次激动人心的创纪录飞行。	1	filler	他要做什么？\n A. 飞行 B. 游泳	Y	filler
一种说不清道不明的感觉突然从她心底升起。	1	filler	no	N	filler
山泉边丛生的野花引来一群细小的红色蜻蜓。	1	filler	野花引来什么？\n A. 蜜蜂 B. 蜻蜓	Y	filler
公司最终有选择地采用了两条先进的生产线。	1	filler	公司引进几条生产线？\n A. 两条 B. 一条	Y	filler
他在长江岸边的沙滩上留下一串深陷的脚印。	1	filler	no	N	filler
马克思主义哲学是一场极其伟大的理论变革。	1	filler	no	N	filler
小说中塑造了三个各具特点的少年儿童形象。	1	filler	小说塑造了几个少年？\n A. 两个 B. 三个	Y	filler
老人一张疲惫不堪的面孔上透露着无可奈何。	1	filler	no	N	filler
他像过了瘾似的把一枝没有吸完的烟按灭了。	1	filler	他按灭了什么？\n A. 烟 B. 灯	Y	filler
葡萄架沿着山路延伸形成了一条芬芳的长廊。	1	filler	no	N	filler
世界人民会感到我们干了一件有意义的大事。	1	filler	no	N	filler
乡间的广播喇叭响起了一个沉重嘹亮的声音。	1	filler	no	N	filler
他提出了一个值得深思的问题后走下了讲台。	1	filler	他提出了什么？\n A. 问题 B. 建议	Y	filler
老画家的四幅作品体现一个统一完整的意境。	1	filler	no	N	filler
三条瘦骨嶙峋的病奶牛被人牵进了我们村子。	1	filler	什么进了村子？\n A. 奶牛 B. 猎狗	Y	filler
一位医学专家今天发布两条引人注意的预告。	1	filler	医学家发布了什么？\n A. 预告 B. 广告	Y	filler
她觉得自己很像是一只困在角落里的小动物。	1	filler	no	N	filler
这时整个水淀上空似乎掠过一只欢快的水鸟。	1	filler	上空掠过了什么？\n A. 一只水鸟 B. 一群水鸟	Y	filler
王明只记得他当时一付很清瘦很文雅的样子。	1	filler	no	N	filler
杨秀武的谈话算是对当事者一个含蓄的警告。	1	filler	no	N	filler
在历史家的笔下他是一位摇摆不定的反面派。	1	filler	no	N	filler
文艺剧团在春节时演出两场群众喜爱的节目。	1	filler	文艺团演出了几场节目？\n A. 两场 B. 三场	Y	filler
课堂上老师郑重地提出三个发人深思的问题。	1	filler	no	N	filler
我看到三个小孩子边荡秋千别吃着一包薯片。	1	filler	小孩在玩什么？\n A. 荡秋千 B. 捉迷藏	Y	filler
蓝天下两匹白马正快速奔向远方的蒙古帐蓬。	1	filler	no	N	filler
蓝蓝的天空下飘过一片片棉花糖一样的白云。	1	filler	no	N	filler
一条夹岸的小河里有小鱼在自由的游来游去。	1	filler	no	N	filler
他一双灰色的眼睛中饱含着深沉炽热的感情。	1	filler	no	N	filler
我深深地吸了几口山野里吹来的清凉的空气。	1	filler	no	N	filler
这幅画中的森林和阳光给人一种和谐的美感。	1	filler	no	N	filler
学生系上一条鲜艳的红领巾高高兴兴地上学。	1	filler	no	N	filler
她买了一条漂亮裙子后心里美美地去吃大餐。	1	filler	no	N	filler
这条新闻引发了大家一阵热烈的讨论和思考。	1	filler	no	N	filler
傍晚的西山上一抹阳光热情地投向了湖面上。	1	filler	no	N	filler
人们不约而同地抬起头看这一轮耀眼的太阳。	1	filler	no	N	filler
冬天凛冽的寒风夹杂着雪花吹向路上的行人。	1	filler	no	N	filler
记者看到穿着黑衣的一个小偷已逃离了现场。	2	内+具+主	no	N	neijuzhu	A2B1C1	SRC+CL+CN
他们把一本老师推荐的杂志带到了图书馆里。	2	外+具+宾	no	N	waijubin	A1B1C2	CL+ORC+CN
他把孩子需要的一些图书带给了山区的儿童。	2	内+具+宾	他把什么带到了山区？\n A. 孩子 B. 图书	Y	neijubin	A2B1C2	ORC+CL+CN
王明凭借一台粉碎废纸的机器获得了新专利。	2	外+具+主	no	N	waijuzhu	A1B1C1	CL+SRC+CN
志愿者把参加竞赛的一群孩子带到了城市里。	2	内+具+主	no	N	neijuzhu	A2B1C1	SRC+CL+CN
他把一款大师设计的服装推向国际时尚阵营。	2	外+具+宾	no	N	waijubin	A1B1C2	CL+ORC+CN
他发现议案涉及的一群民众引起了媒体关注。	2	内+具+宾	什么引起媒体关注？\n A. 议案 B. 民众	Y	neijubin	A2B1C2	ORC+CL+CN
司仪们把一束装饰婚车的鲜花悉心地打理好。	2	外+具+主	谁把鲜花打理好？\n A. 新娘 B. 司仪	Y	waijuzhu	A1B1C1	CL+SRC+CN
公司里负责营销的一个经理因贪污上了头条。	2	内+具+主	no	N	neijuzhu	A2B1C1	SRC+CL+CN
网警对一些政府打击的网民进行了严肃追查。	2	外+具+宾	no	N	waijubin	A1B1C2	CL+ORC+CN
她发觉父亲举报的一个疑犯正在调查她自己。	2	内+具+宾	谁举报了疑犯？\n A. 父亲 B. 她自己	Y	neijubin	A2B1C2	ORC+CL+CN
朱元帅用一篇激励先贤的碑文来鼓舞百姓们。	2	外+具+主	用什么鼓舞百姓？\n A. 碑文 B. 士兵	Y	waijuzhu	A1B1C1	CL+SRC+CN
战前点燃炸弹的一个疑犯也点燃了两国战火。	2	内+具+主	no	N	neijuzhu	A2B1C1	SRC+CL+CN
他将一个亲戚介绍的女友写进了自己日记里。	2	外+具+宾	他把什么写进日记？\n A. 女友 B. 秘密	Y	waijubin	A1B1C2	CL+ORC+CN
手术后记者采访的一个医生终于平静了下来。	2	内+具+宾	谁平静下来？\n A. 记者 B. 医生	Y	neijubin	A2B1C2	ORC+CL+CN
他最终把一笔奖励员工的奖金都发给了他们。	2	外+具+主	no	N	waijuzhu	A1B1C1	CL+SRC+CN
记者看到献给孩子的一片爱心送达到了学校。	2	内+抽+主	爱心献给了谁？\n A. 记者 B. 孩子	Y	neichouzhu	A2B2C1	SRC+CL+ AN
他们把一件公众关心的大事纳入了议事日程。	2	外+抽+宾	no	N	waichoubin	A1B2C2	CL+ORC+AN
他把孩子需要的一份温暖带给了山区的儿童。	2	内+抽+宾	no	N	neichoubin	A2B2C2	ORC+CL+ AN
王明凭借一片超越私欲的忠心获得了新职位。	2	外+抽+主	no	N	waichouzhu	A1B2C1	CL+SRC+AN
志愿者把来自山间的一阵清凉带到了城市里。	2	内+抽+主	no	N	neichouzhu	A2B2C1	SRC+CL+ AN
他把一股公众追捧的潮流推向国际时尚阵营。	2	外+抽+宾	no	N	waichoubin	A1B2C2	CL+ORC+AN
他发现群众声援的一方舆论引起了媒体关注。	2	内+抽+宾	no	N	neichoubin	A2B2C2	ORC+CL+ AN
司仪们把一种引爆全场的氛围悉心地营造好。	2	外+抽+主	no	N	waichouzhu	A1B2C1	CL+SRC+AN
公司里行贿总裁的一个罪行因曝光上了头条。	2	内+抽+主	什么上了头条？\n A. 公司 B. 罪行	Y	neichouzhu	A2B2C1	SRC+CL+ AN
网警对一些政府抨击的言论进行了严肃追查。	2	外+抽+宾	no	N	waichoubin	A1B2C2	CL+ORC+AN
她发觉父亲流露的一丝愁绪也困扰着她自己。	2	内+抽+宾	no	N	neichoubin	A2B2C2	ORC+CL+ AN
朱元帅用一股鼓舞士兵的力量来鼓舞百姓们。	2	外+抽+主	no	N	waichouzhu	A1B2C1	CL+SRC+AN
据称引发战争的一根导火索也引发了大萧条。	2	内+抽+主	no	N	neichouzhu	A2B2C1	SRC+CL+ AN
他将自己一份党员应有的热忱深深刻在心里。	2	外+抽+宾	no	N	waichoubin	A1B2C2	CL+ORC+AN
手术后医生背负的一份担忧终于烟消云散了。	2	内+抽+宾	no	N	neichoubin	A2B2C2	ORC+CL+ AN
他最终把一套激励员工的措施都付诸了实践。	2	外+抽+主	no	N	waichouzhu	A1B2C1	CL+SRC+AN
老师让学习中文的一个学生来讲解这首诗歌。	2	内+具+主	no	N	neijuzhu	A2B1C1	SRC+CL+CN
群众把一个罪犯抢劫的商场围堵得水泄不通。	2	外+具+宾	群众把什么围住了？\n A. 日货 B. 商场	Y	waijubin	A1B1C2	CL+ORC+CN
他们用德国制造的一台机器来进行生产实践。	2	内+具+宾	no	N	neijubin	A2B1C2	ORC+CL+CN
张林把一只会跳舞蹈的小猫带给他朋友们看。	2	外+具+主	no	N	waijuzhu	A1B1C1	CL+SRC+CN
焦裕禄把描绘未来的一张图纸变成兰考现实。	2	内+具+主	no	N	neijuzhu	A2B1C1	SRC+CL+CN
教徒们把一些穷人急需的物品寄到了收容站。	2	外+具+宾	no	N	waijubin	A1B1C2	CL+ORC+CN
小王对领导批复的一些文件都已经非常熟悉。	2	内+具+宾	no	N	neijubin	A2B1C2	ORC+CL+CN
他们立刻把一包袭击敌方的炸药送到了连队。	2	外+具+主	他们把什么送到连队？\n A. 士兵 B. 炸药	Y	waijuzhu	A1B1C1	CL+SRC+CN
他们把献给祖国的一副对联带到了会议大厅。	2	内+具+主	no	N	neijuzhu	A2B1C1	SRC+CL+CN
作者借助一群政府派遣的知青描写城乡差距。	2	外+具+宾	no	N	waijubin	A1B1C2	CL+ORC+CN
总统把自己赏识的一个官员写进自己的传记。	2	内+具+宾	总统把谁写进传记？\n A. 群众 B. 官员	Y	neijubin	A2B1C2	ORC+CL+CN
政府对一个涉嫌贪污的官员进行了严厉惩罚。	2	外+具+主	no	N	waijuzhu	A1B1C1	CL+SRC+CN
法官将违反税法的一个奸商列入到黑名单中。	2	内+具+主	no	N	neijuzhu	A2B1C1	SRC+CL+CN
他觉得一本老师推荐的书籍无法来解答疑惑。	2	外+具+宾	no	N	waijubin	A1B1C2	CL+ORC+CN
她发现名校颁发的一纸证书并没有助她成功。	2	内+具+宾	no	N	neijubin	A2B1C2	ORC+CL+CN
约束双方的条款变成一份规避权责的合同了。	2	外+具+主	no	N	waijuzhu	A1B1C1	CL+SRC+CN
老师怀着感染学生的一份豪情讲解这首诗歌。	2	内+抽+主	no	N	neichouzhu	A2B2C1	SRC+CL+ AN
群众把一个罪犯设计的骗局举报到各大媒体。	2	外+抽+宾	no	N	waichoubin	A1B2C2	CL+ORC+AN
他们用书本介绍的一套理论来指导生产实践。	2	内+抽+宾	no	N	neichoubin	A2B2C2	ORC+CL+ AN
张林把一丝困扰自己的愁绪倾诉给朋友们听。	2	外+抽+主	no	N	waichouzhu	A1B2C1	CL+SRC+AN
焦裕禄把献给未来的一幅愿景变成兰考现实。	2	内+抽+主	no	N	neichouzhu	A2B2C1	SRC+CL+ AN
教徒们将一份上帝赋予的虔诚铭刻在内心里。	2	外+抽+宾	no	N	waichoubin	A1B2C2	CL+ORC+AN
小王对大家嫌弃的一副嘴脸早已经习以为常。	2	内+抽+宾	no	N	neichoubin	A2B2C2	ORC+CL+ AN
他们立刻把一个偷袭军港的勾当报告给连队。	2	外+抽+主	no	N	waichouzhu	A1B2C1	CL+SRC+AN
他们把献给祖国的一份荣耀带到了新的时代。	2	内+抽+主	no	N	neichouzhu	A2B2C1	SRC+CL+ AN
作者怀着一种作家特有的悲悯描写城乡差距。	2	外+抽+宾	no	N	waichoubin	A1B2C2	CL+ORC+AN
总统把群众赞颂的一份伟绩写进自己的传记。	2	内+抽+宾	no	N	neichoubin	A2B2C2	ORC+CL+ AN
政府对一派行贿官员的行径进行了严厉打击。	2	外+抽+主	no	N	waichouzhu	A1B2C1	CL+SRC+AN
法官将转移资产的一种罪行列入到新税法中。	2	内+抽+主	no	N	neichouzhu	A2B2C1	SRC+CL+ AN
他觉得一份大家推崇的豁达才能够滋养友谊。	2	外+抽+宾	no	N	waichoubin	A1B2C2	CL+ORC+AN
她发现众人艳羡的一桩婚姻并没有让她自由。	2	内+抽+宾	no	N	neichoubin	A2B2C2	ORC+CL+ AN
约束双方的合同变成一纸逃避责任的空文了。	2	外+抽+主	no	N	waichouzhu	A1B2C1	CL+SRC+AN
这座古城如今已呈现出一幅历经沧桑的模样。	2	filler	no	N	filler
我从每一声鸟鸣中都能听到春天欢快的声响。	2	filler	鸟鸣赞美什么？\n A. 春天 B. 秋天	Y	filler
这几首诗极大地激励了印度人民的反抗斗争。	2	filler	no	N	filler
他并没有意识到自己正扮演一个神父的角色。	2	filler	他扮演什么角色？\n A. 神父 B. 父亲	Y	filler
王芳担心两个星期后心情才渐渐得到了舒展。	2	filler	王芳担心几个星期？\n A. 一个 B. 两个	Y	filler
一家人还从没品味过这一种极其安静的氛围。	2	filler	一家人未品味过什么？\n A. 安静 B. 热闹	Y	filler
那段时间琳达经常一个人呆在家里自言自语。	2	filler	no	N	filler
大厅正在举行一个关于卢梭和伏尔泰的讲座。	2	filler	no	N	filler
他把两袋又大又红的苹果分给了来访的客人。	2	filler	他把多少苹果分给客人？\n A. 几个 B. 两袋	Y	filler
荡秋千的姑娘们不时撒下一串银铃般的笑声。	2	filler	no	N	filler
她通过努力一步步成为泳坛崭露的一颗新星。	2	filler	她的哪项运动出色？\n A. 跳水 B. 游泳	Y	filler
今天首都北京沉浸在一片热烈友好的气氛中。	2	filler	no	N	filler
这一种行为充分体现他忠贞不渝的爱国之心。	2	filler	no	N	filler
沙滩上留下了几个孩子们深浅不一的小脚印。	2	filler	有多少孩子？\n A. 几个 B. 几组	Y	filler
我们在敬畏之余也不免生出一丝淡淡的悲哀。	2	filler	no	N	filler
下月的中科足球之战是一场引人注目的比赛。	2	filler	下月有什么比赛？\n A. 足球 B. 篮球	Y	filler
她的脸上异乎寻常地闪现出一丝兴奋的光辉。	2	filler	no	N	filler
我国逐步走出了一条有中国特色的发展道路。	2	filler	no	N	filler
学校举行了两台雅俗共赏的综合性文艺晚会。	2	filler	学校举行几台晚会？\n A. 两台 B. 一台	Y	filler
这次婚礼为我们留下一个美好有意义的记忆。	2	filler	no	N	filler
他们制作了三组小巧精致的铁制家具工艺品。	2	filler	他们制作多少家具？\n A. 三个 B. 三组	Y	filler
战士们的胸前配戴着一枚枚闪亮的金质奖章。	2	filler	no	N	filler
作者在结尾处写了一段很有意义的现场细节。	2	filler	no	N	filler
也许命中注定他要走上一条坎坷不平的道路。	2	filler	no	N	filler
他抱起两床八成新的厚棉被拿到集市上去卖。	2	filler	他去卖几床棉被？ \n A. 一床 B. 两床	Y	filler
他的面前突然出现了一双泪光盈盈的大眼睛。	2	filler	no	N	filler
我在好朋友家里看到三个小巧玲珑的地球仪。	2	filler	有几个地球仪？ \n A. 二个 B. 三个	Y	filler
相扑是中国的一项历史悠久的传统体育项目。	2	filler	什么体育运动？\n A. 相扑 B. 摔跤	Y	filler
等待它的将会是一次激动人心的创纪录飞行。	2	filler	他要做什么？\n A. 飞行 B. 游泳	Y	filler
一种说不清道不明的感觉突然从她心底升起。	2	filler	no	N	filler
山泉边丛生的野花引来一群细小的红色蜻蜓。	2	filler	野花引来什么？\n A. 蜜蜂 B. 蜻蜓	Y	filler
公司最终有选择地采用了两条先进的生产线。	2	filler	公司引进几条生产线？\n A. 两条 B. 一条	Y	filler
他在长江岸边的沙滩上留下一串深陷的脚印。	2	filler	no	N	filler
马克思主义哲学是一场极其伟大的理论变革。	2	filler	no	N	filler
小说中塑造了三个各具特点的少年儿童形象。	2	filler	小说塑造了几个少年？\n A. 两个 B. 三个	Y	filler
老人一张疲惫不堪的面孔上透露着无可奈何。	2	filler	no	N	filler
他像过了瘾似的把一枝没有吸完的烟按灭了。	2	filler	他按灭了什么？\n A. 烟 B. 灯	Y	filler
葡萄架沿着山路延伸形成了一条芬芳的长廊。	2	filler	no	N	filler
世界人民会感到我们干了一件有意义的大事。	2	filler	no	N	filler
乡间的广播喇叭响起了一个沉重嘹亮的声音。	2	filler	no	N	filler
他提出了一个值得深思的问题后走下了讲台。	2	filler	他提出了什么？\n A. 问题 B. 建议	Y	filler
老画家的四幅作品体现一个统一完整的意境。	2	filler	no	N	filler
三条瘦骨嶙峋的病奶牛被人牵进了我们村子。	2	filler	什么进了村子？\n A. 奶牛 B. 猎狗	Y	filler
一位医学专家今天发布两条引人注意的预告。	2	filler	医学家发布了什么？\n A. 预告 B. 广告	Y	filler
她觉得自己很像是一只困在角落里的小动物。	2	filler	no	N	filler
这时整个水淀上空似乎掠过一只欢快的水鸟。	2	filler	上空掠过了什么？\n A. 一只水鸟 B. 一群水鸟	Y	filler
王明只记得他当时一付很清瘦很文雅的样子。	2	filler	no	N	filler
杨秀武的谈话算是对当事者一个含蓄的警告。	2	filler	no	N	filler
在历史家的笔下他是一位摇摆不定的反面派。	2	filler	no	N	filler
文艺剧团在春节时演出两场群众喜爱的节目。	2	filler	文艺团演出了几场节目？\n A. 两场 B. 三场	Y	filler
课堂上老师郑重地提出三个发人深思的问题。	2	filler	no	N	filler
我看到三个小孩子边荡秋千别吃着一包薯片。	2	filler	小孩在玩什么？\n A. 荡秋千 B. 捉迷藏	Y	filler
蓝天下两匹白马正快速奔向远方的蒙古帐蓬。	2	filler	no	N	filler
蓝蓝的天空下飘过一片片棉花糖一样的白云。	2	filler	no	N	filler
一条夹岸的小河里有小鱼在自由的游来游去。	2	filler	no	N	filler
他一双灰色的眼睛中饱含着深沉炽热的感情。	2	filler	no	N	filler
我深深地吸了几口山野里吹来的清凉的空气。	2	filler	no	N	filler
这幅画中的森林和阳光给人一种和谐的美感。	2	filler	no	N	filler
学生系上一条鲜艳的红领巾高高兴兴地上学。	2	filler	no	N	filler
她买了一条漂亮裙子后心里美美地去吃大餐。	2	filler	no	N	filler
这条新闻引发了大家一阵热烈的讨论和思考。	2	filler	no	N	filler
傍晚的西山上一抹阳光热情地投向了湖面上。	2	filler	no	N	filler
人们不约而同地抬起头看这一轮耀眼的太阳。	2	filler	no	N	filler
冬天凛冽的寒风夹杂着雪花吹向路上的行人。	2	filler	no	N	filler
记者看到一个子弹击中的小偷已逃离了现场。	3	外+具+宾	no	N	waijubin	A1B1C2	CL+ORC+CN
他们把老师推荐的一本杂志带到了图书馆里。	3	内+具+宾	no	N	neijubin	A2B1C2	ORC+CL+CN
他把一些捐给孩子的图书带给了山区的儿童。	3	外+具+主	他把什么带到了山区？\n A. 孩子 B. 图书	Y	waijuzhu	A1B1C1	CL+SRC+CN
王明凭借粉碎废纸的一台机器获得了新专利。	3	内+具+主	no	N	neijuzhu	A2B1C1	SRC+CL+CN
志愿者把一群校长选拔的孩子带到了城市里。	3	外+具+宾	no	N	waijubin	A1B1C2	CL+ORC+CN
他把大师设计的一款服装推向国际时尚阵营。	3	内+具+宾	no	N	neijubin	A2B1C2	ORC+CL+CN
他发现一群声援议案的民众引起了媒体关注。	3	外+具+主	什么引起媒体关注？\n A. 议案 B. 民众	Y	waijuzhu	A1B1C1	CL+SRC+CN
司仪们把装饰婚车的一束鲜花悉心地打理好。	3	内+具+主	谁把鲜花打理好？\n A. 新娘 B. 司仪	Y	neijuzhu	A2B1C1	SRC+CL+CN
公司里一个大家信任的经理因贪污上了头条。	3	外+具+宾	no	N	waijubin	A1B1C2	CL+ORC+CN
网警对政府打击的一些网民进行了严肃追查。	3	内+具+宾	no	N	neijubin	A2B1C2	ORC+CL+CN
她发觉一个调查父亲的疑犯正在调查她自己。	3	外+具+主	谁调查父亲？\n A. 疑犯 B. 她自己	Y	waijuzhu	A1B1C1	CL+SRC+CN
朱元帅用激励先贤的一篇碑文来鼓舞百姓们。	3	内+具+主	谁鼓舞百姓？\n A. 朱元帅 B. 士兵	Y	neijuzhu	A2B1C1	SRC+CL+CN
战前一枚疑犯点燃的炸弹也点燃了两国战火。	3	外+具+宾	no	N	waijubin	A1B1C2	CL+ORC+CN
他将亲戚介绍的一个女友写进了自己日记里。	3	内+具+宾	他把什么写进日记？\n A. 女友 B. 秘密	Y	neijubin	A2B1C2	ORC+CL+CN
手术后一份萦绕医生的担忧终于烟消云散了。	3	外+抽+主	no	N	waichouzhu	A1B2C1	CL+SRC+AN
他最终把激励员工的一套措施都付诸了实践。	3	内+抽+主	no	N	neichouzhu	A2B2C1	SRC+CL+ AN
记者看到一片社会奉献的爱心送达到了学校。	3	外+抽+宾	谁奉献了爱心？\n A. 记者 B. 社会	Y	waichoubin	A1B2C2	CL+ORC+AN
他们把公众关心的一件大事纳入了议事日程。	3	内+抽+宾	no	N	neichoubin	A2B2C2	ORC+CL+ AN
他把一份献给孩子的温暖带给了山区的儿童。	3	外+抽+主	no	N	waichouzhu	A1B2C1	CL+SRC+AN
王明凭借超越私欲的一片忠心获得了新职位。	3	内+抽+主	no	N	neichouzhu	A2B2C1	SRC+CL+ AN
志愿者把一阵山里特有的清凉带到了城市里。	3	外+抽+宾	no	N	waichoubin	A1B2C2	CL+ORC+AN
他把公众追捧的一股潮流推向国际时尚阵营。	3	内+抽+宾	no	N	neichoubin	A2B2C2	ORC+CL+ AN
他发现一方支持和平的舆论引起了媒体关注。	3	外+抽+主	no	N	waichouzhu	A1B2C1	CL+SRC+AN
司仪们把引爆全场的一种氛围悉心地营造好。	3	内+抽+主	no	N	neichouzhu	A2B2C1	SRC+CL+ AN
公司里一个总裁受贿的罪行因曝光上了头条。	3	外+抽+宾	什么上了头条？\n A. 公司 B. 罪行	Y	waichoubin	A1B2C2	CL+ORC+AN
网警对政府抨击的一些言论进行了严肃追查。	3	内+抽+宾	no	N	neichoubin	A2B2C2	ORC+CL+ AN
她发觉一丝萦绕父亲的愁绪也困扰着她自己。	3	外+抽+主	no	N	waichouzhu	A1B2C1	CL+SRC+AN
朱元帅用鼓舞士兵的一股力量来鼓舞百姓们。	3	内+抽+主	no	N	neichouzhu	A2B2C1	SRC+CL+ AN
据称一根疑犯引爆的导火索也引发了大萧条。	3	外+抽+宾	no	N	waichoubin	A1B2C2	CL+ORC+AN
他将自己党员应有的一份热忱深深刻在心里。	3	内+抽+宾	no	N	neichoubin	A2B2C2	ORC+CL+ AN
手术后一群围着医生的家属终于平静了下来。	3	外+具+主	no	N	waijuzhu	A1B1C1	CL+SRC+CN
他最终把奖励员工的一笔奖金都发给了他们。	3	内+具+主	no	N	neijuzhu	A2B1C1	SRC+CL+CN
老师让一个校长推荐的学生来讲解这首诗歌。	3	外+具+宾	no	N	waijubin	A1B1C2	CL+ORC+CN
群众把罪犯抢劫的一个商场围堵得水泄不通。	3	内+具+宾	群众把什么围住了？\n A. 罪犯 B. 商场	Y	neijubin	A2B1C2	ORC+CL+CN
他们用一台制造塑胶的机器来进行生产实践。	3	外+具+主	no	N	waijuzhu	A1B1C1	CL+SRC+CN
张林把会跳舞蹈的一只小猫带给他朋友们看。	3	内+具+主	no	N	neijuzhu	A2B1C1	SRC+CL+CN
焦裕禄把一张自己绘制的图纸变成兰考现实。	3	外+具+宾	no	N	waijubin	A1B1C2	CL+ORC+CN
教徒们把穷人急需的一些物品寄到了收容站。	3	内+具+宾	no	N	neijubin	A2B1C2	ORC+CL+CN
小王对一些需要签名的文件都已经非常熟悉。	3	外+具+主	no	N	waijuzhu	A1B1C1	CL+SRC+CN
他们立刻把袭击敌方的一包炸药送到了连队。	3	内+具+主	他们把什么送到连队？\n A. 士兵 B. 炸药	Y	neijuzhu	A2B1C1	SRC+CL+CN
他们把一副群众创作的对联带到了会议大厅。	3	外+具+宾	no	N	waijubin	A1B1C2	CL+ORC+CN
作者借助政府派遣的一群知青描写城乡差距。	3	内+具+宾	no	N	neijubin	A2B1C2	ORC+CL+CN
总统把一个辅佐自己的官员写进自己的传记。	3	外+具+主	总统把谁写进传记？\n A. 群众 B. 官员	Y	waijuzhu	A1B1C1	CL+SRC+CN
政府对涉嫌贪污的一个官员进行了严厉惩罚。	3	内+具+主	no	N	neijuzhu	A2B1C1	SRC+CL+CN
法官将一个法院通缉的奸商列入到黑名单中。	3	外+具+宾	no	N	waijubin	A1B1C2	CL+ORC+CN
他觉得老师推荐的一本书籍无法来解答疑惑。	3	内+具+宾	no	N	neijubin	A2B1C2	ORC+CL+CN
她发现一纸彰显成绩的证书并没有助她成功。	3	外+具+主	no	N	waijuzhu	A1B1C1	CL+SRC+CN
约束双方的条款变成规避权责的一份合同了。	3	内+具+主	no	N	neijuzhu	A2B1C1	SRC+CL+CN
老师怀着一份学生期待的豪情讲解这首诗歌。	3	外+抽+宾	no	N	waichoubin	A1B2C2	CL+ORC+AN
群众把罪犯设计的一个骗局举报到各大媒体。	3	内+抽+宾	no	N	neichoubin	A2B2C2	ORC+CL+ AN
他们用一套来自书本的理论来指导生产实践。	3	外+抽+主	no	N	waichouzhu	A1B2C1	CL+SRC+AN
张林把困扰自己的一丝愁绪倾诉给朋友们听。	3	内+抽+主	把什么倾诉朋友？\n A. 愁绪 B. 秘密	Y	neichouzhu	A2B2C1	SRC+CL+ AN
焦裕禄把一幅群众勾勒的愿景变成兰考现实。	3	外+抽+宾	no	N	waichoubin	A1B2C2	CL+ORC+AN
教徒们将上帝赋予的一份虔诚铭刻在内心里。	3	内+抽+宾	no	N	neichoubin	A2B2C2	ORC+CL+ AN
小王对他一副讨好上司的嘴脸已经习以为常。	3	外+抽+主	no	N	waichouzhu	A1B2C1	CL+SRC+AN
他们立刻把偷袭军港的一个勾当报告给连队。	3	内+抽+主	no	N	neichouzhu	A2B2C1	SRC+CL+ AN
他们把一份群众传诵的荣耀带到了新的时代。	3	外+抽+宾	no	N	waichoubin	A1B2C2	CL+ORC+AN
作者怀着作家特有的一种悲悯描写城乡差距。	3	内+抽+宾	no	N	neichoubin	A2B2C2	ORC+CL+ AN
总统把一份统一国家的伟绩写进自己的传记。	3	外+抽+主	no	N	waichouzhu	A1B2C1	CL+SRC+AN
政府对行贿官员的一派行径进行了严厉打击。	3	内+抽+主	no	N	neichouzhu	A2B2C1	SRC+CL+ AN
法官将一种税法打击的新罪列入到新税法中。	3	外+抽+宾	no	N	waichoubin	A1B2C2	CL+ORC+AN
他觉得大家推崇的一份豁达才能够滋养友谊。	3	内+抽+宾	no	N	neichoubin	A2B2C2	ORC+CL+ AN
她发现一桩冲破枷锁的婚姻并没有让她自由。	3	外+抽+主	no	N	waichouzhu	A1B2C1	CL+SRC+AN
约束双方的合同变成逃避责任的一纸空文了。	3	内+抽+主	no	N	neichouzhu	A2B2C1	SRC+CL+ AN
这座古城如今已呈现出一幅历经沧桑的模样。	3	filler	no	N	filler
我从每一声鸟鸣中都能听到春天欢快的声响。	3	filler	鸟鸣赞美什么？\n A. 春天 B. 秋天	Y	filler
这几首诗极大地激励了印度人民的反抗斗争。	3	filler	no	N	filler
他并没有意识到自己正扮演一个神父的角色。	3	filler	他扮演什么角色？\n A. 神父 B. 父亲	Y	filler
王芳担心两个星期后心情才渐渐得到了舒展。	3	filler	王芳担心几个星期？\n A. 一个 B. 两个	Y	filler
一家人还从没品味过这一种极其安静的氛围。	3	filler	一家人未品味过什么？\n A. 安静 B. 热闹	Y	filler
那段时间琳达经常一个人呆在家里自言自语。	3	filler	no	N	filler
大厅正在举行一个关于卢梭和伏尔泰的讲座。	3	filler	no	N	filler
他把两袋又大又红的苹果分给了来访的客人。	3	filler	他把多少苹果分给客人？\n A. 几个 B. 两袋	Y	filler
荡秋千的姑娘们不时撒下一串银铃般的笑声。	3	filler	no	N	filler
她通过努力一步步成为泳坛崭露的一颗新星。	3	filler	她的哪项运动出色？\n A. 跳水 B. 游泳	Y	filler
今天首都北京沉浸在一片热烈友好的气氛中。	3	filler	no	N	filler
这一种行为充分体现他忠贞不渝的爱国之心。	3	filler	no	N	filler
沙滩上留下了几个孩子们深浅不一的小脚印。	3	filler	有多少孩子？\n A. 几个 B. 几组	Y	filler
我们在敬畏之余也不免生出一丝淡淡的悲哀。	3	filler	no	N	filler
下月的中科足球之战是一场引人注目的比赛。	3	filler	下月有什么比赛？\n A. 足球 B. 篮球	Y	filler
她的脸上异乎寻常地闪现出一丝兴奋的光辉。	3	filler	no	N	filler
我国逐步走出了一条有中国特色的发展道路。	3	filler	no	N	filler
学校举行了两台雅俗共赏的综合性文艺晚会。	3	filler	学校举行几台晚会？\n A. 两台 B. 一台	Y	filler
这次婚礼为我们留下一个美好有意义的记忆。	3	filler	no	N	filler
他们制作了三组小巧精致的铁制家具工艺品。	3	filler	他们制作多少家具？\n A. 三个 B. 三组	Y	filler
战士们的胸前配戴着一枚枚闪亮的金质奖章。	3	filler	no	N	filler
作者在结尾处写了一段很有意义的现场细节。	3	filler	no	N	filler
也许命中注定他要走上一条坎坷不平的道路。	3	filler	no	N	filler
他抱起两床八成新的厚棉被拿到集市上去卖。	3	filler	他去卖几床棉被？ \n A. 一床 B. 两床	Y	filler
他的面前突然出现了一双泪光盈盈的大眼睛。	3	filler	no	N	filler
我在好朋友家里看到三个小巧玲珑的地球仪。	3	filler	有几个地球仪？ \n A. 二个 B. 三个	Y	filler
相扑是中国的一项历史悠久的传统体育项目。	3	filler	什么体育运动？\n A. 相扑 B. 摔跤	Y	filler
等待它的将会是一次激动人心的创纪录飞行。	3	filler	他要做什么？\n A. 飞行 B. 游泳	Y	filler
一种说不清道不明的感觉突然从她心底升起。	3	filler	no	N	filler
山泉边丛生的野花引来一群细小的红色蜻蜓。	3	filler	野花引来什么？\n A. 蜜蜂 B. 蜻蜓	Y	filler
公司最终有选择地采用了两条先进的生产线。	3	filler	公司引进几条生产线？\n A. 两条 B. 一条	Y	filler
他在长江岸边的沙滩上留下一串深陷的脚印。	3	filler	no	N	filler
马克思主义哲学是一场极其伟大的理论变革。	3	filler	no	N	filler
小说中塑造了三个各具特点的少年儿童形象。	3	filler	小说塑造了几个少年？\n A. 两个 B. 三个	Y	filler
老人一张疲惫不堪的面孔上透露着无可奈何。	3	filler	no	N	filler
他像过了瘾似的把一枝没有吸完的烟按灭了。	3	filler	他按灭了什么？\n A. 烟 B. 灯	Y	filler
葡萄架沿着山路延伸形成了一条芬芳的长廊。	3	filler	no	N	filler
世界人民会感到我们干了一件有意义的大事。	3	filler	no	N	filler
乡间的广播喇叭响起了一个沉重嘹亮的声音。	3	filler	no	N	filler
他提出了一个值得深思的问题后走下了讲台。	3	filler	他提出了什么？\n A. 问题 B. 建议	Y	filler
老画家的四幅作品体现一个统一完整的意境。	3	filler	no	N	filler
三条瘦骨嶙峋的病奶牛被人牵进了我们村子。	3	filler	什么进了村子？\n A. 奶牛 B. 猎狗	Y	filler
一位医学专家今天发布两条引人注意的预告。	3	filler	医学家发布了什么？\n A. 预告 B. 广告	Y	filler
她觉得自己很像是一只困在角落里的小动物。	3	filler	no	N	filler
这时整个水淀上空似乎掠过一只欢快的水鸟。	3	filler	上空掠过了什么？\n A. 一只水鸟 B. 一群水鸟	Y	filler
王明只记得他当时一付很清瘦很文雅的样子。	3	filler	no	N	filler
杨秀武的谈话算是对当事者一个含蓄的警告。	3	filler	no	N	filler
在历史家的笔下他是一位摇摆不定的反面派。	3	filler	no	N	filler
文艺剧团在春节时演出两场群众喜爱的节目。	3	filler	文艺团演出了几场节目？\n A. 两场 B. 三场	Y	filler
课堂上老师郑重地提出三个发人深思的问题。	3	filler	no	N	filler
我看到三个小孩子边荡秋千别吃着一包薯片。	3	filler	小孩在玩什么？\n A. 荡秋千 B. 捉迷藏	Y	filler
蓝天下两匹白马正快速奔向远方的蒙古帐蓬。	3	filler	no	N	filler
蓝蓝的天空下飘过一片片棉花糖一样的白云。	3	filler	no	N	filler
一条夹岸的小河里有小鱼在自由的游来游去。	3	filler	no	N	filler
他一双灰色的眼睛中饱含着深沉炽热的感情。	3	filler	no	N	filler
我深深地吸了几口山野里吹来的清凉的空气。	3	filler	no	N	filler
这幅画中的森林和阳光给人一种和谐的美感。	3	filler	no	N	filler
学生系上一条鲜艳的红领巾高高兴兴地上学。	3	filler	no	N	filler
她买了一条漂亮裙子后心里美美地去吃大餐。	3	filler	no	N	filler
这条新闻引发了大家一阵热烈的讨论和思考。	3	filler	no	N	filler
傍晚的西山上一抹阳光热情地投向了湖面上。	3	filler	no	N	filler
人们不约而同地抬起头看这一轮耀眼的太阳。	3	filler	no	N	filler
冬天凛冽的寒风夹杂着雪花吹向路上的行人。	3	filler	no	N	filler
记者看到子弹击中的一个小偷已逃离了现场。	4	内+具+宾	no	N	neijubin	A2B1C2	ORC+CL+CN
他们把一本介绍历史的杂志带到了图书馆里。	4	外+具+主	他把什么带到图书馆？\n A. 杂志 B. 图书	Y	waijuzhu	A1B1C1	CL+SRC+CN
他把捐给孩子的一些图书带给了山区的儿童。	4	内+具+主	no	N	neijuzhu	A2B1C1	SRC+CL+CN
王明凭借一台自己发明的机器获得了新专利。	4	外+具+宾	no	N	waijubin	A1B1C2	CL+ORC+CN
志愿者把校长选拔的一群孩子带到了城市里。	4	内+具+宾	no	N	neijubin	A2B1C2	ORC+CL+CN
他把一款引领潮流的服装推向国际时尚阵营。	4	外+具+主	no	N	waijuzhu	A1B1C1	CL+SRC+CN
他发现声援议案的一群民众引起了媒体关注。	4	内+具+主	no	N	neijuzhu	A2B1C1	SRC+CL+CN
司仪们把一束新娘挑选的鲜花悉心地打理好。	4	外+具+宾	谁挑选的鲜花？\n A. 新娘 B. 司仪	Y	waijubin	A1B1C2	CL+ORC+CN
公司里大家信任的一个经理因贪污上了头条。	4	内+具+宾	大家信任谁？\n A. 经理 B. 公司	Y	neijubin	A2B1C2	ORC+CL+CN
网警对一些抨击政府的网民进行了严肃追查。	4	外+具+主	no	N	waijuzhu	A1B1C1	CL+SRC+CN
她发觉调查父亲的一个警察正在调查她自己。	4	内+具+主	谁调查了父亲？\n A. 警察 B. 她自己	Y	neijuzhu	A2B1C1	SRC+CL+CN
朱元帅用一篇先贤创作的碑文来鼓舞百姓们。	4	外+具+宾	谁创作的碑文？\n A. 朱元帅 B. 先贤	Y	waijubin	A1B1C2	CL+ORC+CN
战前疑犯点燃的一枚炸弹也点燃了两国战火。	4	内+具+宾	no	N	neijubin	A2B1C2	ORC+CL+CN
他将自己一份报效祖国的热忱深深刻在心里。	4	外+抽+主	no	N	waichouzhu	A1B2C1	CL+SRC+AN
手术后萦绕医生的一份担忧终于烟消云散了。	4	内+抽+主	什么烟消云散？\n A. 担忧 B. 误会	Y	neichouzhu	A2B2C1	SRC+CL+ AN
他最终把一套员工拥护的措施都付诸了实践。	4	外+抽+宾	no	N	waichoubin	A1B2C2	CL+ORC+AN
记者看到社会奉献的一片爱心送达到了学校。	4	内+抽+宾	no	N	neichoubin	A2B2C2	ORC+CL+ AN
他们把一件关乎全局的大事纳入了议事日程。	4	外+抽+主	no	N	waichouzhu	A1B2C1	CL+SRC+AN
他把献给孩子的一份温暖带给了山区的儿童。	4	内+抽+主	no	N	neichouzhu	A2B2C1	SRC+CL+ AN
王明凭借一片领导赏识的忠心获得了新职位。	4	外+抽+宾	no	N	waichoubin	A1B2C2	CL+ORC+AN
志愿者把山里特有的一阵清凉带到了城市里。	4	内+抽+宾	no	N	neichoubin	A2B2C2	ORC+CL+ AN
他把一股引领时代的潮流推向国际时尚阵营。	4	外+抽+主	no	N	waichouzhu	A1B2C1	CL+SRC+AN
他发现支持和平的一方舆论引起了媒体关注。	4	内+抽+主	no	N	neichouzhu	A2B2C1	SRC+CL+ AN
司仪们把一种婚礼需要的氛围悉心地营造好。	4	外+抽+宾	no	N	waichoubin	A1B2C2	CL+ORC+AN
公司里总裁受贿的一个罪行因曝光上了头条。	4	内+抽+宾	no	N	neichoubin	A2B2C2	ORC+CL+ AN
网警对一些抨击政府的言论进行了严肃追查。	4	外+抽+主	no	N	waichouzhu	A1B2C1	CL+SRC+AN
她发觉萦绕父亲的一丝愁绪也困扰着她自己。	4	内+抽+主	no	N	neichouzhu	A2B2C1	SRC+CL+ AN
朱元帅用一股士兵赋予的力量来鼓舞百姓们。	4	外+抽+宾	no	N	waichoubin	A1B2C2	CL+ORC+AN
据称疑犯引爆的一根导火索也引发了大萧条。	4	内+抽+宾	no	N	neichoubin	A2B2C2	ORC+CL+ AN
他将一个分享秘密的朋友写进了自己日记里。	4	外+具+主	no	N	waijuzhu	A1B1C1	CL+SRC+CN
手术后围着医生的一群家属终于平静了下来。	4	内+具+主	no	N	neijuzhu	A2B1C1	SRC+CL+CN
他最终把一笔员工应得的奖金都发给了他们。	4	外+具+宾	no	N	waijubin	A1B1C2	CL+ORC+CN
老师让校长推荐的一个学生来讲解这首诗歌。	4	内+具+宾	谁推荐的学生？\n A. 校长 B. 老师	Y	neijubin	A2B1C2	ORC+CL+CN
群众把一个主营日货的商场围堵得水泄不通。	4	外+具+主	no	N	waijuzhu	A1B1C1	CL+SRC+CN
他们用制造塑胶的一台机器来进行生产实践。	4	内+具+主	no	N	neijuzhu	A2B1C1	SRC+CL+CN
张林把一只自己饲养的小猫带给他朋友们看。	4	外+具+宾	no	N	waijubin	A1B1C2	CL+ORC+CN
焦裕禄把自己绘制的一张图纸变成兰考现实。	4	内+具+宾	no	N	neijubin	A2B1C2	ORC+CL+CN
教徒们把一些送给穷人的物品寄到了收容站。	4	外+具+主	no	N	waijuzhu	A1B1C1	CL+SRC+CN
小王对需要签名的一些文件都已经非常熟悉。	4	内+具+主	no	N	neijuzhu	A2B1C1	SRC+CL+CN
他们立刻把一包士兵窃取的炸药送到了连队。	4	外+具+宾	no	N	waijubin	A1B1C2	CL+ORC+CN
他们把群众创作的一副对联带到了会议大厅。	4	内+具+宾	no	N	neijubin	A2B1C2	ORC+CL+CN
作者借助一群来自城里的知青描写城乡差距。	4	外+具+主	谁来自城里？\n A. 知青 B. 官员	Y	waijuzhu	A1B1C1	CL+SRC+CN
总统把辅佐自己的一个官员写进自己的传记。	4	内+具+主	no	N	neijuzhu	A2B1C1	SRC+CL+CN
政府对一个富商行贿的官员进行了严厉惩罚。	4	外+具+宾	no	N	waijubin	A1B1C2	CL+ORC+CN
法官将法院通缉的一个奸商列入到黑名单中。	4	内+具+宾	no	N	neijubin	A2B1C2	ORC+CL+CN
他觉得一本介绍历史的书籍无法来解答疑惑。	4	外+具+主	no	N	waijuzhu	A1B1C1	CL+SRC+CN
她发现彰显成绩的一纸证书并没有助她成功。	4	内+具+主	no	N	neijuzhu	A2B1C1	SRC+CL+CN
约束双方的条款变成一份双方签署的合同了。	4	外+具+宾	no	N	waijubin	A1B1C2	CL+ORC+CN
老师怀着学生期待的一份豪情讲解这首诗歌。	4	内+抽+宾	no	N	neichoubin	A2B2C2	ORC+CL+ AN
群众把罪犯一个欺诈老人的骗局举报到媒体。	4	外+抽+主	no	N	waichouzhu	A1B2C1	CL+SRC+AN
他们用来自书本的一套理论来指导生产实践。	4	内+抽+主	用什么指导实践？\n A. 理论 B. 书本	Y	neichouzhu	A2B2C1	SRC+CL+ AN
张林把一丝自己担忧的愁绪倾诉给朋友们听。	4	外+抽+宾	no	N	waichoubin	A1B2C2	CL+ORC+AN
焦裕禄把群众勾勒的一幅愿景变成兰考现实。	4	内+抽+宾	no	N	neichoubin	A2B2C2	ORC+CL+ AN
教徒们将一份献给上帝的虔诚铭刻在内心里。	4	外+抽+主	no	N	waichouzhu	A1B2C1	CL+SRC+AN
小王对他讨好上司的一副嘴脸已经习以为常。	4	内+抽+主	no	N	neichouzhu	A2B2C1	SRC+CL+ AN
他们立刻把一个间谍窃听的勾当报告给连队。	4	外+抽+宾	no	N	waichoubin	A1B2C2	CL+ORC+AN
他们把群众传诵的一份荣耀带到了新的时代。	4	内+抽+宾	no	N	neichoubin	A2B2C2	ORC+CL+ AN
作者怀着一种审视农民的悲悯描写城乡差距。	4	外+抽+主	no	N	waichouzhu	A1B2C1	CL+SRC+AN
总统把统一国家的一份伟绩写进自己的传记。	4	内+抽+主	no	N	neichouzhu	A2B2C1	SRC+CL+ AN
政府对一派官员犯下的行径进行了严厉打击。	4	外+抽+宾	no	N	waichoubin	A1B2C2	CL+ORC+AN
法官将税法打击的一种新罪列入到新税法中。	4	内+抽+宾	no	N	neichoubin	A2B2C2	ORC+CL+ AN
他觉得一份包容朋友的豁达才能够滋养友谊。	4	外+抽+主	no	N	waichouzhu	A1B2C1	CL+SRC+AN
她发现冲破枷锁的一桩婚姻并没有让她自由。	4	内+抽+主	no	N	neichouzhu	A2B2C1	SRC+CL+ AN
约束双方的合同变成一纸法官追查的空文了。	4	外+抽+宾	no	N	waichoubin	A1B2C2	CL+ORC+AN
这座古城如今已呈现出一幅历经沧桑的模样。	4	filler	no	N	filler
我从每一声鸟鸣中都能听到春天欢快的声响。	4	filler	鸟鸣赞美什么？\n A. 春天 B. 秋天	Y	filler
这几首诗极大地激励了印度人民的反抗斗争。	4	filler	no	N	filler
他并没有意识到自己正扮演一个神父的角色。	4	filler	他扮演什么角色？\n A. 神父 B. 父亲	Y	filler
王芳担心两个星期后心情才渐渐得到了舒展。	4	filler	王芳担心几个星期？\n A. 一个 B. 两个	Y	filler
一家人还从没品味过这一种极其安静的氛围。	4	filler	一家人未品味过什么？\n A. 安静 B. 热闹	Y	filler
那段时间琳达经常一个人呆在家里自言自语。	4	filler	no	N	filler
大厅正在举行一个关于卢梭和伏尔泰的讲座。	4	filler	no	N	filler
他把两袋又大又红的苹果分给了来访的客人。	4	filler	他把多少苹果分给客人？\n A. 几个 B. 两袋	Y	filler
荡秋千的姑娘们不时撒下一串银铃般的笑声。	4	filler	no	N	filler
她通过努力一步步成为泳坛崭露的一颗新星。	4	filler	她的哪项运动出色？\n A. 跳水 B. 游泳	Y	filler
今天首都北京沉浸在一片热烈友好的气氛中。	4	filler	no	N	filler
这一种行为充分体现他忠贞不渝的爱国之心。	4	filler	no	N	filler
沙滩上留下了几个孩子们深浅不一的小脚印。	4	filler	有多少孩子？\n A. 几个 B. 几组	Y	filler
我们在敬畏之余也不免生出一丝淡淡的悲哀。	4	filler	no	N	filler
下月的中科足球之战是一场引人注目的比赛。	4	filler	下月有什么比赛？\n A. 足球 B. 篮球	Y	filler
她的脸上异乎寻常地闪现出一丝兴奋的光辉。	4	filler	no	N	filler
我国逐步走出了一条有中国特色的发展道路。	4	filler	no	N	filler
学校举行了两台雅俗共赏的综合性文艺晚会。	4	filler	学校举行几台晚会？\n A. 两台 B. 一台	Y	filler
这次婚礼为我们留下一个美好有意义的记忆。	4	filler	no	N	filler
他们制作了三组小巧精致的铁制家具工艺品。	4	filler	他们制作多少家具？\n A. 三个 B. 三组	Y	filler
战士们的胸前配戴着一枚枚闪亮的金质奖章。	4	filler	no	N	filler
作者在结尾处写了一段很有意义的现场细节。	4	filler	no	N	filler
也许命中注定他要走上一条坎坷不平的道路。	4	filler	no	N	filler
他抱起两床八成新的厚棉被拿到集市上去卖。	4	filler	他去卖几床棉被？ \n A. 一床 B. 两床	Y	filler
他的面前突然出现了一双泪光盈盈的大眼睛。	4	filler	no	N	filler
我在好朋友家里看到三个小巧玲珑的地球仪。	4	filler	有几个地球仪？ \n A. 二个 B. 三个	Y	filler
相扑是中国的一项历史悠久的传统体育项目。	4	filler	什么体育运动？\n A. 相扑 B. 摔跤	Y	filler
等待它的将会是一次激动人心的创纪录飞行。	4	filler	他要做什么？\n A. 飞行 B. 游泳	Y	filler
一种说不清道不明的感觉突然从她心底升起。	4	filler	no	N	filler
山泉边丛生的野花引来一群细小的红色蜻蜓。	4	filler	野花引来什么？\n A. 蜜蜂 B. 蜻蜓	Y	filler
公司最终有选择地采用了两条先进的生产线。	4	filler	公司引进几条生产线？\n A. 两条 B. 一条	Y	filler
他在长江岸边的沙滩上留下一串深陷的脚印。	4	filler	no	N	filler
马克思主义哲学是一场极其伟大的理论变革。	4	filler	no	N	filler
小说中塑造了三个各具特点的少年儿童形象。	4	filler	小说塑造了几个少年？\n A. 两个 B. 三个	Y	filler
老人一张疲惫不堪的面孔上透露着无可奈何。	4	filler	no	N	filler
他像过了瘾似的把一枝没有吸完的烟按灭了。	4	filler	他按灭了什么？\n A. 烟 B. 灯	Y	filler
葡萄架沿着山路延伸形成了一条芬芳的长廊。	4	filler	no	N	filler
世界人民会感到我们干了一件有意义的大事。	4	filler	no	N	filler
乡间的广播喇叭响起了一个沉重嘹亮的声音。	4	filler	no	N	filler
他提出了一个值得深思的问题后走下了讲台。	4	filler	他提出了什么？\n A. 问题 B. 建议	Y	filler
老画家的四幅作品体现一个统一完整的意境。	4	filler	no	N	filler
三条瘦骨嶙峋的病奶牛被人牵进了我们村子。	4	filler	什么进了村子？\n A. 奶牛 B. 猎狗	Y	filler
一位医学专家今天发布两条引人注意的预告。	4	filler	医学家发布了什么？\n A. 预告 B. 广告	Y	filler
她觉得自己很像是一只困在角落里的小动物。	4	filler	no	N	filler
这时整个水淀上空似乎掠过一只欢快的水鸟。	4	filler	上空掠过了什么？\n A. 一只水鸟 B. 一群水鸟	Y	filler
王明只记得他当时一付很清瘦很文雅的样子。	4	filler	no	N	filler
杨秀武的谈话算是对当事者一个含蓄的警告。	4	filler	no	N	filler
在历史家的笔下他是一位摇摆不定的反面派。	4	filler	no	N	filler
文艺剧团在春节时演出两场群众喜爱的节目。	4	filler	文艺团演出了几场节目？\n A. 两场 B. 三场	Y	filler
课堂上老师郑重地提出三个发人深思的问题。	4	filler	no	N	filler
我看到三个小孩子边荡秋千别吃着一包薯片。	4	filler	小孩在玩什么？\n A. 荡秋千 B. 捉迷藏	Y	filler
蓝天下两匹白马正快速奔向远方的蒙古帐蓬。	4	filler	no	N	filler
蓝蓝的天空下飘过一片片棉花糖一样的白云。	4	filler	no	N	filler
一条夹岸的小河里有小鱼在自由的游来游去。	4	filler	no	N	filler
他一双灰色的眼睛中饱含着深沉炽热的感情。	4	filler	no	N	filler
我深深地吸了几口山野里吹来的清凉的空气。	4	filler	no	N	filler
这幅画中的森林和阳光给人一种和谐的美感。	4	filler	no	N	filler
学生系上一条鲜艳的红领巾高高兴兴地上学。	4	filler	no	N	filler
她买了一条漂亮裙子后心里美美地去吃大餐。	4	filler	no	N	filler
这条新闻引发了大家一阵热烈的讨论和思考。	4	filler	no	N	filler
傍晚的西山上一抹阳光热情地投向了湖面上。	4	filler	no	N	filler
人们不约而同地抬起头看这一轮耀眼的太阳。	4	filler	no	N	filler
冬天凛冽的寒风夹杂着雪花吹向路上的行人。	4	filler	no	N	filler
